# Supplementary material for: Plasma Metabolome and Metabolite Toxicity Profiling of Moderate-Intensity Running in Human Females
Source: Metabolites. 2026 Jan 2;16(1):43. doi: 10.3390/metabo16010043 (PMC12844069; doi:10.3390/metabo16010043)
Supplement: Supplementary file 1 [file metabolites-16-00043-s001.zip › Supplementary Table.xlsx]

## Sheet: S1. Participant Characteristics
S1. Baseline characteristics of participants
Participant ID	Gender	Age（years）	Height(m)	BMI (kg/m2)	Body fat (%)	Resting heart rate (bpm)	Resting blood pressure (mmHg)	Exercise habits(days/week)
1	female	23	1.58	18.3865	22.8	86	96/67	0
2	female	27	1.7	19.474	22.7	67	97/71	1
3	female	26	1.63	23.207	26.8	73	105/76	0
4	female	23	1.63	18.8566	24.4	72	92/57	1
5	female	26	1.6	19.3359	25.3	80	105/82	1

## Sheet: S2. Total Plasma Metabolites
S2. Total Plasma Metabolites
Alignment ID	Metabolite name	Rt(min)	Expreiment Mz	Adduct type	Reference m/z	m/z matched	BE1	BE2	BE3	BE4	BE5	BQ1	BQ2	BQ3	BQ4	BQ5	FORMULA	ONTOLOGY	INCHIKEY	SMILES	KEGGID	CID	HMDBID	Superclass
POS2652	N-Methylquinolinium-2-carboxylate	4.358	188.07	[M+H]+	188.071	True	2.60088e+09	3.08256e+09	3.08914e+09	3.20659e+09	3.12645e+09	3.78084e+09	3.42441e+09	3.69337e+09	3.83976e+09	3.78475e+09	C11H9NO2	---	POIMMRXCPIMHDG-UHFFFAOYSA-N	C[N+]1=C(C=CC2=CC=CC=C21)C(=O)[O-]	---	---	---	Organoheterocyclic compounds
POS2971	L-Tryptophan	4.359	205.097	[M+H]+	205.097	True	5.90215e+08	5.55274e+08	5.10843e+08	5.35656e+08	5.18225e+08	8.01648e+08	6.09297e+08	6.23574e+08	6.01758e+08	6.09708e+08	C11H12N2O2	Amino acids and derivatives	QIVBCDIJIAJPQS-VIFPVBQESA-N	N[C@@H](CC1=CNC2=C1C=CC=C2)C(O)=O	C00078	6305	HMDB0000929	Organoheterocyclic compounds
POS5316	icosasphinganine	5.437	330.335	[M+H]+	330.336	True	1.53062e+08	1.82803e+08	1.9314e+08	2.05145e+08	1.77895e+08	2.19026e+08	2.00288e+08	2.01277e+08	2.11365e+08	2.35445e+08	C20H43NO2	---	UFMHYBVQZSPWSS-VQTJNVASSA-N	CCCCCCCCCCCCCCCCCC(C(CO)N)O	---	---	---	Organic nitrogen compounds
POS597	D-Prolinol	4.547	102.091	[M+H]+	102.092	True	9.50756e+07	1.1992e+08	1.05417e+08	9.9344e+07	1.0079e+08	1.66657e+08	1.28715e+08	1.13366e+08	1.19208e+08	1.40188e+08	C5H11NO	---	HVVNJUAVDAZWCB-RXMQYKEDSA-N	C1CC(NC1)CO	---	---	---	Organoheterocyclic compounds
POS1663	3-METHYLQUINOLINE	4.358	144.081	[M+H]+	144.081	True	8.13942e+07	1.0246e+08	1.02782e+08	1.103e+08	1.06286e+08	1.27298e+08	1.15648e+08	1.27224e+08	1.34766e+08	1.3549e+08	C10H9N	---	DTBDAFLSBDGPEA-UHFFFAOYSA-N	CC1=CC2=CC=CC=C2N=C1	---	---	---	Organoheterocyclic compounds
POS5090	9-Decenoylcarnitine	4.838	314.231	[M+CH3OH+H]+	314.233	True	1.50091e+08	1.32112e+08	8.79973e+07	1.38276e+08	1.19163e+08	1.13001e+08	6.06253e+07	6.9051e+07	8.53923e+07	6.98332e+07	C17H31NO4	Fatty Acyls	GOOOCIIXFLVRAG-UHFFFAOYSA-N	C[N+](C)(C)CC(CC([O-])=O)OC(=O)CCCCCCCC=C		53481651	HMDB0013205	Lipids and lipid-like molecules
POS2051	1,5-Naphthalenediamine	4.359	159.091	[M+H]+	159.092	True	6.10988e+07	7.82001e+07	7.76123e+07	8.25775e+07	7.98989e+07	9.38984e+07	8.64408e+07	9.21543e+07	9.62812e+07	9.76438e+07	C10H10N2	Naphthalenes	KQSABULTKYLFEV-UHFFFAOYSA-N	NC1=CC=CC2=C1C=CC=C2N	C19463	16720	HMDB0244231	Benzenoids
NEG3866	5-(hept-4,6-dienyl)-8-methylindolizidine|Dendrobates Alkaloid 233D	8.963	232.21	[M-H2O-H]-	232.207	True	8.26764e+07	5.81932e+07	7.95312e+07	7.34343e+07	6.33437e+07	1.20297e+08	7.82805e+07	9.52466e+07	8.97309e+07	9.22806e+07	C16H27N	---	---	C=CC=CCCCC1CCC(C)C2CCCN12	---	72990830	---	---
POS1206	5-vinyl-4,5-dihydrooxazole-2-thione	0.769	128.019	[M+NH4]+	128.016	True	6.05163e+07	75917052	6.0046e+07	5.98739e+07	6.99721e+07	8.83723e+07	8.52643e+07	7.60269e+07	6.7824e+07	9.61396e+07	C5H5NOS	---	---	C=CC1=NC(=S)CO1	---	---	---	---
POS755	Dimethyl phosphonate	0.768	110.008	[M+Na]+	110.012	True	5.82441e+07	5.24542e+07	3.73944e+07	3.6715e+07	4.70126e+07	8.09892e+07	6.74885e+07	5.58685e+07	4.66442e+07	7.05477e+07	C2H6O3P+	---	---	CO[P+](=O)OC	C19406	6327114	---	---
POS1340	6-Methyl indole	4.358	132.081	[M+H]+	132.081	True	3.90305e+07	4.87243e+07	4.8365e+07	5.15243e+07	4.95208e+07	6.20347e+07	5.39407e+07	5.90589e+07	6.12811e+07	6.1686e+07	C9H9N	---	ONYNOPPOVKYGRS-UHFFFAOYSA-N	CC1=CC2=C(C=C1)C=CN2	---	---	---	Organoheterocyclic compounds
POS1735	Conduritol B	4.359	147.063	[M+H]+	147.065	True	3.03147e+07	4.13001e+07	4.14473e+07	4.37526e+07	4.2057e+07	4.66954e+07	4.40501e+07	5.03826e+07	5.4114e+07	5.40339e+07	C6H10O4	---	LRUBQXAKGXQBHA-UHFFFAOYSA-N	OC1C=CC(O)C(O)C1O		136345	HMDB0250433	Organic oxygen compounds
POS2272	Indoleacrylic acid	4.359	170.059	[M+H-H2O]+	170.06	True	3.12699e+07	3.87174e+07	3.81372e+07	4.09841e+07	3.98106e+07	4.74615e+07	4.38751e+07	4.86525e+07	5.00517e+07	5.12023e+07	C11H9NO2	Indoles	PLVPPLCLBIEYEA-AATRIKPKSA-N	OC(=O)\C=C\C1=CNC2=C1C=CC=C2		5375048	HMDB0000734	Organoheterocyclic compounds
POS2237	2(3H)-Benzothiazolethione	5.179	167.993	[M+H]+	167.994	True	1.02051e+07	3.09103e+07	4.59363e+07	2.59525e+07	2.12435e+07	4.43112e+07	5.14603e+07	5.17345e+07	5.57422e+07	6.81643e+07	C7H5NS2	Benzothiazoles	YXIWHUQXZSMYRE-UHFFFAOYSA-N	S=C1NC2=C(S1)C=CC=C2	C14437	21831736	HMDB0030524	Organoheterocyclic compounds
NEG1773	8-hydroxy-4-quinazolone	1.007	161.036	[M-H]-	161.036	True	4.75683e+07	4.65571e+07	5.09368e+07	6.73087e+07	4.77281e+07	411300	1.86494e+07	2.22061e+07	4.46862e+07	4.48407e+07	C8H6N2O2	---	---	Oc1ncnc2c(O)cccc12	---	135616887	---	---
NEG1837	(3-methylsulfanyl-propyl)-thiourea	1.007	163.035	[2M-H]-	163.037	True	4.31806e+07	4.27744e+07	4.64215e+07	6.1206e+07	4.33899e+07	99537.7	1.72061e+07	2.01248e+07	3.99795e+07	4.12459e+07	C5H12N2S2	---	---	CSCCCNC(=N)S	---	23143325	---	---
POS3399	Andrachcinidine	5.385	228.196	[M+H]+	228.196	True	2.46259e+07	3.12965e+07	2.70003e+07	2.63186e+07	2.69346e+07	6.12864e+07	4.11499e+07	4.62554e+07	3.09779e+07	2.77109e+07	C13H25NO2	Piperidines	GFVMHSQLCIEXNG-YNEHKIRRSA-N	CCCC(CC1CCCC(N1)CC(=O)C)O	---	101056755	---	Organoheterocyclic compounds
POS3294	N-Carbamoyl-glucosamine	1.082	223.093	[M+H]+	223.092	True	3.39952e+07	3.52441e+07	3.69052e+07	4.2734e+07	4.17123e+07	1.59046e+07	3.15792e+07	3.20846e+07	3.02556e+07	3.57516e+07	C7H14N2O6	---	---	N=C(O)NC(C=O)C(O)C(O)C(O)CO	---	23461877	---	---
POS3361	Adalinine	5.118	226.179	[M+H]+	226.18	True	1.77151e+07	2.49427e+07	2.344e+07	2.28355e+07	2.25825e+07	5.22198e+07	4.11845e+07	5.44848e+07	3.15321e+07	3.05103e+07	C13H23NO2	---	CNUUHKVLRVPYKE-UHFFFAOYSA-N	CCCCCC1(CCCC(=O)N1)CC(=O)C	---	---	---	Alkaloids and derivatives
POS3211	(E,E)-2,9,9-Trimethyl-6-methylene-2,7-cycloundecadien-1-one	4.816	219.173	[M+H]+	219.174	True	1.60724e+07	2.92339e+07	2.93909e+07	2.18905e+07	2.42355e+07	4.14168e+07	3.05651e+07	3.23127e+07	3.2974e+07	4.54536e+07	C15H22O	---	STWOXFRHRGEHEV-YJDDGFGUSA-N	CC1=CCCC(=C)C=CC(CCC1=O)(C)C	---	---	---	Lipids and lipid-like molecules
POS3997	Myristamine Oxide	5.234	258.277	[M+H]+	258.279	True	1.65319e+07	2.88015e+07	2.71644e+07	2.76164e+07	2.43241e+07	3.48429e+07	3.23261e+07	3.57146e+07	2.73765e+07	3.40448e+07	C16H35NO	Long-chain alkyl amine oxides	ONHFWHCMZAJCFB-UHFFFAOYSA-N	CCCCCCCCCCCCCC[N+](C)(C)[O-]	---	18739	---	Organic nitrogen compounds
POS1601	tert-Butyl methacrylate	5.435	142.097	[M]+	142.099	True	6.34041e+06	5.9259e+07	3.93368e+07	3.35758e+07	3.03537e+07	1.42389e+07	7.45516e+06	1.49707e+07	4.1212e+06	1.04233e+07	C8H14O2	---	SJMYWORNLPSJQO-UHFFFAOYSA-N	---	---	---	---	Organic acids and derivatives
POS1213	1-ACETYLPIPERIDINE	4.725	128.106	[M+H]+	128.107	True	3.94692e+07	2.397e+07	2.42007e+07	2.23805e+07	1.88386e+07	1.70893e+07	1.6852e+07	1.62729e+07	1.88484e+07	1.80841e+07	C7H13NO	---	---	CC(=O)N1CCCCC1	---	12058	---	---
POS4959	17beta-Nitro-5alpha-androstane	4.816	306.24	[M+H]+	306.242	True	1.03989e+07	1.81575e+07	1.73945e+07	1.16871e+07	1.34955e+07	2.85914e+07	1.83576e+07	1.84356e+07	1.95358e+07	2.60993e+07	C19H31NO2	---	NEHHFSVRZKWSKW-KYQPOWKGSA-N	CC12CCCCC1CCC3C2CCC4(C3CCC4[N+](=O)[O-])C	C15281	---	---	Lipids and lipid-like molecules
POS3248	2-(4-morpholinyl)-Benzothiazole	5.297	221.073	[M+H]+	221.074	True	9.24467e+06	1.6507e+07	1.52935e+07	1.39591e+07	1.19109e+07	2.4991e+07	2.12318e+07	2.15583e+07	2.05822e+07	2.35549e+07	C11H12N2OS	Benzothiazoles	VVUVJGRVEYHIHC-UHFFFAOYSA-N	C1CN(CCO1)C1=NC2=CC=CC=C2S1	---	77901	---	Organoheterocyclic compounds
POS6898	Vinylamycin	6.317	494.321	[M+H]+	494.323	True	1.61777e+07	1.04418e+07	1.26514e+07	1.17266e+07	1.50489e+07	3.07461e+07	2.49918e+07	1.82822e+07	1.0992e+07	2.1792e+07	C26H43N3O6	---	ONGSLGFACDWAIV-OIXFFAKGSA-N	CCCCCCC(C)C1C(C(=O)NC(=C)C=CC(=O)NC(C(=O)NC(C(=O)O1)C(C)C)C)CCO	---	---	---	Organic acids and derivatives
POS1386	L-Alanine	0.966	134.019	[M+Na]+	134.019	True	9.53635e+06	1.00525e+07	18234324	1.70017e+07	1.01182e+07	2.34152e+07	1.74786e+07	1.96054e+07	1.78771e+07	1.91963e+07	C3H7NO2	Alanine and derivatives	QNAYBMKLOCPYGJ-REOHCLBHSA-N	C[C@H](N)C(O)=O	C00041	5950	HMDB0000161	Organic acids and derivatives
POS2651	6-Chloro-N-(1-methylethyl)-1,3,5-triazine-2,4-diamine	4.751	188.07	[M+H-H2O]+	188.07	True	8.97868e+06	1.1982e+07	1.21147e+07	1.15279e+07	1.20226e+07	2.18606e+07	1.50604e+07	1.74476e+07	2.10006e+07	1.60279e+07	C6H10ClN5	1,3,5-triazine-2,4-diamines	DFWFIQKMSFGDCQ-UHFFFAOYSA-N	CC(C)NC1=NC(N)=NC(Cl)=N1	C06559	22563	HMDB0033249	Organoheterocyclic compounds
POS1141	2-Hydroxy-1,4-benzoquinone	0.973	125.021	[M+H-H2O]+	125.023	True	6.48469e+06	1.46627e+07	1.12143e+07	1.1554e+07	9.85079e+06	2.47528e+07	1.76052e+07	1.82341e+07	1.27219e+07	1.31289e+07	C6H4O3	---	---	O=C1C=CC(=O)C(O)=C1	C07103	151011	---	Organic oxygen compounds
POS4122	Pentachlorophenol	1.055	264.851	[M+H]+	264.854	True	5.7493e+06	9.78963e+06	9.10715e+06	8.98497e+06	9.80689e+06	2.44508e+07	2.22039e+07	2.34793e+07	9.95522e+06	1.08348e+07	C6HCl5O	Chlorophenols	IZUPBVBPLAPZRR-UHFFFAOYSA-N	OC1=C(Cl)C(Cl)=C(Cl)C(Cl)=C1Cl	C02575	992	HMDB0041974	Benzenoids
POS2258	Pyridoxamine	0.909	169.094	[M+H]+	169.096	True	8.80873e+06	1.1991e+07	9.9287e+06	1.14531e+07	1.17349e+07	1.3622e+07	1.31693e+07	1.20853e+07	1.49905e+07	1.35226e+07	C8H12N2O2	Pyridoxamine 5'-phosphates	NHZMQXZHNVQTQA-UHFFFAOYSA-N	CC1=C(O)C(CN)=C(CO)C=N1	C00534	1052	HMDB0001431	Organoheterocyclic compounds
POS2749	(-)-gamma-ionone	5.384	193.158	[M+H-H2O]+	193.158	True	6.80833e+06	1.01563e+07	9.49503e+06	1.0111e+07	9.29129e+06	1.61728e+07	1.28601e+07	1.56381e+07	1.1259e+07	1.04212e+07	C13H20O	---	SFEOKXHPFMOVRM-GUOLPTJISA-N	CC(=O)C=CC1C(=C)CCCC1(C)C	---	---	---	Lipids and lipid-like molecules
POS530	Allyl isothiocyanate	0.768	100.024	[M+H]+	100.022	True	8.73293e+06	1.02465e+07	8.29765e+06	8.44594e+06	1.03228e+07	1.33689e+07	1.19429e+07	1.13305e+07	9.87347e+06	1.41586e+07	C4H5NS	---	ZOJBYZNEUISWFT-UHFFFAOYSA-N	C=CCN=C=S	C19317	5971	HMDB0005843	Organosulfur compounds
POS1235	5-Hydroxy-2-furoic acid	0.772	129.019	[M+H]+	129.019	True	8.52607e+06	1.02934e+07	8.27886e+06	8.40347e+06	9.77126e+06	1.20114e+07	1.29471e+07	1.17458e+07	9.75993e+06	1.40507e+07	C5H4O4	Furans	JVUTYZQGCHCOPB-UHFFFAOYSA-N	OC(=O)C1=CC=C(O)O1		4161539	HMDB0059784	Organoheterocyclic compounds
POS1637	1-Naphthylamine	4.357	143.072	[M+H]+	143.073	True	7.95211e+06	9.22688e+06	9.5531e+06	9.76452e+06	9.94351e+06	1.16724e+07	1.03369e+07	1.1232e+07	1.10758e+07	1.13588e+07	C10H9N	Naphthalenes	RUFPHBVGCFYCNW-UHFFFAOYSA-N	NC1=C2C=CC=CC2=CC=C1	C14790	8640	HMDB0243964	Benzenoids
NEG1904	2-Nitrobenzamide	1.007	165.034	[M-H]-	165.031	True	1.20721e+07	1.20831e+07	1.32751e+07	1.79567e+07	1.2199e+07	49121.6	4.76934e+06	5.63917e+06	1.14739e+07	1.15294e+07	C7H6N2O3	Nitrobenzenes	---	N=C(O)c1ccccc1[N+](=O)[O-]	---	11876	---	Benzenoids
POS1596	[(2R)-Oxiran-2-yl]methyl 2-methylprop-2-enoate	4.355	142.065	[M+H-H2O]+	142.063	True	7.04559e+06	8.53614e+06	8.26939e+06	8.82601e+06	8.55195e+06	1.05288e+07	1.05891e+07	1.08229e+07	1.26704e+07	1.09893e+07	C7H10O3	---	VOZRXNHHFUQHIL-UHFFFAOYSA-N	CC(=C)C(=O)OCC1CO1		7837	HMDB0243756	Organic acids and derivatives
NEG741	2,3-Dimethoxypropan-1-ol	6.462	119.07	[M-H]-	119.071	True	5.07619e+06	7.53256e+06	7.68512e+06	7.7717e+06	7.70556e+06	1.66284e+07	8.83061e+06	1.23551e+07	1.17755e+07	10489614	C5H12O3	---	---	COCC(CO)OC	---	12486323	---	---
POS1309	4-Methyl-1H-indene	8.797	131.085	[M+H]+	131.085	True	7.23978e+06	9.3005e+06	6.50263e+06	7.40485e+06	6.93186e+06	9.58947e+06	8.51873e+06	7.65927e+06	1.06316e+07	1.2116e+07	C10H10	---	---	Cc1cccc2c1C=CC2	---	34442	---	---
POS954	3-hydroxy-2-methyl-gamma-butyrolacton	4.359	117.057	[M+H]+	117.055	True	5.80874e+06	7.61143e+06	7.50819e+06	7.94412e+06	7.65151e+06	1.02799e+07	8.59791e+06	9203335	9.4759e+06	9.71704e+06	C5H8O3	---	---	CC1C(=O)OCC1O	---	13639659	---	---
POS70	Pyridine	9.521	80.0495	[M+H]+	80.0495	True	1.718e+07	1.10873e+07	1.11998e+07	9.73053e+06	7.82791e+06	7.19878e+06	4.65271e+06	1.95904e+06	2.54125e+06	7.70223e+06	C5H5N	Pyridines and derivatives	JUJWROOIHBZHMG-UHFFFAOYSA-N	C1=CC=NC=C1	C00747	1049	HMDB0000926	Organoheterocyclic compounds
POS907	cyclo(gly-gly)	4.36	115.054	[M+H]+	115.05	True	5.39159e+06	7.54067e+06	7.62062e+06	7.66966e+06	7.35096e+06	8.68628e+06	8.05071e+06	8.85872e+06	8.26331e+06	9.59758e+06	C4H6N2O2	Amino acids and derivatives	BXRNXXXXHLBUKK-UHFFFAOYSA-N	OC1=NCC(O)=NC1	C02777	7817	HMDB0341300	Organic acids and derivatives
POS1734	THTA	0.775	147.049	[M+NH4]+	147.047	True	5.16776e+06	1.29009e+07	1.10013e+07	1.14699e+07	1.36668e+07	2.52434e+06	4.51494e+06	4.40964e+06	4.50889e+06	7.01357e+06	C6H10O2S	---	---	O=C(O)CC1CCCS1	C11072	443065	---	---
POS515	1-hexyn-6-ol|5-hexyn-1-ol|5-hexyn-l-ol|5-hexynyl alcohol|5?hexyn?1?ol|hex-5-yn-1-ol|hex-5-ynol	1.468	99.0801	[M+H]+	99.0804	True	1.10231e+07	1.48965e+07	5.03508e+06	1.181e+07	1.01987e+07	3.59237e+06	4.70375e+06	3.73454e+06	5.23035e+06	3.52194e+06	C6H10O	---	---	C#CCCCCO	---	---	---	---
POS159	(2S)-methylbutanenitrile	6.157	84.0804	[M+H]+	84.0807	True	6.85161e+06	1.12436e+07	8.22473e+06	6.09084e+06	1.68746e+07	6.62183e+06	4.25574e+06	5.79566e+06	3.18399e+06	4.17072e+06	C5H9N	---	---	CCC(C)C#N	---	---	---	---
POS2561	Phosphorylcholine	6.416	184.073	[M+H]+	184.072	True	5.05438e+06	1.21383e+07	7.78454e+06	1.32937e+07	1.39001e+07	2.98794e+06	3.13229e+06	5.17357e+06	4.6432e+06	2.42305e+06	C5H15NO4P	Phosphocholines	YHHSONZFOIEMCP-UHFFFAOYSA-O	C[N+](C)(C)CCOP(O)(O)=O	C00588	1014	HMDB0001565	Organic nitrogen compounds
POS2553	3-(Methylseleno)alanine	5.173	183.988	[M+H]+	183.987	True	2.83389e+06	6.91098e+06	7.64703e+06	5.64206e+06	4.06909e+06	7.74994e+06	8.64111e+06	7.82763e+06	8.70801e+06	7.92564e+06	C4H9NO2Se	---	---	C[Se]CC(N)C(=O)O	C05689	114835	---	---
POS3080	SCHEMBL12962507	5.384	211.169	[M+H]+	211.169	True	3.83416e+06	5.97339e+06	5.18536e+06	5.3317e+06	5.43186e+06	9.06712e+06	7.55511e+06	8.63773e+06	6.1998e+06	5.62486e+06	C13H22O2	---	---	CC(C)C(=O)OC1CC2CCC1C2(C)C	---	70809815	---	---
POS2597	Ieodomycin D	4.892	185.114	[M+Na]+	185.117	True	1.54271e+07	7.77823e+06	1.18363e+07	8.84319e+06	6.69044e+06	1.83694e+06	2.45194e+06	2.09027e+06	1.62034e+06	2.82775e+06	C10H16O3	---	BUNUAXLBBKVLBE-WMCYJUNYSA-N	CC(CCCC=CC=CC(=O)O)O	---	---	---	Lipids and lipid-like molecules
POS6827	Ardisiaquinone E	6.525	485.289	[M+H]+	485.289	True	3.86805e+06	7.9756e+06	1.11745e+07	1.13823e+07	1.2969e+07	1.3239e+06	2.87942e+06	353170	7.68689e+06	312087	C29H40O6	---	UAVAYCHSCHCWEM-IHWYPQMZSA-N	COC1=CC(=O)C(=C(C1=O)CCCCCCCC=CCCCCCCCC2=CC(=CC(=C2)O)O)O	---	---	---	Benzenoids
POS5490	NCGC00385995-01!1-methyl-2-tridecylquinolin-4-one	6.232	342.276	[M+H-H2O]+	342.279	True	1.06515e+07	1.2359e+07	1.1627e+07	1.46844e+07	1.03654e+07	5866.92	9650	38287.9	7866.62	58882.9	C23H35NO	Hydroquinolones	DWHCRAGHDDLXEM-UHFFFAOYSA-N	CCCCCCCCCCCCCC1=CC(=O)C2=CC=CC=C2N1C	---	---	---	Organoheterocyclic compounds
POS2518	2-(Methylthio)benzothiazole	5.84	182.008	[M+H]+	182.009	True	1.44294e+06	3.1554e+06	3.26287e+06	2.09127e+06	1.27528e+06	9.186e+06	9.5008e+06	1.00784e+07	1.10162e+07	6.7731e+06	C8H7NS2	Benzothiazoles	UTBVIMLZIRIFFR-UHFFFAOYSA-N	CSC1=NC2=CC=CC=C2S1	C10910	11989	HMDB0303335	Organoheterocyclic compounds
POS4888	CHEBI:84843	4.778	302.23	[M+H]+	302.233	True	5.81096e+06	6.69655e+06	5.45208e+06	5.87767e+06	6.52564e+06	5.14507e+06	4.40943e+06	4.5738e+06	4.96855e+06	5.02895e+06	C16H31NO4	---	QBYXBONNCVATNQ-ARLHGKGLSA-N	CC(C)CCCC(C)C(=O)OC(CC(=O)[O-])C[N+](C)(C)C	---	---	---	Lipids and lipid-like molecules
POS519	3-Methyl-3-penten-2-one	4.2	99.0804	[M+H]+	99.0804	True	7.39996e+06	8.19285e+06	5.132e+06	5.51164e+06	5.82583e+06	2.1787e+06	5.02816e+06	5.19527e+06	4.9713e+06	3.88444e+06	C6H10O	---	---	CC=C(C)C(C)=O	---	79048	---	---
POS2873	11-nitro-1-undecene	5.328	200.163	[M+H]+	200.164	True	2.85681e+06	4.19122e+06	4.2331e+06	3.67951e+06	4.23523e+06	7.80832e+06	4.85301e+06	5.6764e+06	3.49725e+06	7.13573e+06	C11H21NO2	---	QSFROPSPQWQTKU-UHFFFAOYSA-N	C=CCCCCCCCCCN(=O)=O		543829	HMDB0062669	Organic 1,3-dipolar compounds
POS129	2-Methylfuran	4.245	83.0491	[M+H]+	83.0491	True	3.44969e+06	6.04227e+06	6.23018e+06	6.53298e+06	5.32537e+06	2.26199e+06	3.73034e+06	2.44164e+06	2.34531e+06	3.68354e+06	C5H6O	---	VQKFNUFAXTZWDK-UHFFFAOYSA-N	CC1=CC=CO1		10797	HMDB0013749	Organoheterocyclic compounds
POS2776	NCGC00381397-01!(E)-4-hydroxynon-2-enoic acid	0.894	195.099	[M+H]+	195.099	True	4.01441e+06	4.21368e+06	3.4329e+06	3.38337e+06	3.73074e+06	5.0918e+06	4.85385e+06	4.53605e+06	3.92529e+06	4.06443e+06	C9H16O3	Medium-chain hydroxy acids and derivatives	RLNIWODKAMVILO-VOTSOKGWSA-N	CCCCCC(O)\C=C\C(O)=O	---	---	---	Organic acids and derivatives
POS1860	2(3H)-Benzothiazolone	5.006	152.016	[M+H]+	152.016	True	2.3038e+06	3.72805e+06	3.23956e+06	3.56493e+06	2.96982e+06	4.6051e+06	4.63457e+06	4.27099e+06	3.87974e+06	5.71405e+06	C7H5NOS	Benzothiazoles	YEDUAINPPJYDJZ-UHFFFAOYSA-N	OC1=NC2=CC=CC=C2S1		13625	HMDB0249030	Organoheterocyclic compounds
POS1952	Atrazine-desisopropyl-2-hydroxy	0.909	155.079	[M+H]+	155.081	True	3.21616e+06	2.86013e+06	3.51591e+06	3.30491e+06	3.31548e+06	4.91365e+06	3.21149e+06	4.37087e+06	3.73969e+06	4.04181e+06	C5H9N5O	---	XRVCXZWINJOORX-UHFFFAOYSA-N	---	---	---	---	Organoheterocyclic compounds
POS4958	6-Hydroxy-8-methyl-8-azabicyclo[3.2.1]octan-3-yl 3-hydroxy-2-phenylpropanoate	5.04	306.171	[M+H]+	306.171	True	3.93624e+06	5.62137e+06	4.58156e+06	4.8908e+06	5.0711e+06	1.0437e+06	2.89378e+06	2.28486e+06	2.31404e+06	3.13952e+06	C17H23NO4	Tropane alkaloids	WTQYWNWRJNXDEG-UHFFFAOYSA-N	CN1C2CC(O)C1CC(C2)OC(=O)C(CO)C1=CC=CC=C1			HMDB0244793	Alkaloids and derivatives
POS3093	Elaeokanine C	4.973	212.164	[M+H-H2O]+	212.164	True	2.42473e+06	2.58081e+06	2.00896e+06	2.05007e+06	2.43187e+06	4.85122e+06	3.81109e+06	5.45657e+06	2.94779e+06	4.07866e+06	C12H21NO2	---	JWTAWEGUCCQPAM-USWWRNFRSA-N	CCCC(=O)C1C2CCCN2CCC1O	C10592	---	---	Organoheterocyclic compounds
POS449	3-Methyl-2-cyclopenten-1-one	4.275	97.0646	[M+H]+	97.0647	True	3.61463e+06	4.83508e+06	3.10849e+06	4.17115e+06	3.64851e+06	2.05825e+06	2.68646e+06	2.61946e+06	2.29753e+06	2.86114e+06	C6H8O	---	CHCCBPDEADMNCI-UHFFFAOYSA-N	CC1=CC(=O)CC1		17691	HMDB0031546	Organic oxygen compounds
POS7948	SM(d18:2(4E,14Z)/16:0)	5.96	701.553	[M+H]+	701.56	True	716333	4.29711e+06	7.22909e+06	8.25761e+06	1.07089e+07	660.045	660.045	9533.88	660.045	660.045	C39H77N2O6P	Phosphosphingolipids	YLWSJLLZUHSIEA-CKSUKHGVSA-N	[H][C@@](COP([O-])(=O)OCC[N+](C)(C)C)(NC(=O)CCCCCCCCCCCCCCC)[C@H](O)\C=C\CCCCCCCC\C=C/CCC		52931235	HMDB0240638	Lipids and lipid-like molecules
POS3706	N-Undecanoylglycine	5.118	244.19	[M+H]+	244.191	True	2.04864e+06	2.35716e+06	1.83741e+06	1.85648e+06	1.7332e+06	5.94987e+06	3.90605e+06	4.20173e+06	2.50537e+06	2.38344e+06	C13H25NO3	Carboxylic acids and derivatives	HEUQYIQQCNOXOG-UHFFFAOYSA-N	CCCCCCCCCCC(=O)NCC(O)=O		454092	HMDB0013286	Organic acids and derivatives
POS1292	2,2-dichloro-1,1-ethanediol	2.513	130.966	[M+H]+	130.966	True	727897	1.39898e+06	2.75825e+06	2.90566e+06	1.8279e+06	2.56481e+06	4.77477e+06	2.72257e+06	3.80247e+06	2.79983e+06	C2H4Cl2O2	---	RUUBIFVWPACNLY-UHFFFAOYSA-N	OC(O)C(Cl)Cl	C14860	85275	HMDB0062193	Organohalogen compounds
POS3022	Polycanthisine	5.117	208.168	[M+H-H2O]+	208.169	True	1.29026e+06	1.99278e+06	1.86252e+06	1.88757e+06	1.7379e+06	3.96947e+06	3.543e+06	4.64377e+06	2.5476e+06	2.46104e+06	C13H21NO	---	---	CC(C)=C(O)C1(C)CC=C2CCCN2C1	---	101416282	---	---
NEG2704	2-(N-Morpholino)-ethanesulfonic acid	1.009	194.048	[M-H]-	194.048	True	2.73811e+06	2.97833e+06	3.38001e+06	4.83938e+06	3.06728e+06	660.045	987074	1.26276e+06	2.98571e+06	2.66384e+06	C6H13NO4S	---	SXGZJKUKBWWHRA-UHFFFAOYSA-N	[O-]S(=O)(=O)CC[NH+]1CCOCC1		78165	HMDB0246678	Organoheterocyclic compounds
POS5296	MG(0:0/16:1(9Z)/0:0)	6.213	329.268	[M+H]+	329.268	True	4.26486e+06	5.61672e+06	4.50321e+06	3.21855e+06	3.3463e+06	14597.7	16774.3	11927.2	82299.3	102514	C19H36O4	---	CXUXMSACCLYMBI-FPLPWBNLSA-N	[H]C(CO)(CO)OC(=O)CCCCCCC\C=C/CCCCCC		53480960	HMDB0011534	Lipids and lipid-like molecules
POS3401	Dodecyltrimethylammonium	5.297	228.268	[M]+	228.269	True	1.33294e+06	2.09878e+06	2.1154e+06	1.76614e+06	1.81654e+06	1.90068e+06	2.54007e+06	2.28336e+06	2.22221e+06	2.84333e+06	[C15H34N]+	---	VICYBMUVWHJEFT-UHFFFAOYSA-N	---	---	---	---	Organic nitrogen compounds
POS2999	Donaxaridine	4.83	207.112	[M+H]+	207.113	True	1.02471e+06	1.72988e+06	1.57701e+06	1.71348e+06	2.03539e+06	3.58768e+06	1.82029e+06	2.01072e+06	2.04338e+06	3.04256e+06	C11H14N2O2	---	ZCPFUYXRGAKFRP-UHFFFAOYSA-N	CNCCC1(C2=CC=CC=C2NC1=O)O	---	---	---	Organoheterocyclic compounds
POS2275	2-Thiothinone	0.772	170.066	[M+NH4]+	170.063	True	3.48285e+06	2.24794e+06	1.4369e+06	1.40932e+06	1.77791e+06	1.79388e+06	933865	718717	598786	1.09615e+06	C8H11NOS	---	---	CNC(C)C(=O)c1cccs1	---	12198617	---	---
POS6029	Sachaconitine	5.103	392.276	[M+H-H2O]+	392.279	True	2.18866e+06	2.19279e+06	1.08152e+06	2.27345e+06	1.32868e+06	1.13557e+06	1.51356e+06	843305	551806	989621	C23H37NO4	---	NGWMZXLZSGJSRI-JPAZAREGSA-N	CCN1CC2(CCC(C34C2CC(C31)C5(CC(C6CC4C5C6O)OC)O)OC)C	---	---	---	Lipids and lipid-like molecules
POS3398	6-(2-Hydroxybutyl)-2-(2-hydroxypropyl)-1-methyl-?è?3-piperideine	7.201	228.195	[M+NH4]+	228.196	True	851691	862969	1.16371e+06	674146	902783	2.73953e+06	1.25201e+06	2.47566e+06	1.48134e+06	871758	C13H25NO2	---	---	CCCC(O)C1C=CC(CC(C)O)N(C)C1	---	---	---	---
NEG1611	Semicarbazone-2-Ethylbutanal	1.311	155.114	[M-H]-	155.119	True	1.41078e+06	1.02958e+06	1.52964e+06	1.80308e+06	1.67447e+06	13596.3	767145	1.04679e+06	967724	1.10101e+06	C8H16N2O	---	---	CCC(C=NCC(=N)O)CC	---	---	---	---
POS7045	4,8,12,17,21-pentamethyl-23-(2,6,6-trimethylcyclohexen-1-yl)tricosa-2,4,6,8,10,12,14,16,18,20,22-undecaenal	6.772	509.378	[M+CH3OH+H]+	509.378	True	658958	558301	805026	750231	944266	944065	827221	1.44964e+06	868766	1.16745e+06	C37H48O	---	---	CC(C=CC=C(C)C=CC=C(C)C=CC=O)=CC=CC=C(C)C=CC=C(C)C=CC1=C(C)CCCC1(C)C	---	73656895	---	---
POS6841	Ile Lys Ala Arg	6.623	487.335	[M+H]+	487.335	True	264775	678530	413241	398764	461032	1.17031e+06	400912	812299	1.01243e+06	877301	C21H42N8O5	---	---	CCC(C)C(N)C(=O)NC(CCCCN)C(=O)NC(C)C(=O)NC(CCCNC(=N)N)C(=O)O	---	18295801	---	---
POS3044	Ethirimol	7.169	209.152	[M+H]+	209.153	True	221349	415752	629810	275147	405056	1.40908e+06	632252	1.25941e+06	816637	349571	C11H19N3O	Hydroxypyrimidines	BBXXLROWFHWFQY-UHFFFAOYSA-N	---	C18828	---	---	Organoheterocyclic compounds
POS2712	1H-Indene-3-carboxylic acid, 3a,4,5,6,7,7a-hexahydro-3a,7,7-trimethyl-	7.165	191.142	[M+H-H2O]+	191.142	True	282100	301752	459238	239110	183506	1.05131e+06	449640	1.01466e+06	607960	342759	C13H20O2	Carboxylic acids	ACQRUPZAAPLQQP-UHFFFAOYSA-N	O=C(O)C1=CCC2C1(C)CCCC2(C)C	---	51136570	---	Organic acids and derivatives
POS2391	alpha-Ionene	7.194	175.147	[M+H-H2O]+	175.148	True	213857	170694	322475	175741	314325	505348	435010	607276	409510	255452	C13H18	---	LTMQZVLXCLQPCT-UHFFFAOYSA-N	CC1=CC=C2C(CCCC2(C)C)=C1		68057	HMDB0059826	Benzenoids
POS2842	1-octylpyrrolidin-2-one	7.184	198.184	[M+H]+	198.185	True	178586	111899	337124	114120	169657	736407	318243	696570	431567	155190	C12H23NO	---	---	CCCCCCCCN1CCCC1=O	---	3033871	---	---
POS3736	Diethyl azelate	7.21	245.173	[M+H]+	245.175	True	77694.8	49686.6	158526	78991	110331	304829	217097	350214	215382	104243	C13H24O4	Fatty acid esters	CQMYCPZZIPXILQ-UHFFFAOYSA-N	CCOC(=O)CCCCCCCC(=O)OCC	---	12204	---	Lipids and lipid-like molecules
POS5455	Docosanamide	7.314	340.354	[M+H]+	340.357	True	113196	52873.4	119659	116800	133865	154889	249376	146517	179397	392436	C22H45NO	---	ORAWFNKFUWGRJG-UHFFFAOYSA-N	CCCCCCCCCCCCCCCCCCCCCC(N)=O		76468	HMDB0000583	Lipids and lipid-like molecules
POS7981	PC(18:1(9Z)/14:0)	5.838	732.547	[M+H]+	732.554	True	9617.8	10316	35444.9	29367.1	7666.72	81123.9	172827	183371	128057	324871	C40H78NO8P	Phosphatidylcholines	KIVAJCJTVPWSRJ-OQHNRNOKSA-N	CCCCCCCCCCCCCC(=O)O[C@]([H])(COC(=O)CCCCCCC\C=C/CCCCCCCC)COP([O-])(=O)OCC[N+](C)(C)C		24778931	HMDB0008097	Lipids and lipid-like molecules
POS878	1-Piperidinecarboxaldehyde	4.477	114.091	[M+H]+	114.092	True	1.74662e+10	1.61821e+09	3.06659e+09	1.62638e+09	1.87523e+09	5.72556e+08	8.92314e+08	2.9464e+09	2.47036e+09	1.1188e+09	C6H11NO	Piperidines	FEWLNYSYJNLUOO-UHFFFAOYSA-N	O=CN1CCCCC1		17429	HMDB0031702	Organoheterocyclic compounds
POS6924	1-Palmitoylphosphatidylcholine	5.927	496.338	[M+H]+	496.34	True	2.87628e+07	3.65543e+09	3.35033e+09	3.08849e+09	3.06882e+09	3.04058e+07	4.66801e+09	3.07794e+09	3.58976e+09	2.90192e+09	C24H50NO7P	Glycerophospholipids	ASWBNKHCZGQVJV-UHFFFAOYSA-N	CCCCCCCCCCCCCCCC(=O)OCC(O)COP([O-])(=O)OCC[N+](C)(C)C			HMDB0256091	Lipids and lipid-like molecules
POS204	Cyclopentylamine	2.11	86.0962	[M+H]+	86.0964	True	1.07409e+09	2.52573e+09	2.73356e+09	2.72127e+09	3.50321e+09	2.40223e+09	2.56588e+09	3.00156e+09	3.32951e+09	3.25367e+09	C5H11N	Organonitrogen compounds	NISGSNTVMOOSJQ-UHFFFAOYSA-N	NC1CCCC1			HMDB0250671	Organic nitrogen compounds
POS1027	2-Hydroxyphenethylamine	4.312	120.081	[M+H-H2O]+	120.081	True	1.18408e+09	1.92961e+09	2.18936e+09	1.93951e+09	2.16254e+09	4.73068e+09	2.07667e+09	2.28384e+09	2.05369e+09	2.49944e+09	C8H11NO	Aralkylamines	ULSIYEODSMZIPX-UHFFFAOYSA-N	NCC(O)C1=CC=CC=C1	C02735	1000	HMDB0001065	Organic nitrogen compounds
POS2924	Psicose	0.994	203.051	[M+Na]+	203.053	True	1.90241e+09	1.85333e+09	2.44989e+09	1.52697e+09	2.7287e+09	1.78783e+09	2.22876e+09	2.33663e+09	2.09683e+09	2.34066e+09	C6H12O6	Monosaccharides	BJHIKXHVCXFQLS-PUFIMZNGSA-N	C1C(C(C(C(O1)(CO)O)O)O)O	C06468	90008	---	Organic oxygen compounds
POS2201	Phenylalanine	4.312	166.085	[M+H]+	166.086	True	5.25818e+08	7.04818e+08	7.59328e+08	6.44504e+08	6.98089e+08	2.10598e+09	7.7298e+08	7.78292e+08	6.59619e+08	8.00137e+08	C9H11NO2	Amino acids and derivatives	COLNVLDHVKWLRT-QMMMGPOBSA-N	N[C@@H](CC1=CC=CC=C1)C(O)=O	C00079	6140	HMDB0000159	Organic acids and derivatives
POS2124	L-Carnitine	1.012	162.112	[M+H]+	162.112	True	3.70431e+08	6.79805e+08	1.00918e+09	1.21893e+09	1.07048e+09	3.66505e+08	9.93153e+08	4.89468e+08	1.00735e+09	9.9326e+08	C7H15NO3	Carnitines	PHIQHXFUZVPYII-ZCFIWIBFSA-N	C[N+](C)(C)C[C@H](O)CC([O-])=O	C00318	10917	HMDB0000062	Organic nitrogen compounds
POS7126	LysoPC(0:0/18:2(9Z,12Z))	5.165	520.337	[M+H]+	520.339	True	7.00542e+06	8.11837e+08	5.75826e+08	1262906776	1.01368e+09	1.7491e+06	1.58128e+09	8.0982e+08	8.9548e+08	4.57525e+08	C26H50NO7P	---	LSUXCWJOIAWGOU-FTJOPAKQSA-N	CCCCC\C=C/C\C=C/CCCCCCCC(=O)O[C@H](CO)COP([O-])(=O)OCC[N+](C)(C)C		71768169	HMDB0061700	Lipids and lipid-like molecules
POS7125	Tenacibactin C	5.417	520.333	[M+H]+	520.33	True	2.41119e+06	1.26947e+09	1.26901e+09	1.25935e+08	7.756e+08	4.60775e+06	1.53625e+09	8.58507e+08	6.85891e+08	6.47904e+08	C23H42N4O8	Branched fatty acids	JNJGHWCLIHDZDM-UHFFFAOYSA-N	CC(C)CC(=O)N(CCCCCNC(=O)CCC(=O)N(CCCCCNC(=O)CCC(=O)O)O)O	---	---	---	Lipids and lipid-like molecules
NEG206	Phenol	1.067	93.0395	[M-H]-	93.0347	True	7.35751e+08	7.0593e+08	6.57467e+08	6.86728e+08	6.77557e+08	349654	6.50947e+08	6.94229e+08	7.13171e+08	6.98627e+08	C6H6O	---	ISWSIDIOOBJBQZ-UHFFFAOYSA-N	OC1=CC=CC=C1	C15584	996	HMDB0000228	Benzenoids
POS1342	Isoleucine	2.114	132.101	[M+H]+	132.102	True	5.48248e+08	4.53224e+08	2.21963e+08	2.77902e+08	579773645	1192163708	7.95468e+08	4.30693e+08	6.74239e+08	3.93271e+08	C6H13NO2	Isoleucine and derivatives	AGPKZVBTJJNPAG-WHFBIAKZSA-N	CC[C@H](C)[C@H](N)C(O)=O	C00407	6306	HMDB0000172	Organic acids and derivatives
NEG2772	Guanidinoethyl methyl phosphate	1.253	196.047	[M-H]-	196.049	True	5.62646e+08	5.38508e+08	6.44604e+08	6.34028e+08	6.17968e+08	235273	6.01268e+08	6.13291e+08	6.00828e+08	6.80663e+08	C4H12N3O4P	---	---	COP(=O)(O)OCCNC(=N)N	C04071	440214	---	---
POS2253	Uric acid	1.709	169.035	[M+H]+	169.036	True	2.83374e+08	4.16292e+08	4.86298e+08	3.37731e+08	3.57346e+08	9.44383e+08	3.9704e+08	5.40118e+08	3.16442e+08	4.35879e+08	C5H4N4O3	Xanthines	LEHOTFFKMJEONL-UHFFFAOYSA-N	O=C1NC2=C(N1)C(=O)NC(=O)N2	C00366	1175	HMDB0000289	Organoheterocyclic compounds
NEG695	alpha-Methylstyrene	9.202	117.069	[M-H]-	117.071	True	3.25604e+08	5.28598e+08	4.37806e+08	3.93082e+08	3.9956e+08	5.64896e+08	5.06128e+08	5.20337e+08	4.18885e+08	4.12165e+08	C9H10	---	XYLMUPLGERFSHI-UHFFFAOYSA-N	CC(=C)C1=CC=CC=C1	C14395	7407	HMDB0059899	Benzenoids
NEG248	4-Pyridinol	1.068	95.0388	[M-H]-	95.0371	True	5.14839e+08	4.92536e+08	4.58557e+08	4.79286e+08	4.74161e+08	11918.2	4.56507e+08	4.83535e+08	5.00972e+08	4.88982e+08	C5H5NO	Dihydropyridines	GCNTZFIIOFTKIY-UHFFFAOYSA-N	---	---	---	---	Organoheterocyclic compounds
POS4288	Tridecanoylglycine	4.816	272.221	[M+H]+	272.222	True	2.60775e+08	5.46278e+08	4.28422e+08	3.75745e+08	5.16338e+08	1.765e+08	4.36371e+08	4.62312e+08	3.32541e+08	6.98891e+08	C15H29NO3	Carboxylic acids and derivatives	BTHNNPTZHGZNAO-UHFFFAOYSA-N	CCCCCCCCCCCCC(=O)NCC(O)=O		45357453	HMDB0013317	Organic acids and derivatives
POS984	N-Methyl-a-aminoisobutyric acid	1.013	118.086	[M+H]+	118.087	True	2.59509e+08	3.3177e+08	4.04728e+08	4.49297e+08	2.99191e+08	4.13324e+08	2.30209e+08	2.8415e+08	3.41578e+08	2.73505e+08	C5H11NO2	Carboxylic acids and derivatives	DLAMVQGYEVKIRE-UHFFFAOYSA-N	CNC(C)(C)C(O)=O		6951124	HMDB0002141	Organic acids and derivatives
POS644	Choline	0.991	104.107	[M]+	104.107	True	2.04211e+08	2.85665e+08	4.2061e+08	3.32717e+08	3.0327e+08	3.32688e+08	2.52633e+08	4.00379e+08	2.93386e+08	3.22972e+08	C5H14NO	Cholines	OEYIOHPDSNJKLS-UHFFFAOYSA-N	C[N+](C)(C)CCO	C00114	305	HMDB0000097	Organic nitrogen compounds
POS1603	Histidinol	8.797	142.097	[M+H]+	142.097	True	2.29768e+08	3.39105e+08	2.67698e+08	2.69012e+08	2.72039e+08	2.67887e+08	2.7708e+08	2.69119e+08	2.73572e+08	3.26518e+08	C6H11N3O	Aralkylamines	ZQISRDCJNBUVMM-UHFFFAOYSA-N	NC(CO)CC1=CN=CN1		776	HMDB0253185	Organic nitrogen compounds
POS539	5-Aminopentanoic acid	4.337	100.076	[M+H-H2O]+	100.076	True	7.16159e+07	258632740	2.83859e+08	6.3063e+08	4.12548e+07	1.99653e+08	2.7571e+08	3.4792e+08	5.23541e+08	4.95768e+07	C5H11NO2	Delta amino acids and derivatives	JJMDCOVWQOJGCB-UHFFFAOYSA-N	NCCCCC(O)=O	C00431	138	HMDB0003355	Organic acids and derivatives
POS3088	Se-Methylselenomethionine	5.241	212.019	[M+H]+	212.018	True	1.19103e+08	1.63818e+08	3.08633e+08	1.79396e+08	1.25559e+08	2.66081e+08	3.69446e+08	2.93413e+08	1.27552e+08	6.0209e+08	C6H13NO2Se	---	---	C[Se+](C)CCC(N)C(=O)[O-]	C05690	---	---	---
POS935	Proline	1.017	116.07	[M+H]+	116.071	True	1.24197e+08	1.55213e+08	3.76398e+08	2.91757e+08	3.01767e+08	2.17586e+08	2.69035e+08	1.45989e+08	2.87961e+08	2.72446e+08	C5H9NO2	Amino acids and derivatives	ONIBWKKTOPOVIA-BYPYZUCNSA-N	OC(=O)[C@@H]1CCCN1	C00148	145742	HMDB0000162	Organic acids and derivatives
POS1440	2-Phenylacetamide	2.124	136.075	[M+H]+	136.076	True	1.26194e+08	2.07524e+08	3.04836e+08	2.49444e+08	2.22605e+08	2.18207e+08	2.1969e+08	3.27285e+08	2.14664e+08	2.04036e+08	C8H9NO	Phenylacetamides	LSBDFXRDZJMBSC-UHFFFAOYSA-N	NC(=O)CC1=CC=CC=C1	C02505	7680	HMDB0010715	Benzenoids
POS4338	Lauryldiethanolamine	4.999	274.274	[M+H]+	274.274	True	1.24718e+08	1.97318e+08	2.25465e+08	1.91858e+08	2.17214e+08	2.79735e+08	2.89259e+08	2.22653e+08	1.68278e+08	2.28702e+08	C16H35NO2	Alkanolamines	NKFNBVMJTSYZDV-UHFFFAOYSA-N	CCCCCCCCCCCCN(CCO)CCO	---	352309	---	Organic nitrogen compounds
POS7144	LysoPC(18:1/0:0)	6.128	522.351	[M+H]+	522.355	True	3.90109e+06	3.80697e+08	1.45356e+08	2.69243e+08	2.56453e+08	4.0598e+06	5.25047e+08	1.44395e+08	1.97698e+08	2.11857e+08	C26H52NO7P	Lysophosphatidylcholines	YAMUFBLWGFFICM-PTGWMXDISA-N	[H][C@@](O)(COC(=O)CCCCCCC\C=C/CCCCCCCC)COP([O-])(=O)OCC[N+](C)(C)C		16081932	HMDB0002815	Lipids and lipid-like molecules
NEG1370	Lysine	6.774	145.097	[M-H]-	145.097	True	1.0202e+08	2.70225e+08	2.29634e+08	2.50137e+08	2.36548e+08	1.7943e+08	2.58919e+08	8.73299e+07	2.45984e+08	2.42419e+08	C6H14N2O2	D-alpha-amino acids	KDXKERNSBIXSRK-YFKPBYRVSA-N	NCCCC[C@H](N)C(O)=O	C00047	5962	HMDB0000182	Organic acids and derivatives
POS620	4-Aminoisoxazolidin-3-one	4.312	103.054	[M+H]+	103.05	True	1.06202e+08	1.73605e+08	1.86468e+08	1.72832e+08	1.86801e+08	4.40528e+08	1.95036e+08	2.01458e+08	1.80153e+08	2.15215e+08	C3H6N2O2	Amino acids and derivatives	DYDCUQKUCUHJBH-UHFFFAOYSA-N	NC1CONC1=O	C06682	401	HMDB0251514	Organic acids and derivatives
POS983	L-Valine	1.252	118.086	[M+H]+	118.086	True	2.65711e+08	8.1042e+07	4.89667e+08	6.83023e+07	7.93737e+07	3.48363e+08	1.01614e+08	4.26736e+08	8.63397e+07	8.799e+07	C5H11NO2	Amino acids and derivatives	KZSNJWFQEVHDMF-BYPYZUCNSA-N	CC(C)[C@H](N)C(O)=O	C00183	6287	HMDB0000883	Organic acids and derivatives
POS2522	L-Tyrosine	2.124	182.08	[M+H]+	182.081	True	1.3909e+08	1.92496e+08	2.66125e+08	1.58963e+08	1.80633e+08	2.54972e+08	2.01153e+08	2.81539e+08	1.78265e+08	1.67746e+08	C9H11NO3	Amino acids and derivatives	OUYCCCASQSFEME-QMMMGPOBSA-N	N[C@@H](CC1=CC=C(O)C=C1)C(O)=O	C00082	6057	HMDB0000158	Organic acids and derivatives
POS2955	DL-Acetylcarnitine	1.026	204.123	[M+H]+	204.123	True	1.62564e+08	1.76933e+08	1.82847e+08	3.19959e+08	2.436e+08	3.48616e+08	1.3896e+08	5.2982e+07	1.30218e+08	1.88479e+08	C9H17NO4	Acyl carnitines	RDHQFKQIGNGIED-UHFFFAOYSA-N	CC(=O)OC(CC([O-])=O)C[N+](C)(C)C		1	HMDB0240773	Lipids and lipid-like molecules
POS871	Creatinine	1.014	114.066	[M+H]+	114.066	True	1.05178e+08	1.27792e+08	1.95727e+08	2.12948e+08	2.20505e+08	1.91952e+08	2.00933e+08	1.18256e+08	1.92809e+08	2.1893e+08	C4H7N3O	Amino acids and derivatives	DDRJAANPRJIHGJ-UHFFFAOYSA-N	CN1CC(=O)NC1=N	C00791	588	HMDB0000562	Organic acids and derivatives
POS4889	Tetradecyldiethanolamine	5.217	302.304	[M+H]+	302.305	True	1.11544e+08	1.7677e+08	1.7029e+08	1.81401e+08	1.47714e+08	1.6302e+08	2.06672e+08	2.16526e+08	1.78953e+08	2.01422e+08	C18H39NO2	Alkanolamines	CPHJEACXPATRSU-UHFFFAOYSA-N	CCCCCCCCCCCCCCN(CCO)CCO	---	12942137	---	Organic nitrogen compounds
POS927	1-Isothiocyanatobutane	5.214	116.053	[M+H]+	116.053	True	7.24243e+07	9.04446e+07	1.22542e+08	1.68986e+08	235389620	1.72669e+08	1.16507e+08	2.19264e+08	1.9205e+08	2.66824e+08	C5H9NS	---	LIMQQADUEULBSO-UHFFFAOYSA-N	CCCCN=C=S		11613	HMDB0031328	Organosulfur compounds
POS1459	Hypoxanthine	1.8	137.046	[M+H]+	137.046	True	9.43285e+07	6.58377e+07	8.67663e+07	6.46476e+07	5.52778e+07	7.89269e+08	7.21532e+07	1.26211e+08	1.26973e+08	1.7494e+08	C5H4N4O	Purinones	FDGQSTZJBFJUBT-UHFFFAOYSA-N	OC1=NC=NC2=C1NC=N2	C00262	790	HMDB0000157	Organoheterocyclic compounds
POS4849	3-hydroxy-C12 homoserine lactone	5.088	300.215	[M+H]+	300.217	True	8.43213e+07	1.90386e+08	2.50754e+08	1.72611e+08	2.21854e+08	4.64581e+07	1.79281e+08	2.13625e+08	1.16167e+08	1.52051e+08	C16H29NO4	Amino acids and derivatives	RGTXFFYJJNWEPV-UHFFFAOYSA-N	CCCCCCCCCC(O)CC(O)=NC1CCOC1=O		11507677	HMDB0341118	Organic acids and derivatives
POS243	Morpholine	1.004	88.0755	[M+H]+	88.0757	True	1.07779e+08	1.82936e+08	1.37098e+08	1.64884e+08	1.70906e+08	9.92868e+07	1.90514e+08	1.53716e+08	1.30623e+08	2.44392e+08	C4H9NO	Morpholines	YNAVUWVOSKDBBP-UHFFFAOYSA-N	C1COCCN1	C14452	8083	HMDB0031581	Organoheterocyclic compounds
POS3381	1,8-Diazacyclotetradecane-2,9-dione	4.419	227.174	[M+H]+	227.175	True	9.82101e+08	3.0752e+07	8.10788e+07	3.05867e+07	3.48459e+07	1.38474e+07	2.50434e+07	1.53561e+08	1.35132e+08	3.34183e+07	C12H22N2O2	---	HERSSAVMHCMYSQ-UHFFFAOYSA-N	C1CCC(=O)NCCCCCC(=O)NCC1	C04277	---	---	Phenylpropanoids and polyketides
POS7160	LysoPC(0:0/18:0)	5.477	524.366	[M+H]+	524.37	True	1.23078e+07	1.72979e+07	2.5202e+07	1.47648e+08	2.25611e+08	4.52656e+07	5.28998e+07	1.65535e+07	2.26285e+08	7.37092e+08	C26H54NO7P	---	IQGPMZRCLCCXAG-RUZDIDTESA-N	CCCCCCCCCCCCCCCCCC(=O)O[C@H](CO)COP([O-])(=O)OCC[N+](C)(C)C		24779491	HMDB0011128	Lipids and lipid-like molecules
POS7145	LysoPC(18:1(11Z)/0:0)	5.796	522.351	[M+H]+	522.356	True	2.57364e+08	1.42981e+08	1.41901e+08	1.17224e+08	1.11095e+08	3.13593e+08	1.65034e+08	1.38716e+08	6.11873e+07	5.24568e+07	C26H52NO7P	Lysophosphatidylcholines	PZRFVAHZNWPPAC-VBKSFVIKSA-N	[H][C@@](O)(COC(=O)CCCCCCCCC\C=C/CCCCCC)COP([O-])(=O)OCC[N+](C)(C)C	C04230	53480465	HMDB0010385	Lipids and lipid-like molecules
POS1681	3-Hydroxyadipic acid 3,6-lactone	0.999	145.047	[M+H]+	145.05	True	6.38413e+08	1.62922e+07	7.38737e+06	1.12685e+07	1.15914e+07	7.43156e+08	2.79415e+07	8.83976e+06	5.38536e+06	1.94801e+07	C6H8O4	Lactones	BWEICTHJUIJQPH-UHFFFAOYSA-N	[H]OC(=O)CC1([H])CCC(=O)O1		194109	HMDB0029171	Organoheterocyclic compounds
POS2643	Acetamide, N,N'-1,5-pentanediylbis-	4.848	187.143	[M+H]+	187.144	True	8.8688e+07	1.02653e+08	1.04222e+08	1.28986e+08	1.71808e+08	209975694	1.33709e+08	1.28018e+08	1.15061e+08	2.14802e+08	C9H18N2O2	---	---	CC(=O)NCCCCCNC(C)=O	---	100784	---	---
POS534	1-Pyrrolidinecarboxaldehyde	4.847	100.075	[M+H]+	100.076	True	6.9903e+07	1.02865e+08	1.0782e+08	1.48259e+08	1.38114e+08	1.39298e+08	1.19486e+08	1.51545e+08	1.43759e+08	1.94434e+08	C5H9NO	Pyrrolidines	AGRIQBHIKABLPJ-UHFFFAOYSA-N	O=CN1CCCC1		77372	HMDB0034587	Organoheterocyclic compounds
POS1536	Betaine	1.053	140.068	[M+Na]+	140.068	True	6.46062e+07	9.72466e+07	8.29961e+07	6.9863e+07	8.61393e+07	3.37428e+08	1.66782e+08	2.62476e+08	77054667	5.42737e+07	C5H11NO2	Amino acids and derivatives	KWIUHFFTVRNATP-UHFFFAOYSA-N	O=C([O-])C[N+](C)(C)C	C00719	247	---	Organic acids and derivatives
POS7165	LysoPC(18:0/0:0)	5.485	524.37	[M+H]+	524.371	True	3.37375e+07	1.60063e+07	2.7765e+07	3.97041e+08	2.52783e+08	3.97528e+07	2.13566e+07	1.65019e+07	1.64052e+08	3.26571e+08	C26H54NO7P	Lysophosphatidylcholines	IHNKQIMGVNPMTC-RUZDIDTESA-N	CCCCCCCCCCCCCCCCCC(=O)OC[C@@H](O)COP([O-])(=O)OCC[N+](C)(C)C	C04230	497299	HMDB0010384	Lipids and lipid-like molecules
POS234	3-Methyl-1-butylamine	8.826	88.004	[M+NH4]2+	88	True	7.87571e+07	1.35646e+08	1.17776e+08	1.56278e+08	1.23608e+08	8.25486e+07	1.01431e+08	1.11148e+08	1.50864e+08	1.69563e+08	C5H13N	Monoalkylamines	BMFVGAAISNGQNM-UHFFFAOYSA-N	CC(C)CCN	C02640	7894	HMDB0031659	Organic nitrogen compounds
POS2707	4-Nitroquinoline N-oxide	0.981	191.039	[M+H]+	191.045	True	4.86318e+07	1.63331e+08	1.39582e+08	1.3796e+08	6.31993e+07	9.74463e+07	1.38302e+08	1.39061e+08	1.22625e+08	1.50275e+08	C9H6N2O3	---	YHQDZJICGQWFHK-UHFFFAOYSA-N	O=N(=O)C1=CC=N(=O)C2=CC=CC=C12	C03474		HMDB0246549	Organoheterocyclic compounds
POS1338	Creatine	1.016	132.076	[M+H]+	132.077	True	3.65808e+07	9.69382e+07	1.5208e+08	1.36393e+08	2.00004e+08	4.67252e+07	9.94525e+07	1.23496e+08	1.13604e+08	1.6727e+08	C4H9N3O2	Amino acids and derivatives	CVSVTCORWBXHQV-UHFFFAOYSA-N	CN(CC(O)=O)C(N)=N	C00300	586	HMDB0000064	Organic acids and derivatives
POS5153	Phytosphingosine	5.01	318.298	[M+H]+	318.3	True	4.45549e+07	9.2774e+07	1.13042e+08	9.67337e+07	1.1348e+08	1.56019e+08	1.3191e+08	9.06142e+07	7.35091e+07	1.3113e+08	C18H39NO3	1,3-aminoalcohols	AERBNCYCJBRYDG-KSZLIROESA-N	CCCCCCCCCCCCCC[C@@H](O)[C@@H](O)[C@@H](N)CO	C12144	122121	HMDB0004610	Organic nitrogen compounds
POS2931	Tetrahydroharmol	5.214	203.121	[2M+H]+	203.118	True	5.02587e+07	5.57747e+07	7.24577e+07	9.58955e+07	1.31178e+08	1.2726e+08	7.55939e+07	1.27673e+08	1.09948e+08	1.50966e+08	C12H14N2O	Harmala alkaloids	AZTMWIPCEFFOJD-UHFFFAOYSA-N	CC1NCCC2=C1NC1=C2C=CC(O)=C1		368982	HMDB0029835	Alkaloids and derivatives
POS1399	Iodotyrosine	1.074	135.002	[M+H]+	135	True	1.21133e+08	1.28701e+08	7.33563e+07	7.21151e+07	9.46908e+07	6.24753e+07	1.20525e+08	1.10835e+08	8.60736e+07	9.71144e+07	C9H10INO3	Tyrosine and derivatives	UQTZMGFTRHFAAM-ZETCQYMHSA-N	N[C@@H](CC1=CC=C(O)C(I)=C1)C(O)=O	C02515	439744	HMDB0000021	Organic acids and derivatives
POS2256	3-Acetyl-4-hydroxy-6-methyl-2H-pyran-2-one	5.119	169.049	[2M+H]+	169.05	True	3.59736e+07	2.9835e+07	3.29088e+08	1.15535e+07	1.46227e+07	7.41081e+07	3.31686e+07	3.76009e+08	9.83801e+06	17098027	C8H8O4	Organooxygen compounds	PKLPQOJFHFGVBS-UHFFFAOYSA-N	CC(=O)C1=C(O)C=C(C)OC1=O		54678494	HMDB0033129	Organic oxygen compounds
POS898	BIS(CHLOROMETHYL) ETHER	9.263	114.971	[M+H]+	114.971	True	6.87311e+07	7.45826e+07	1.20515e+08	7.34986e+07	8.24295e+07	7.83778e+07	7.91987e+07	1.35276e+08	1.08678e+08	1.07814e+08	C2H4Cl2O	---	---	ClCOCCl	C19158	10967	---	---
POS1072	Tropolone	2.125	123.044	[M+H]+	123.044	True	5.45683e+07	8.50662e+07	1.17295e+08	9.24486e+07	8.46364e+07	1.02396e+08	8.81188e+07	1.24365e+08	9.69894e+07	8.11578e+07	C7H6O2	---	MDYOLVRUBBJPFM-UHFFFAOYSA-N	OC1=CC=CC=CC1=O	C15474		HMDB0259299	Hydrocarbon derivatives
POS5120	Decanoylcarnitine	4.915	316.247	[M+H]+	316.248	True	1.52483e+08	1.08235e+08	3.79275e+07	1.20377e+08	1.38307e+08	1.07041e+08	5.64917e+07	2.77776e+07	5.99634e+07	9.83263e+07	C17H33NO4	Acyl carnitines	LZOSYCMHQXPBFU-OAHLLOKOSA-N	CCCCCCCCCC(=O)O[C@H](CC([O-])=O)C[N+](C)(C)C	C03299	11953821	HMDB0000651	Lipids and lipid-like molecules
POS1263	Pyroglutamic acid	1.132	130.05	[M+H]+	130.05	True	6.50203e+07	1.00362e+08	9.42834e+07	9.14308e+07	9.36366e+07	7.14611e+07	8.57347e+07	8.41549e+07	8.90484e+07	8.7405e+07	C5H7NO3	---	ODHCTXKNWHHXJC-VKHMYHEASA-N	OC(=O)[C@@H]1CCC(=O)N1	C01879	7405	HMDB0000267	Organic acids and derivatives
POS2505	2,3-dihydro-2-methyl-benzopyran-4,5-diol	5.24	181.085	[M+H]+	181.086	True	8.02299e+07	1.20636e+08	7.99719e+07	3.20099e+07	7.19462e+07	1.79708e+08	1.05684e+08	8.34676e+07	2.6002e+07	6.96863e+07	C10H12O3	---	---	CC1CC(O)c2c(O)cccc2O1	---	11550094	---	---
POS199	Methacrylamide	4.728	86.0599	[M+H]+	86.06	True	2.17547e+08	6.21696e+07	7.30437e+07	5.67237e+07	5.78962e+07	9.55876e+07	5.16234e+07	9.34829e+07	8.0218e+07	5.9121e+07	C4H7NO	Primary carboxylic acid amides	FQPSGWSUVKBHSU-UHFFFAOYSA-N	CC(=C)C(N)=O		6595	HMDB0254513	Organic acids and derivatives
NEG5021	Sempervirine	1.071	271.123	[M-H]-	271.124	True	1.20925e+08	8.30746e+07	1.09174e+08	9.02263e+07	9.19173e+07	660.045	8.53685e+07	8.45593e+07	8.88657e+07	9.17622e+07	C19H16N2	Beta carbolines	UQVUEULZDJRMJR-UHFFFAOYSA-N	C1CCC2=C[N+]3=C(C=C2C1)C1=C(C=C3)C2=C([N-]1)C=CC=C2	C09240	168919	---	Organoheterocyclic compounds
POS7142	Glutamate conjugated chenodeoxycholic acid	5.668	522.347	[M+H]+	522.343	True	1.18043e+08	1.96861e+06	1.46967e+06	1.26299e+06	9.3734e+07	6.21126e+08	1.70363e+06	1.51757e+06	1.74837e+06	1.89772e+06	C29H47NO7	Glycinated bile acids and derivatives	MHOZNCAVRHAOKT-VVJLALRJSA-N	C[C@H](CCC(N[C@@H](CCC(O)=O)C(O)=O)=O)[C@H]1CC[C@@]2([H])[C@]3([H])[C@H](O)C[C@]4([H])C[C@H](O)CC[C@]4(C)[C@H]3CC[C@@]21C	---	---	---	---
POS2389	DL-Arginine	0.976	175.118	[M+H]+	175.119	True	7.08156e+07	6.56566e+07	9.94772e+07	1.03228e+08	9.68449e+07	4.12389e+07	5.79807e+07	9.45333e+07	1.15882e+08	8.46367e+07	C6H14N4O2	Amino acids and derivatives	ODKSFYDXXFIFQN-UHFFFAOYSA-N	NC(CCCN=C(N)N)C(O)=O	C02385	232	HMDB0251511	Organic acids and derivatives
NEG1512	Ribitol	1.087	151.068	[M-H]-	151.07	True	9.48843e+07	8.40849e+07	1.0604e+08	8.34264e+07	9.02963e+07	660.045	8.54466e+07	1.10664e+08	8.71443e+07	8.29793e+07	C5H12O5	Sugar alcohols	HEBKCHPVOIAQTA-ZXFHETKHSA-N	OC[C@H](O)[C@H](O)[C@H](O)CO	C00474		HMDB0000508	Organic oxygen compounds
NEG4892	Pectinolide B	1.071	267.124	[M-H2O-H]-	267.124	True	8.96247e+07	8.67856e+07	1.06851e+08	8.89447e+07	8.99361e+07	660.045	8.47933e+07	8.88273e+07	9.3033e+07	9.0659e+07	C14H20O5	---	ZBODODUGQIYKMF-MGTGEQGZSA-N	CCCCC(C=CC1C(C=CC(=O)O1)OC(=O)C)O	---	---	---	Organoheterocyclic compounds
POS3042	Primin	5.598	209.117	[M+H]+	209.117	True	5.3105e+07	8.65108e+07	1.16653e+08	4.92821e+07	7.39242e+07	1.04935e+08	8.16366e+07	1.2668e+08	4.47306e+07	8.06021e+07	C12H16O3	P-benzoquinones	WLWIMKWZMGJRBS-UHFFFAOYSA-N	CCCCCC1=CC(=O)C=C(OC)C1=O	C10390	84800	HMDB0341376	Organic oxygen compounds
POS2969	Cladoacetal A	6.358	205.085	[M+H]+	205.086	True	3.85099e+07	9.44528e+07	8.70632e+07	8.91159e+07	8.23455e+07	3.88361e+07	9.11737e+07	9.3913e+07	7.87386e+07	1.02406e+08	C12H12O3	---	MQNPAODYALMZAI-INNHCVQGSA-N	CC1C2C=CC3=C(C(O1)O2)C(=CC=C3)O	---	---	---	Benzenoids
NEG1543	1H-Imidazole-5-propanoic acid, alpha-methyl-	1.086	153.067	[M-H2O-H]-	153.067	True	9.4733e+07	8.34698e+07	1.05268e+08	3.81543e+07	8.9716e+07	660.045	8.47418e+07	1.10606e+08	8.66048e+07	8.23609e+07	C7H10N2O2	---	---	CC(Cc1cnc[nH]1)C(=O)O	---	23378290	---	---
POS4582	Piperine	5.658	286.142	[M+H]+	286.144	True	5.82515e+07	4.25673e+07	1.80804e+07	2.79208e+07	1.83151e+08	9.84745e+07	4.44747e+07	2.3144e+07	3.47757e+07	2.42292e+08	C17H19NO3	Alkaloids and derivatives	MXXWOMGUGJBKIW-YPCIICBESA-N	O=C(\C=C\C=C\C1=CC2=C(OCO2)C=C1)N1CCCCC1	C03882	638024	HMDB0029377	Alkaloids and derivatives
POS6965	Val Gly Asp Ile Val	6.13	502.288	[M+H]+	502.287	True	7.18755e+07	7.19159e+07	5.90947e+07	8.8508e+07	1.25307e+08	1.46943e+08	4.58893e+07	5.57657e+07	2.63802e+07	8.03758e+07	C22H39N5O8	---	---	CCC(C)C(NC(=O)C(CC(=O)O)NC(=O)CNC(=O)C(N)C(C)C)C(=O)NC(C(=O)O)C(C)C	---	---	---	---
POS2559	Phosphocholine	5.695	184.073	[M+H]+	184.073	True	6.4128e+06	1.42825e+08	6.69796e+07	1.01888e+08	1.02427e+08	1.05248e+07	7.682e+07	1.03492e+08	9.07942e+07	6.47349e+07	C5H14NO4P	Phosphocholines	YHHSONZFOIEMCP-UHFFFAOYSA-N	O=P([O-])(O)OCC[N+](C)(C)C	C00588	---	---	Organic nitrogen compounds
POS1676	Ethephon	6.47	144.982	[M+NH4]+	144.982	True	5.83869e+07	1.03765e+08	8.16755e+07	7.60686e+07	9.1956e+07	5.90896e+07	7.73944e+07	8.77485e+07	7.07735e+07	5.10814e+07	C2H6ClO3P	---	UDPGUMQDCGORJQ-UHFFFAOYSA-N	OP(O)(=O)CCCl	C18399		HMDB0252014	Organic acids and derivatives
POS7117	Psychotrimine	6.079	519.323	[M+H]+	519.323	True	9.5557e+06	9.49901e+07	1.74305e+08	9.13764e+07	5.58069e+07	7.86964e+06	8.44864e+07	3.56215e+06	1.58994e+08	7.53022e+07	C33H38N6	---	---	CNCCc1cn(-c2cccc3c2NC2N(C)CCC32n2cc(CCNC)c3ccccc32)c2ccccc12	---	75168914	---	---
NEG275	5-amino-2H-pyrrol-2-ol	1.069	97.0384	[M-H]-	97.0408	True	8.64223e+07	8.63112e+07	7.90255e+07	8.29368e+07	8.52609e+07	660.045	7.66447e+07	8.14416e+07	8.62044e+07	8.47796e+07	C4H6N2O	---	---	N=C1C=CC(O)N1	---	194410	---	---
POS981	Indole	4.519	118.065	[M+H]+	118.065	True	9.96059e+07	1.21632e+08	1.14885e+08	6.60211e+07	1.99185e+07	9.67653e+06	6.88098e+06	8.8818e+07	5.65109e+07	1.43466e+08	C8H7N	Indoles	SIKJAQJRHWYJAI-UHFFFAOYSA-N	N1C=CC2=C1C=CC=C2	C00463	798	HMDB0000738	Organoheterocyclic compounds
POS3295	cytosine dimer	0.898	223.094	[M+H-H2O]+	223.094	True	5.29575e+07	8.7466e+07	5.27823e+07	8.95034e+07	8.00521e+07	6.87578e+07	7.0595e+07	8.94199e+07	8.11057e+07	5.02595e+07	C8H10N6O2	---	QSUXHMJFIWLEKE-UHFFFAOYSA-N	C12C3C(C1NC(=O)NC2=N)NC(=O)NC3=N	---	---	---	Organoheterocyclic compounds
POS6747	LysoPE(18:2(9Z,12Z)/0:0)	6.185	478.29	[M+H]+	478.292	True	3.94204e+07	1.01182e+08	7.34871e+07	7.38298e+07	1.0447e+08	7.16457e+07	5.1551e+07	6.46875e+07	6.00437e+07	7.5095e+07	C23H44NO7P	---	DBHKHNGBVGWQJE-USWSLJGRSA-N	[H][C@@](O)(COC(=O)CCCCCCC\C=C/C\C=C/CCCCC)COP(O)(=O)OCCN		52925130	HMDB0011507	Lipids and lipid-like molecules
POS2638	2-(Octatrien-(3',5',7')-in-(1')-yl)-thiophen|2-<Octatrien-(3',5',7')-in-(1')-yl>-thiophen	1.026	187.057	[M+H]+	187.058	True	5.38876e+07	5.24158e+07	8.69615e+07	7.14778e+07	7.00492e+07	7.5891e+07	7.90078e+07	9.55433e+07	5.98551e+07	6.71314e+07	C12H10S	---	---	C=CC=CC=CC#Cc1cccs1	---	---	---	---
POS1004	Benzofuran	2.126	119.049	[M+H]+	119.049	True	3.44889e+07	6.05501e+07	9.34914e+07	7.58954e+07	6.36627e+07	7.92169e+07	6.37982e+07	1.02323e+08	7.74145e+07	5.98878e+07	C8H6O	Benzofurans	IANQTJSKSUMEQM-UHFFFAOYSA-N	O1C=CC2=C1C=CC=C2	C14512	9223	HMDB0032929	Organoheterocyclic compounds
POS649	2-Cyanopyridine	0.77	105.003	[M+H]+	105	True	3.95153e+07	7.67223e+07	5.95404e+07	6.17094e+07	7.42937e+07	5.32247e+07	8.47997e+07	7.60235e+07	6.75438e+07	9.70243e+07	C6H4N2	Pyridines and derivatives	FFNVQNRYTPFDDP-UHFFFAOYSA-N	N#Cc(c1)nccc1	C02221	---	---	Organoheterocyclic compounds
POS333	Lactic acid	0.653	91.039	[M+H]+	91.039	True	9.32502e+07	6.45202e+07	3.94853e+07	8.66244e+07	5.73664e+07	7.89229e+07	8.24605e+07	6.46792e+07	7.41317e+07	3.88635e+07	C3H6O3	Alpha hydroxy acids and derivatives	JVTAAEKCZFNVCJ-REOHCLBHSA-N	C[C@H](O)C(O)=O	C00186	107689	HMDB0000190	Organic acids and derivatives
POS1308	1,2-Dihydronaphthalene	4.444	131.085	[M+CH3OH+H]+	131.086	True	3.45893e+07	7.79961e+07	8.118e+07	7.48795e+07	8.20292e+07	3.8178e+07	6.66289e+07	6.5372e+07	7.06302e+07	8.37657e+07	C10H10	Naphthalenes	KEIFWROAQVVDBN-UHFFFAOYSA-N	C1CC2=CC=CC=C2C=C1		9938	HMDB0244076	Benzenoids
POS4584	trans-2-Octenoyl-carnitine; AIF; CE30; CorrDec	4.615	286.199	[M+H]+	286.201	True	3.48832e+07	7.16264e+07	1.02695e+08	8.91679e+07	5.84351e+07	5.52137e+07	5.18797e+07	7.89616e+07	5.47523e+07	5.22054e+07	C15H27NO4	Acyl carnitines	LOSHAHDSFZXVCT-WTNCMQEWSA-N	O=C(OC(CC(=O)[O-])C[N+](C)(C)C)C=CCCCCC	---	---	---	---
POS3289	1-Aminoanthraquinone	1.422	223.063	[M+CH3OH+H]+	223.063	True	3.83934e+07	6.22361e+07	5.62911e+07	4.20452e+07	7.64397e+07	2.77651e+07	6.45882e+07	5.68207e+07	1.51311e+08	4.9625e+07	C14H9NO2	Anthraquinones	KHUFHLFHOQVFGB-UHFFFAOYSA-N	---	---	---	---	Benzenoids
POS176	Dichloromethane	0.758	84.9598	[M+H-H2O]+	84.9606	True	6.83799e+07	7.52056e+07	5.48179e+07	4.68547e+07	5.37272e+07	5.15191e+07	7.3532e+07	6.23894e+07	5.81659e+07	7.94133e+07	CH2Cl2	---	YMWUJEATGCHHMB-UHFFFAOYSA-N	ClCCl	C02271	6344	HMDB0031548	Organohalogen compounds
POS5453	1,8,15-triazacyclohenicosane-2,9,16-trione	4.506	340.258	[M+H]+	340.259	True	4.23423e+08	146998	2.75967e+07	528895	284388	79539.5	145234	9.44585e+07	6.09965e+07	192266	C18H33N3O3	---	---	O=C1CCCCCNC(=O)CCCCCNC(=O)CCCCCN1	---	9949800	---	---
POS650	4-Hydroxybenzaldehyde	4.56	105.033	[M+H-H2O]+	105.033	True	4.85623e+06	4.55953e+06	2.04745e+08	1.21526e+08	8.23016e+06	9.13419e+06	4.66705e+06	1.4768e+08	9.0891e+07	2.22757e+06	C7H6O2	Hydroxybenzaldehydes	RGHHSNMVTDWUBI-UHFFFAOYSA-N	OC1=CC=C(C=O)C=C1	C00633	126	HMDB0011718	Organic oxygen compounds
POS151	Cyanhydrin-2-Propenal|Nitrile-(()-3-Hydroxy-4-pentenoic acid	1.176	84.0443	[M+H-H2O]+	84.0443	True	3.01773e+07	6.84792e+07	7.30648e+07	6.17109e+07	6.28914e+07	5.3189e+07	6.24728e+07	6.08593e+07	5.90495e+07	6.42794e+07	C4H5NO	---	---	C=CC(O)C#N	---	---	---	---
POS771	Glycerol alpha-monochlorohydrin	8.823	111.02	[M+CH3OH+H]2+	111.021	True	7.9087e+07	5.36032e+07	4.2821e+07	5.22774e+07	5.11123e+07	7.83954e+07	3.80746e+07	4.50502e+07	4.89131e+07	6.02172e+07	C3H7ClO2	---	SSZWWUDQMAHNAQ-UHFFFAOYSA-N	OCC(O)CCl	C18676	7290	HMDB0031334	Organohalogen compounds
NEG1446	(+)-4-(1-Propenyl)-5-vinylcyclohexene	8.891	147.115	[M-H2O-H]-	147.118	True	1.03711e+08	5.01512e+07	3.16412e+07	2.26193e+07	1.98134e+07	1.79614e+08	4.8845e+07	3.3687e+07	2.51519e+07	2.10229e+07	C11H16	---	---	C=CC1CC=CCC1C=CC	---	73188080	---	---
NEG1114	1-Methylnicotinamide	1.15	135.057	[M-H]-	135.056	True	2.19401e+07	5.69982e+07	6.20177e+07	7.86896e+07	8.32868e+07	2.3948e+06	2.66982e+07	3.45057e+07	8.21899e+07	8.42288e+07	C7H8N2O	Pyridinecarboxamides	---	C[n+]1cccc(C(=N)[O-])c1	C02918	10129985	---	Organoheterocyclic compounds
POS407	(2E,4E)-2,4-Hexadienoic acid	2.126	95.049	[M+H-H2O]+	95.0491	True	3.66567e+07	5.53825e+07	5.27844e+07	5.22735e+07	5.01569e+07	5.16453e+07	5.47181e+07	6.55234e+07	55521036	5.16295e+07	C6H8O2	Medium-chain fatty acids	WSWCOQWTEOXDQX-MQQKCMAXSA-N	C\C=C\C=C\C(O)=O		643460	HMDB0029581	Lipids and lipid-like molecules
POS2501	Paraxanthine	4.373	181.071	[M+H]+	181.072	True	1.89444e+06	6.17605e+07	9.81552e+07	7.71402e+06	8.11576e+07	935398	6.18172e+07	1.24106e+08	6.95029e+06	8.1442e+07	C7H8N4O2	Xanthines	QUNWUDVFRNGTCO-UHFFFAOYSA-N	CN1C=NC2=C1C(=O)N(C)C(=O)N2	C13747	4687	HMDB0001860	Organoheterocyclic compounds
POS2896	rideopine lactam	4.447	201.123	[M+Na]+	201.123	True	4.39927e+07	5.5498e+07	4.79292e+07	4.62259e+07	6.96172e+07	5.9042e+07	4.71143e+07	5.11283e+07	3.13113e+07	6.47918e+07	C9H16N2O3	---	---	NCCCCN1C(=O)CCC1C(=O)O	---	---	---	---
POS1435	1-Hydroxybenzotriazole	1.031	136.048	[M+H]+	136.051	True	4.57692e+07	5.52353e+07	3.19035e+07	2.53508e+07	5.0887e+07	1.04471e+08	6.39072e+07	3.44241e+07	5.52287e+07	3.90589e+07	C6H5N3O	Benzotriazoles	ASOKPJOREAFHNY-UHFFFAOYSA-N	ON1N=NC2=CC=CC=C12		75771	HMDB0243899	Organoheterocyclic compounds
POS1819	Methionine	1.542	150.058	[M+H]+	150.058	True	3.28912e+07	3.02365e+07	2.97538e+07	3.0081e+07	3.81069e+07	1.72714e+08	4.19132e+07	4.23477e+07	3.88571e+07	3.92053e+07	C5H11NO2S	Methionine and derivatives	FFEARJCKVFRZRR-BYPYZUCNSA-N	CSCC[C@H](N)C(O)=O	C00073	6137	HMDB0000696	Organic acids and derivatives
POS1733	5-Formylbenzofuran	2.121	147.044	[M+H]+	147.044	True	2.45583e+07	4.41188e+07	6.40068e+07	5.14184e+07	4.26795e+07	5.88496e+07	4.65689e+07	6.44104e+07	4.84299e+07	4.38768e+07	C9H6O2	---	LLLBDLDNTMMZHL-UHFFFAOYSA-N	C1=CC2=C(C=CO2)C=C1C=O	---	---	---	Organoheterocyclic compounds
POS3203	2-Hydroxypyrene	0.934	219.082	[M+H]+	219.081	True	3.66187e+07	4.28999e+07	6.09735e+07	6.49242e+07	5.07301e+07	2.22257e+07	3.66951e+07	56196409	5.74921e+07	5.6939e+07	C16H10O	---	NKFFJDXMGAZKEQ-UHFFFAOYSA-N	C1=CC2=C3C(=C1)C=CC4=C3C(=CC(=C4)O)C=C2	C18268	---	---	Benzenoids
POS1363	THTC	1.542	133.031	[M+H]+	133.032	True	2.41238e+07	2.94276e+07	3.51172e+07	3.31689e+07	4.56702e+07	1.38466e+08	4.12645e+07	4.58575e+07	4.29224e+07	4.25361e+07	C5H8O2S	---	MZOYMQRKTJRHGJ-UHFFFAOYSA-N	C1CC(SC1)C(=O)O	C11074	---	---	Organoheterocyclic compounds
POS877	Epsilon-caprolactam	9.405	114.091	[M+H]+	114.092	True	2.82064e+08	3.1086e+07	2.5408e+07	1.81679e+07	1.44161e+07	7.43787e+06	1.93202e+07	2.93855e+07	2.94567e+07	2.05281e+07	C6H11NO	---	JBKVHLHDHHXQEQ-UHFFFAOYSA-N	O=C1CCCCCN1	C06593	7768	HMDB0062769	Organoheterocyclic compounds
POS869	1-Pyrroline-5-carboxylic acid	4.848	114.055	[M+H]+	114.055	True	2.51186e+07	3.56778e+07	4.07282e+07	4.55235e+07	6.43036e+07	5.07853e+07	4.24569e+07	4.56006e+07	4.40085e+07	8.18527e+07	C5H7NO2	---	DWAKNKKXGALPNW-BYPYZUCNSA-N	OC(=O)[C@@H]1CCC=N1	C03912	440162	HMDB0001301	Organic acids and derivatives
NEG3227	(+)-dihydrocanadensolide	1.073	211.095	[M-H]-	211.097	True	5.47739e+07	5.04568e+07	4.89673e+07	5.40557e+07	5.50754e+07	660.045	4.98951e+07	5.19231e+07	5.49248e+07	5.24197e+07	C11H16O4	---	AKGDZWRMFDLKFE-BZNPZCIMSA-N	CCCCC1C2C(C(C(=O)O2)C)C(=O)O1	---	---	---	Organoheterocyclic compounds
POS440	1,2-Dichloroethylene	9.344	96.9608	[M+H]+	96.9606	True	1.65868e+07	5.80625e+07	5.44072e+07	4.86301e+07	5.23166e+07	2.77332e+07	4.12997e+07	3.4028e+07	6.56362e+07	7.34072e+07	C2H2Cl2	---	KFUSEUYYWQURPO-UHFFFAOYSA-N	ClC=CCl		10900	HMDB0244068	Organohalogen compounds
POS4629	Octanoylcarnitine	4.725	288.215	[M+H]+	288.217	True	5.74873e+07	5.75068e+07	1.85332e+07	6.59415e+07	7.4619e+07	5.8278e+07	2.60235e+07	9.73358e+06	3.20666e+07	6.87396e+07	C15H29NO4	Acyl carnitines	CXTATJFJDMJMIY-CYBMUJFWSA-N	CCCCCCCC(=O)O[C@H](CC([O-])=O)C[N+](C)(C)C	C02838	11953814	HMDB0000791	Lipids and lipid-like molecules
POS7310	LysoPC(20:3(8Z,11Z,14Z)/0:0)	5.678	546.352	[M+H]+	546.356	True	2.6457e+06	4.58319e+07	4.11106e+07	7.10276e+07	6.12825e+07	2.68348e+06	7.18879e+07	3.85118e+07	6.17127e+07	5.79009e+07	C28H52NO7P	---	BBNHCUBQEQJHIG-FZZJNMCHSA-N	CCCCC\C=C/C\C=C/C\C=C/CCCCCCC(=O)OC[C@@H](O)COP([O-])(=O)OCC[N+](C)(C)C		52924055	HMDB0010394	Lipids and lipid-like molecules
NEG369	2-Aminoisobutyric acid	6.985	102.056	[M-H]-	102.056	True	2.90457e+07	3.47743e+07	5.84405e+07	5.47098e+07	4.36213e+07	1.49629e+07	3.65627e+07	4.1665e+07	5.71823e+07	7.41642e+07	C4H9NO2	Amino acids and derivatives	FUOOLUPWFVMBKG-UHFFFAOYSA-N	CC(C)(N)C(O)=O	C03665	6119	HMDB0001906	Organic acids and derivatives
POS3436	Lauramine oxide	5.011	230.247	[M+H]+	230.248	True	2.74205e+07	3.99424e+07	4.08005e+07	4.22813e+07	3.97767e+07	6.58367e+07	5.42003e+07	4.27737e+07	4.08233e+07	4.62092e+07	C14H31NO	Long-chain alkyl amine oxides	SYELZBGXAIXKHU-UHFFFAOYSA-N	CCCCCCCCCCCC[N+](C)(C)[O-]	---	---	---	Organic nitrogen compounds
POS2170	Enol-phenylpyruvate	1.695	165.054	[M+H]+	165.055	True	6.28888e+06	8.77009e+06	1.39641e+07	5.93362e+07	6.21804e+07	2.09144e+08	9.73154e+06	1.54558e+07	4.55128e+07	9.24066e+06	C9H8O3	---	DEDGUGJNLNLJSR-VURMDHGXSA-N	OC(=O)C(\O)=C\C1=CC=CC=C1	C02763	641637	HMDB0012225	Benzenoids
POS7564	kirkinine D	4.848	585.267	[M+H]+	585.267	True	3.02626e+07	6.408e+07	1.79386e+07	4.88534e+07	2.27084e+07	8.09428e+07	6.74437e+07	2.21203e+07	5.68388e+07	2.27996e+07	C32H40O10	---	VJELPTFOTXKQJX-MWVCSZGZSA-N	CCCC=CC=CC=CC12OC3C4C5C(O5)(C(C6(C(C4(O1)C(C(C3(O2)C(=C)C)OC(=O)C)C)C=C(C6=O)C)O)O)CO	---	---	---	Lipids and lipid-like molecules
POS1664	D-proline betaine	1.021	144.102	[M+H]+	144.102	True	1.15145e+08	8.69556e+06	2.42089e+07	2.01456e+07	1.0167e+07	2.05245e+08	5.35737e+06	1.78492e+07	1.5697e+07	5.29625e+06	C7H13NO2	---	CMUNUTVVOOHQPW-ZCFIWIBFSA-N	C[N+]1(CCCC1C(=O)[O-])C	---	---	---	Organic acids and derivatives
POS6100	L-Palmitoylcarnitine	5.552	400.339	[M+H]+	400.342	True	5.88397e+07	4.08227e+07	2.32762e+07	3.72487e+07	4.25221e+07	1.00933e+08	3.5548e+07	2.58639e+07	2.45624e+07	3.74771e+07	C23H45NO4	Acyl carnitines	XOMRRQXKHMYMOC-NRFANRHFSA-N	[H][C@](CC([O-])=O)(C[N+](C)(C)C)OC(=O)CCCCCCCCCCCCCCC		16902	HMDB0240774	Lipids and lipid-like molecules
POS218	Piperazine	8.854	87.0039	[M+CH3OH+H]+	87	True	2.44911e+07	3.3778e+07	2.03144e+07	1.28672e+08	5.88554e+07	8.2563e+07	1.91715e+07	2.31064e+07	1.72766e+07	1.82329e+07	C4H10N2	Piperazines	GLUUGHFHXGJENI-UHFFFAOYSA-N	C1CNCCN1	C07973	4837	HMDB0014730	Organoheterocyclic compounds
POS272	Butyric acid	1.51	89.0595	[M+H]+	89.0597	True	3.90492e+07	6.56826e+07	5.02217e+07	4.45727e+07	3.54843e+07	3.10622e+07	5.24307e+07	3.12596e+07	4.50258e+07	2.79995e+07	C4H8O2	Straight chain fatty acids	FERIUCNNQQJTOY-UHFFFAOYSA-N	CCCC(O)=O	C00246	264	HMDB0000039	Lipids and lipid-like molecules
POS3318	(4-Hydroxybenzoyl)choline	5.34	224.127	[M]+	224.128	True	9.71163e+07	3.2106e+07	4.19682e+07	3.76708e+07	4.08243e+07	3.17921e+07	3.12114e+07	4.4892e+07	2.97416e+07	3.48698e+07	C12H18NO3	Benzoic acid esters	BAPAICNRGIBFJT-UHFFFAOYSA-O	C[N+](C)(C)CCOC(O)=C1C=CC(=O)C=C1		151252	HMDB0029559	Benzenoids
NEG332	1-Aminocyclopropanecarboxylic acid	8.783	100.046	[M-H]-	100.04	True	3.60098e+07	3.83441e+07	4.0838e+07	4.90614e+07	4.47473e+07	5.59037e+07	2.91931e+07	4.36809e+07	3.69767e+07	4.13774e+07	C4H7NO2	Alpha amino acids	PAJPWUMXBYXFCZ-UHFFFAOYSA-N	NC1(CC1)C(O)=O	C01234	535	HMDB0036458	Organic acids and derivatives
POS7174	Axillarine C	6.232	525.369	[M+H]+	525.369	True	4.75705e+07	1.58171e+08	1.52235e+07	1.45994e+07	5.31458e+07	4.40202e+07	3.0769e+07	1.21411e+07	1.02971e+07	2.9492e+07	C32H48N2O4	---	---	CC(=O)OC1C(NC(=O)c2ccccc2)C(O)CC2(C)C3CCC4(C)C(CCC4C(C)N(C)C)C3CCC12	---	495382	---	---
POS3846	1,4-diacetoxy-2-isopropyl-5-methyl-benzene|1,4-Diacetoxy-2-isopropyl-5-methyl-benzol|2,5-diacetylthymol|2-hydroxythymol diacetate|2.5-Diacetoxy-p-cymol|Thymochinol-diacetat|Thymohydrochinon-diacetat	5.597	251.127	[M+H]+	251.128	True	3.09755e+07	4.28962e+07	5.59139e+07	2.35591e+07	3.50278e+07	6.06562e+07	4.18127e+07	6.19362e+07	2.20141e+07	3.86846e+07	C14H18O4	---	---	CC(=O)Oc1cc(C(C)C)c(OC(C)=O)cc1C	---	71661261	---	---
POS1789	Cinnamic acid	4.31	149.059	[M+H]+	149.06	True	1.73803e+07	3.08704e+07	4.04488e+07	3.49347e+07	3.98137e+07	8.14513e+07	3.67483e+07	4.17239e+07	3.98799e+07	4.0527e+07	C9H8O2	Cinnamic acids	WBYWAXJHAXSJNI-SREVYHEPSA-N	OC(=O)\C=C/C1=CC=CC=C1	C10438	5372954	HMDB0000567	Phenylpropanoids and polyketides
POS5024	(2E,6E,8E)-Decatrienoylcarnitine	4.704	310.199	[M+H]+	310.202	True	2.47861e+07	4.38978e+07	5.15311e+07	3.92196e+07	2.94461e+07	5.08369e+07	4.09407e+07	4.89201e+07	4.29262e+07	3.0163e+07	C17H27NO4	Fatty Acyls	WQZGVBGHYLRJAV-UHFFFAOYSA-N	CC=CC=CCCC=CC(=O)OC(CC([O-])=O)C[N+](C)(C)C			HMDB0241125	Lipids and lipid-like molecules
POS6235	Gelomulide N	5.725	415.208	[M-H2O+H]+	415.211	True	1.4668e+07	3.08259e+07	2.63747e+07	2.76702e+07	6.07853e+07	4.59568e+07	3.84789e+07	5.32816e+07	3.91605e+07	5.02825e+07	C24H32O7	Naphthofurans	YOELDOOOBJSHSZ-SRFZOMHBSA-N	O=C1OC2C(=C1C)C3OC43CCC5C(C)(C)C(OC(=O)C)CC(OC(=O)C)C5(C)C4C2	---	24775138	---	Organoheterocyclic compounds
POS93	1,3,5-Hexatriene	1.438	81.0698	[M+H]+	81.0699	True	1.737e+07	2.23616e+07	4.67532e+07	6.60534e+07	5.70301e+07	2.89948e+07	2.67905e+07	21088102	7.01994e+07	2.52684e+07	C6H8	Unsaturated hydrocarbons	AFVDZBIIBXWASR-UHFFFAOYSA-N	C=CC=CC=C		16695	HMDB0251502	Hydrocarbons
POS1267	Indole-3-carbinol	5.037	130.065	[M+H-H2O]+	130.065	True	3.4652e+06	1.3831e+07	1.37807e+08	1.99056e+07	9.91937e+06	9.04833e+06	1.33772e+07	1.33726e+08	1.81813e+07	1.48803e+07	C9H9NO	3-alkylindoles	IVYPNXXAYMYVSP-UHFFFAOYSA-N	OCC1=CNC2=C1C=CC=C2		3712	HMDB0005785	Organoheterocyclic compounds
POS3201	Theobromine	1.081	219.025	[M+H]+	219.028	True	2.92792e+07	5.36418e+07	3.5024e+07	3.80629e+07	4.03858e+07	1.99881e+07	2.70959e+07	2.44683e+07	5.1479e+07	5.28219e+07	C7H8N4O2	Xanthines	YAPQBXQYLJRXSA-UHFFFAOYSA-N	CN1C=NC2=C1C(O)=NC(=O)N2C	C07480	5429	HMDB0002825	Organoheterocyclic compounds
POS7178	LysoPE(0:0/22:6(4Z,7Z,10Z,13Z,16Z,19Z))	6.074	526.292	[M+H]+	526.293	True	4.41274e+07	2.30934e+07	2.55423e+07	3.25978e+07	4.08843e+07	8.81414e+07	1.97679e+07	3.06163e+07	2.71851e+07	3.01883e+07	C27H44NO7P	---	TWBVHOYVCUOMJY-PAUXXPOVSA-N	[H][C@@](CO)(COP(O)(=O)OCCN)OC(=O)CC\C=C/C\C=C/C\C=C/C\C=C/C\C=C/C\C=C/CC		53480945	HMDB0011496	Lipids and lipid-like molecules
POS432	4-Pentenyl cyanide|5-cyano-1-pentene|5-hexene nitrile|5-hexenenitrile|6-hexenenitrile|cyanopentene|hex-5-enenitrile	4.479	96.0807	[M+H]+	96.0807	True	1.76984e+08	1.65047e+07	3.4651e+07	1.8584e+07	2.24675e+07	4.29404e+06	9.02514e+06	3.434e+07	2.83839e+07	1.24101e+07	C6H9N	---	---	C=CCCCC#N	---	---	---	---
POS6967	LysoPE(20:4(8Z,11Z,14Z,17Z)/0:0)	6.132	502.291	[M+H]+	502.293	True	2.79137e+07	2.70368e+07	2.30913e+07	3.3259e+07	4.7049e+07	5.69898e+07	1.76667e+07	2.17019e+07	7.03622e+07	3.06389e+07	C25H44NO7P	---	JPNPIRVRGLGTRE-YSKCIPFOSA-N	[H][C@@](O)(COC(=O)CCCCCC\C=C/C\C=C/C\C=C/C\C=C/CC)COP(O)(=O)OCCN		53480952	HMDB0011518	Lipids and lipid-like molecules
NEG579	pyrrolidine-2-carboxamide	1.467	113.073	[M-H]-	113.072	True	7.75e+06	2.7553e+07	1.60712e+07	3.59811e+07	4.26286e+07	180804	5.99507e+07	3.13763e+07	3.55424e+07	8.67232e+07	C5H10N2O	---	---	N=C(O)C1CCCN1	C19781	550774	---	---
POS655	Bicyclo[4.2.0]octa-1,3,5-triene	5.002	105.069	[M+H]+	105.07	True	1.78905e+07	3.9352e+07	3.40637e+07	3.71566e+07	3.53516e+07	2.33194e+07	4.07645e+07	3.98295e+07	3.36048e+07	3.78686e+07	C8H8	---	UMIVXZPTRXBADB-UHFFFAOYSA-N	C1CC2=CC=CC=C21	---	---	---	Benzenoids
NEG612	1-Nitrosopiperazine	6.762	114.063	[M-H]-	114.067	True	1.3743e+07	4.21799e+07	3.63089e+07	4.07592e+07	3.91315e+07	2.56592e+07	4.31493e+07	5.15079e+07	3.89862e+07	7.22376e+06	C4H9N3O	Piperazines	CVTIZMOISGMZRJ-UHFFFAOYSA-N	O=NN1CCNCC1		21845	HMDB0243969	Organoheterocyclic compounds
POS1487	Trigonelline	1.029	138.052	[M+H]+	138.055	True	2.5714e+07	3.45148e+07	3.73965e+07	3.01101e+07	3.27059e+07	3.81778e+07	3.25294e+07	3.91763e+07	2.99704e+07	2.9844e+07	C7H7NO2	Alkaloids and derivatives	WWNNZCOKKKDOPX-UHFFFAOYSA-N	C[N+]1=CC=CC(=C1)C([O-])=O	C01004	5570	HMDB0000875	Alkaloids and derivatives
POS5523	Lauroylcarnitine	5.12	344.279	[M+H]+	344.279	True	5.29715e+07	4.95703e+07	1.94704e+07	3.94589e+07	3.41472e+07	4.69963e+07	2.7198e+07	1.31307e+07	1.34101e+07	3.13612e+07	C19H37NO4	Acyl carnitines	FUJLYHJROOYKRA-QGZVFWFLSA-N	O=C([O-])CC(OC(=O)CCCCCCCCCCC)C[N+](C)(C)C	---	168381	---	Lipids and lipid-like molecules
POS2888	Poppy acid	9.288	201.007	[M+CH3OH+H]+	201.003	True	5.0693e+07	4.68562e+07	3.75299e+07	2.99354e+07	2.49949e+07	1.85854e+07	2.63061e+07	2.90613e+07	2.77925e+07	3.32249e+07	C7H4O7	---	ZEGRKMXCOCRTCS-UHFFFAOYSA-N	OC(=O)C1=CC(=O)C(O)=C(O1)C(O)=O	C20209	10347	HMDB0033695	Organoheterocyclic compounds
POS5770	3, 5-Tetradecadiencarnitine	5.103	368.277	[M+Na]+	368.28	True	4.4565e+07	5.09845e+07	2.59897e+07	5.19263e+07	2.55766e+07	4.24975e+07	2.40402e+07	1.85146e+07	1.41363e+07	2.09287e+07	C21H37NO4	Fatty Acyls	IXOHTRSFILEKHO-NKBLVAAJSA-N	CCCCCCCC\C=C\C=C\CC(=O)O[C@@H](CC([O-])=O)C[N+](C)(C)C		156908009	HMDB0013331	Lipids and lipid-like molecules
NEG6622	Neurocil	1.178	327.154	[M-H]-	327.154	True	5.1354e+07	3.74465e+07	1.67221e+07	2.23902e+07	5.08943e+07	660.045	4.6408e+07	4.75631e+07	2.3806e+07	2.17212e+07	C19H24N2OS	---	---	COc1ccc2c(c1)N(CC(C)CN(C)C)c1ccccc1S2	C07192	3916	---	---
POS2775	Caffeine	4.478	195.086	[M+H]+	195.088	True	43492	2.69065e+06	4.45619e+07	2.91539e+06	1.21668e+08	477719	2.87558e+06	6.27712e+07	3.26946e+06	7.50327e+07	C8H10N4O2	Xanthines	RYYVLZVUVIJVGH-UHFFFAOYSA-N	CN1C=NC2=C1C(=O)N(C)C(=O)N2C	C07481	2519	HMDB0001847	Organoheterocyclic compounds
POS6681	Buprenorphine	6.073	468.313	[M+H]+	468.309	True	3.52431e+07	1.07733e+07	4.1388e+07	1.61164e+07	2.92016e+07	7.21667e+07	2.5578e+07	2.03928e+06	5.09081e+07	3.07672e+07	C29H41NO4	Phenanthrenes and derivatives	RMRJXGBAOAMLHD-IHFGGWKQSA-N	CO[C@]12CC[C@@]3(C[C@@H]1[C@](C)(O)C(C)(C)C)[C@H]1CC4=C5C(O[C@@H]2[C@@]35CCN1CC1CC1)=C(O)C=C4	C08007	644073	HMDB0015057	Benzenoids
POS2153	L-Threonine	0.993	164.029	[M-H+2Na]+	164.029	True	1.50129e+07	3.51859e+07	3.3249e+07	4.44659e+07	1.67393e+07	2.4303e+07	3.08185e+07	3.34844e+07	4.13828e+07	3.91293e+07	C4H9NO3	Amino acids and derivatives	AYFVYJQAPQTCCC-GBXIJSLDSA-N	C[C@@H](O)[C@H](N)C(O)=O	C00188	6288	HMDB0000167	Organic acids and derivatives
POS49	Benzene	4.479	79.0542	[M+H]+	79.0542	True	1.34051e+08	1.56236e+07	3.45357e+07	2.01078e+07	2.22495e+07	4.80888e+06	9.09743e+06	3.32572e+07	2.63688e+07	1.28812e+07	C6H6	---	UHOVQNZJYSORNB-UHFFFAOYSA-N	C1=CC=CC=C1	C01407	241	HMDB0001505	Benzenoids
POS1741	D-Glutamine	1.129	147.076	[M+H]+	147.076	True	3.53815e+07	4.08858e+07	3.26862e+07	2.9832e+07	2.72777e+07	2.48716e+07	3.52328e+07	2.85103e+07	2.90057e+07	2.80254e+07	C5H10N2O3	Amino acids and derivatives	ZDXPYRJPNDTMRX-GSVOUGTGSA-N	N[C@H](CCC(N)=O)C(O)=O	C00819	145815	HMDB0003423	Organic acids and derivatives
POS6310	Oleoylcarnitine	5.588	426.357	[M+H]+	426.358	True	3.75975e+07	1.51366e+07	1.87921e+07	4.1593e+07	3.60956e+07	5.10314e+07	3.21698e+07	8.91676e+06	2.69528e+07	4.18929e+07	C25H47NO4	Acyl carnitines	IPOLTUVFXFHAHI-WHIOSMTNSA-N	CCCCCCCC/C=C\CCCCCCCC(=O)O[C@H](CC(=O)[O-])C[N+](C)(C)C	---	46907933	---	Lipids and lipid-like molecules
POS6679	2-tetradecanoyl-sn-glycero-3-phosphocholine	6.123	468.306	[M+H]+	468.308	True	2.55538e+07	2.59499e+07	3.18459e+07	3.55565e+07	2.14005e+07	5.62789e+07	2.11884e+07	3.39168e+07	3.64424e+07	2.16004e+07	C22H46NO7P	---	IGZPHNNYPPAPLA-OAQYLSRUSA-N	CCCCCCCCCCCCCC(=O)OC(CO)COP(=O)([O-])OCC[N+](C)(C)C	---	---	---	Lipids and lipid-like molecules
POS3465	Butyrylcarnitine	4.318	232.153	[M+H]+	232.154	True	1.4848e+07	30355300	3.27815e+07	3.71852e+07	4.58579e+07	2.6287e+07	2.86109e+07	2.90909e+07	2.40013e+07	3.92505e+07	C11H21NO4	Acyl carnitines	QWYFHHGCZUCMBN-SECBINFHSA-N	CCCC(=O)O[C@H](CC([O-])=O)C[N+](C)(C)C	C02862	213144	HMDB0002013	Lipids and lipid-like molecules
POS1270	(2E)-Decenoyl-ACP	1.049	130.086	[M+H]+	130.086	True	1.30453e+07	2.47005e+07	1.59813e+07	4.4318e+07	4.19359e+07	3.64281e+07	51573659	3.30921e+07	3.00545e+07	1.66333e+07	C6H11NO2	---	NILQLFBWTXNUOE-UHFFFAOYSA-N	NC1(CCCC1)C(O)=O	C03969	2901	HMDB0062225	Organic acids and derivatives
NEG9760	10-Dehydrobaccatin V	5.45	541.996	[M-H]-	542	True	1.58362e+07	57886	193277	67839.1	116154	2.90051e+08	11769.8	10020.4	47997.2	102188	C29H34O10	Taxanes and derivatives	UEDMLPVUDFCAQM-IWVNULRZSA-N	O=C(OC1C2C3(OC(=O)C)COC3CC(O)C2(C(=O)C(=O)C4=C(C)C(O)CC1(O)C4(C)C)C)C=5C=CC=CC5	---	5316369	---	Lipids and lipid-like molecules
POS5790	cis-5-Tetradecenoylcarnitine	5.214	370.294	[M+NH4]+	370.296	True	4.68066e+07	4.68382e+07	1.72719e+07	4.24595e+07	2.64494e+07	5.15288e+07	2.35648e+07	1.46352e+07	1.25508e+07	2.30353e+07	C21H39NO4	Fatty Acyls	NNCBVXBBLABOCB-SEYXRHQNSA-N	CCCCCCCC\C=C/CCCC(=O)OC(CC([O-])=O)C[N+](C)(C)C		22833575	HMDB0002014	Lipids and lipid-like molecules
POS4449	2-amino-3-(1H-indol-3-yl)-N-phenylpropanamide	5.079	280.148	[M+H]+	280.144	True	48205.3	3.91145e+07	3.3802e+07	5.8215e+07	2.4833e+07	660.045	6.10918e+07	3.29978e+07	4.19406e+07	1.11788e+07	C17H17N3O	Tryptamines and derivatives	RZMUABAAIKIJCD-UHFFFAOYSA-N	O=C(Nc1ccccc1)C(N)Cc2c[nH]c3ccccc32	---	3697972	---	Organoheterocyclic compounds
POS5428	13-Docosenamide	8.372	338.341	[M+H]+	338.342	True	2.00961e+07	2.54993e+07	1.634e+07	3.40433e+07	2.13016e+07	1.70364e+07	2.64439e+07	5.42431e+07	5.75509e+07	2.66069e+07	C22H43NO	Fatty amides	UAUDZVJPLUQNMU-UHFFFAOYSA-N	CCCCCCCCC=CCCCCCCCCCCCC(N)=O		8214	HMDB0244507	Lipids and lipid-like molecules
NEG1069	2-((3-Aminopropyl)amino)ethanethiol	6.572	133.083	[M-H]-	133.081	True	1.54638e+07	4.37456e+07	3.60693e+07	4.1775e+07	4.12928e+07	2.9943e+07	4.60928e+06	4.15561e+07	3.97631e+07	4.66152e+06	C5H14N2S	---	YHPLKWQJMAYFCN-UHFFFAOYSA-N	NCCCNCCS	C07651	104807	HMDB0259903	Organic nitrogen compounds
POS1372	tert-butyl propyl sulfide	2.094	133.105	[M+H]+	133.105	True	1.34823e+07	3.10611e+07	1.20379e+07	1.87369e+07	3.58751e+07	8.78509e+07	4.26159e+07	2.48238e+07	1.42582e+07	1.69126e+07	C7H16S	---	---	CCCSC(C)(C)C	---	264183	---	---
POS1183	2-oxohexa-4,5-cyclopropyl-5-enoate	2.49	127.039	[M+H]+	127.039	True	6.44672e+06	2.39182e+07	3.55486e+07	5.30542e+07	4.64679e+07	1.91289e+07	3.3952e+07	2.72561e+07	1.68469e+07	3.00199e+07	C6H6O3	---	---	C=C1CC1C(=O)C(=O)O	---	25200911	---	---
POS1430	Benzothiazole	5.2	136.021	[M+H]+	136.022	True	1.76443e+07	2.85665e+07	2.95091e+07	3.05494e+07	2.79177e+07	2.93831e+07	3.35182e+07	3.35869e+07	2.72542e+07	3.10693e+07	C7H5NS	Benzothiazoles	IOJUPLGTWVMSFF-UHFFFAOYSA-N	S1C=NC2=CC=CC=C12		7222	HMDB0032930	Organoheterocyclic compounds
POS194	Thiazole	5.214	86.0059	[M+H]+	86.0059	True	1.35809e+07	1.54946e+07	2.09102e+07	2.76127e+07	3.8354e+07	3.4119e+07	1.96229e+07	3.97126e+07	3.38055e+07	4.52885e+07	C3H3NS	Thiazoles	FZWLAAWBMGSTSO-UHFFFAOYSA-N	S1C=CN=C1	C02740	9256	HMDB0029713	Organoheterocyclic compounds
POS3156	C12H9NO3	4.351	216.067	[M+H]+	216.065	True	58601.2	3.0057e+07	2.66762e+07	4.07159e+07	73489.2	1.6454e+08	782751	78459.2	3.15948e+06	2.13379e+07	C12H9NO3	---	---	Cn1c2ccc(O)cc2c(=O)c2ccoc21	---	5316663	---	---
POS5488	8-Dodecenoylcarnitine	5.021	342.262	[M+H]+	342.264	True	5.13091e+07	3.74928e+07	1.65161e+07	4.0172e+07	2.38867e+07	4.96342e+07	2.08046e+07	1.18128e+07	1.30976e+07	2.0217e+07	C19H35NO4	Fatty Acyls	FIAFZKBDEOJSHC-UHFFFAOYSA-N	CCCC=CCCCCCCC(=O)OC(CC([O-])=O)C[N+](C)(C)C			HMDB0241214	Lipids and lipid-like molecules
NEG2708	Mannostatin B	1.269	194.049	[M-H]-	194.049	True	2.80255e+07	2.80132e+07	3.42918e+07	3.40836e+07	3.07763e+07	660.045	2.9716e+07	3.35729e+07	2.96497e+07	3.6582e+07	C6H13NO4S	---	---	CS(=O)C1C(N)C(O)C(O)C1O	---	14379498	---	---
POS1186	2,3-Dimethylmaleic anhydride	5.116	127.039	[M+H]+	127.039	True	8.92452e+06	1.99195e+07	7.70192e+07	1.83924e+07	1.2389e+07	1.68321e+07	2.12243e+07	8.48102e+07	9.17838e+06	1.33687e+07	C6H6O3	---	MFGALGYVFGDXIX-UHFFFAOYSA-N	CC1=C(C)C(=O)OC1=O		13010	HMDB0245404	Organoheterocyclic compounds
POS1962	Loline	4.728	155.117	[M+NH4]+	155.118	True	9.54476e+07	1.79007e+07	1.84694e+07	1.41207e+07	1.40907e+07	4.50361e+07	1.52838e+07	2.46616e+07	2.06488e+07	1.40215e+07	C8H14N2O	Loline alkaloids and derivatives	OPMNROCQHKJDAQ-FKSUSPILSA-N	CNC1C2CN3C1C(O2)CC3	---	---	---	Alkaloids and derivatives
POS1265	Quinoline	4.898	130.064	[M+H]+	130.065	True	1.29366e+07	3.04203e+07	5.05431e+07	1.5738e+07	2.60866e+07	1.88992e+07	2.61481e+07	4.86036e+07	2.05914e+07	2.78763e+07	C9H7N	Quinolines and derivatives	SMWDFEZZVXVKRB-UHFFFAOYSA-N	C1=CC=C2N=CC=CC2=C1	C06413	7047	HMDB0033731	Organoheterocyclic compounds
POS512	3-Methyl-2(5H)-furanone	9.855	99.0438	[M+H]+	99.044	True	5.36707e+06	3.87921e+07	4.41753e+07	2.04404e+07	1.48664e+07	8.87755e+06	1.25236e+07	1.57481e+07	6.02478e+07	5.64799e+07	C5H6O2	---	---	CC1=CCOC1=O	---	30945	---	---
POS271	Dioxane	4.167	89.0595	[M+H]+	89.0596	True	3.00021e+07	3.44091e+07	2.76444e+07	2.03547e+07	5.25742e+07	1.08502e+07	2.98309e+07	2.81568e+07	1.96501e+07	2.08484e+07	C4H8O2	---	RYHBNJHYFVUHQT-UHFFFAOYSA-N	C1COCCO1	C14440		HMDB0244216	Organoheterocyclic compounds
POS1275	Pipecolic acid	1.513	130.086	[M+H]+	130.086	True	1.3443e+07	3.18296e+07	2.4729e+07	1.58586e+07	1.47404e+07	7.09399e+07	3.74894e+07	2.61931e+07	1.56801e+07	1.77924e+07	C6H11NO2	Alpha amino acids	HXEACLLIILLPRG-UHFFFAOYSA-N	OC(=O)C1CCCCN1	C00408	849	HMDB0000070	Organic acids and derivatives
POS2565	Carnitine	0.974	184.094	[M-H+Na]+	184.094	True	1.55417e+07	2.76461e+07	1.90972e+07	1.92214e+07	1.56456e+07	6.10394e+07	3.45238e+07	3.2122e+07	2.14051e+07	2.17141e+07	C7H16NO3+	Carnitines	PHIQHXFUZVPYII-ZCFIWIBFSA-O	C[N+](C)(C)C[C@H](O)CC(=O)O	C00487	10918	---	Organic nitrogen compounds
POS6223	Metachromin S	5.493	414.298	[M+H]+	414.3	True	9.77558e+06	3.003e+07	3.58063e+07	3.51968e+07	3.26986e+07	1.94308e+07	9.97798e+06	4.77117e+07	2.77645e+07	1.77699e+07	C26H39NO3	---	AVSDXGLYZPUUKD-JEJCENLRSA-N	CC1C(=CCCC1(C)CCC(=CCC2=C(C(=CC(=O)C2=O)NCCC(C)C)O)C)C	---	---	---	Organic oxygen compounds
POS3597	Trans-2, 3, 4-Trimethoxycinnamate	4.69	239.091	[M+NH4]+	239.092	True	9.62502e+06	3.25707e+07	2.37999e+07	1.18677e+07	4.1857e+07	2.80367e+07	3.3827e+07	2.48867e+07	1.21941e+07	4.73022e+07	C12H14O5	Cinnamic acids and derivatives	ZYOPDNLIHHFGEC-FNORWQNLSA-N	COC1=CC=C(\C=C\C(O)=O)C(OC)=C1OC		735841	HMDB0011721	Phenylpropanoids and polyketides
POS6289	Linoleoylcarnitine	5.452	424.341	[M+H]+	424.342	True	5.84974e+07	3.58349e+07	1.00207e+07	1.46434e+07	9.67607e+06	9.23584e+07	1.10382e+07	8.62495e+06	1.13095e+07	1.07043e+07	C25H45NO4	Acyl carnitines	MJLXQSQYKZWZCB-DQFWFXSYSA-N	O=C([O-])CC(OC(=O)CCCCCCCC=CCC=CCCCCC)C[N+](C)(C)C	---	6450015	---	Lipids and lipid-like molecules
POS2966	2-[(2'-methylsulfanyl)propyl]maleate	0.99	205.056	[M+H]+	205.053	True	1.26158e+07	2.37105e+07	3.15175e+07	3.71364e+07	1.33651e+07	2.31924e+07	2.82698e+07	3.00441e+07	2.67483e+07	2.98222e+07	C8H12O4S	---	---	CSCCCC(=CC(=O)O)C(=O)O	---	---	---	---
POS2533	1,2,3-Trithiane-5-carboxylic acid	8.823	182.961	[M+Na]+	182.96	True	1.6106e+07	3.36865e+07	2.10006e+07	3.2829e+07	2.57372e+07	2.03089e+07	2.11332e+07	2.50803e+07	2.6577e+07	3.26637e+07	C4H6O2S3	---	---	O=C(O)C1CSSSC1	---	54323246	---	---
POS2727	Diethyltoluamide	5.425	192.137	[M+H]+	192.138	True	3.54692e+06	5.89897e+06	6.38669e+06	1.2761e+08	6.16159e+06	6.12439e+06	5.50137e+06	5.85921e+06	8.09778e+07	6.5243e+06	C12H17NO	N,N-dialkyl-m-toluamides	MMOXZBCLCQITDF-UHFFFAOYSA-N	CCN(CC)C(=O)C1=CC=CC(C)=C1	C10935	4284	HMDB0250930	Benzenoids
POS634	(±)-2-Methylthiazolidine	1.542	104.053	[M+H]+	104.053	True	1.17271e+07	1.47699e+07	18860049	1.78511e+07	2.52815e+07	6.66196e+07	2.08531e+07	2.77204e+07	2.3814e+07	2.6014e+07	C4H9NS	---	DQMLFUMEBNHPPB-UHFFFAOYSA-N	CC1NCCS1		32196	HMDB0031682	Organoheterocyclic compounds
POS1373	(3-Aminopropoxy)guanidine	2.164	133.108	[M+H]+	133.108	True	2.90761e+07	2.175e+07	1.16965e+07	1.82564e+07	3.4246e+07	8.45995e+07	1.26628e+07	8.89869e+06	2.6727e+07	5.55638e+06	C4H12N4O	---	JGMONYLSKFKAJN-UHFFFAOYSA-N	NCCCONC(N)=N		126170	HMDB0039228	Organic nitrogen compounds
POS2765	4-(Butylamino)benzoic acid	4.303	194.117	[M+H]+	194.118	True	1.6356e+07	2.66305e+07	2.97431e+07	2.53296e+07	2.73136e+07	1.79105e+07	2.58713e+07	2.85438e+07	2.38485e+07	2.99681e+07	C11H15NO2	Benzene and substituted derivatives	YCCRFDDXAVMSLM-UHFFFAOYSA-N	CCCCNC1=CC=C(C=C1)C(O)=O		95946	HMDB0246301	Benzenoids
NEG6686	Schultesine	1.143	329.153	[M-H]-	329.151	True	4.11461e+07	2.18027e+07	1.32769e+07	1.93974e+07	4.10898e+07	660.045	3.74281e+07	3.80936e+07	1.8929e+07	1.72665e+07	C18H22N2O4	---	---	C=CC1C2=C(C(=O)NCC2)C2OC(O)C3=C(CCNC3=O)C2C1C	---	362129	---	---
POS3296	coniferyl acetate	5.239	223.095	[M+H]+	223.097	True	2.49583e+07	3.51375e+07	2.22148e+07	8.9467e+06	1.9302e+07	5.70898e+07	3.12576e+07	23235259	6.77229e+06	1.93156e+07	C12H14O4	---	XLZFUNZRKIQHOL-UHFFFAOYSA-N	COC1=CC(C=CCOC(C)=O)=CC=C1O		25200581	HMDB0304294	Benzenoids
POS905	Siphonodin	1.029	115.036	[M+H]+	115.039	True	4.04257e+07	3.39739e+07	1.54688e+07	3.60114e+07	2.32038e+07	5.04635e+07	1.43507e+07	9.87469e+06	9.91978e+06	1.34885e+07	C5H6O3	---	CHSMEYAHRFTDFX-UHFFFAOYSA-N	C1C(=CC(=O)O1)CO	---	---	---	Organoheterocyclic compounds
POS2598	N-(3-acetamidopropyl)pyrrolidin-2-one	4.356	185.128	[M+H]+	185.129	True	9.49185e+06	2.30939e+07	2.88802e+07	2.37331e+07	2.36461e+07	2.78701e+07	2.52236e+07	3.1369e+07	2.20064e+07	2.81406e+07	C9H16N2O2	Pyrrolidines	OAUYENAPBFTAQT-UHFFFAOYSA-N	CC(=O)NCCCN1CCCC1=O		129397	HMDB0061384	Organoheterocyclic compounds
NEG5066	Piperazineethanol, 4-(alpha,alpha,alpha-trifluoro-m-tolyl)-	1.073	273.123	[M-H]-	273.122	True	2.67103e+07	2.7514e+07	2.50166e+07	2.69044e+07	2.75119e+07	660.045	2.55608e+07	2.83316e+07	2.63715e+07	2.71807e+07	C13H17F3N2O	---	---	OCCN1CCN(c2cccc(C(F)(F)F)c2)CC1	---	217994	---	---
POS1973	Histidine	1.099	156.076	[M+H]+	156.077	True	1.61455e+07	3.19543e+07	2.42766e+07	2.52468e+07	2.01045e+07	1.30778e+07	3.86235e+07	2.57295e+07	2.38651e+07	1.93741e+07	C6H9N3O2	Amino acids and derivatives	HNDVDQJCIGZPNO-YFKPBYRVSA-N	N[C@@H](CC1=CNC=N1)C(O)=O	C00135	6274	HMDB0000177	Organic acids and derivatives
NEG713	2,3-Cyclopentenopyridine	5.93	118.07	[M-H]-	118.066	True	4.50145e+07	1.05261e+07	8.54847e+06	7.91774e+06	9.97042e+06	8.78452e+07	4.29125e+07	6.11438e+06	7.94905e+06	1.08821e+07	C8H9N	---	---	c1cnc2c(c1)CCC2	---	68292	---	---
POS6373	Chenodeoxyglycocholic acid	5.494	432.308	[M+H-H2O]+	432.311	True	7.50154e+06	3.24932e+07	3.95173e+07	3.87576e+07	1.97408e+07	1.43127e+07	1.12838e+07	2.94244e+07	2.7123e+07	1.629e+07	C26H43NO5	Glycinated bile acids and derivatives	GHCZAUBVMUEKKP-AFQLCFGXSA-N	CC(CCC(=O)NCC(O)=O)C1CCC2C3[C@H](O)CC4C[C@H](O)CC[C@]4(C)C3CC[C@]12C	C05462	53477907	HMDB0006898	Lipids and lipid-like molecules
POS837	Uracil	2.397	113.034	[M+H]+	113.035	True	1.88254e+07	2.64832e+07	1.95309e+07	1.15144e+07	2.17522e+07	4.52088e+07	2.51092e+07	1.95332e+07	1.78474e+07	2.99562e+07	C4H4N2O2	Pyrimidones	ISAKRJDGNUQOIC-UHFFFAOYSA-N	O=C1NC=CC(=O)N1	C00106	1174	HMDB0000300	Organoheterocyclic compounds
POS2692	Indole-3-propionic acid	5.037	190.085	[M+H]+	190.086	True	1.96562e+06	8.15203e+06	8.42079e+07	1.21657e+07	5.41801e+06	5.17899e+06	8.41541e+06	8.40456e+07	1.0174e+07	7.7393e+06	C11H11NO2	---	GOLXRNDWAUTYKT-UHFFFAOYSA-N	OC(=O)CCC1=CNC2=C1C=CC=C2		3744	HMDB0002302	Organoheterocyclic compounds
POS1689	2-Methyleneglutarate	9.84	145.049	[M+H]+	145.049	True	7.12142e+06	1.12511e+07	3.29446e+07	3.37565e+07	1.3266e+07	9.21942e+06	1.1564e+07	1.77741e+07	2.87195e+07	5.90452e+07	C6H8O4	---	CWNNYYIZGGDCHS-UHFFFAOYSA-N	C=C(CCC(=O)O)C(=O)O	C02930	---	---	Lipids and lipid-like molecules
POS5654	Arachidoyl Ethanolamide	5.493	356.351	[M+H]+	356.352	True	1.76384e+07	1.95119e+07	2.38109e+07	2.34274e+07	1.92034e+07	1.73603e+07	2.06497e+07	2.42244e+07	2.82506e+07	3.05585e+07	C22H45NO2	---	AUJVQJHODMISJP-UHFFFAOYSA-N	CCCCCCCCCCCCCCCCCCCC(O)=NCCO		3787294	HMDB0248559	Organic nitrogen compounds
POS1282	Octylamine	4.381	130.159	[M+H]+	130.159	True	1.68559e+07	1.95629e+07	3.90596e+07	1.44579e+07	2.30916e+07	2.35487e+07	3.16631e+07	2.15758e+07	1.6281e+07	1.76085e+07	C8H19N	Primary amines	IOQPZZOEVPZRBK-UHFFFAOYSA-N	CCCCCCCCN	C01740		HMDB0255916	Organic nitrogen compounds
POS2081	4-aminovaleric acid betaine	1.023	160.133	[M+H]+	160.133	True	2.20536e+07	2.32468e+07	2.98149e+07	2.23574e+07	2.24647e+07	2.64132e+07	1.65924e+07	2.54195e+07	1.54557e+07	1.93843e+07	C8H17NO2	Branched fatty acids	RXHVPPWXTMHWGY-UHFFFAOYSA-N	CC(CCC(=O)[O-])[N+](C)(C)C	---	90655245	---	Lipids and lipid-like molecules
POS4242	Octadecylamine	5.677	270.314	[M+H]+	270.315	True	1.14231e+07	2.17327e+07	2.65443e+07	1.93533e+07	1.65914e+07	3.18193e+07	1.69529e+07	1.51834e+07	3.76918e+07	2.27599e+07	C18H39N	Primary amines	REYJJPSVUYRZGE-UHFFFAOYSA-N	CCCCCCCCCCCCCCCCCCN		15793	HMDB0029586	Organic nitrogen compounds
POS3749	Glutaminylvaline	5.244	246.151	[M+CH3OH+H]+	246.15	True	1.20602e+07	3.037e+07	1.97193e+07	1.95038e+07	2.21322e+07	2.59795e+07	2.68367e+07	1.87901e+07	2.13108e+07	2.0657e+07	C10H19N3O4	---	MRVYVEQPNDSWLH-XPUUQOCRSA-N	CC(C)[C@H](NC(=O)[C@@H](N)CCC(N)=O)C(O)=O		57262456	HMDB0028810	Organic acids and derivatives
POS375	Toluene	4.312	93.0698	[M+H]+	93.0698	True	1.01031e+07	1.68265e+07	2.05748e+07	2.01469e+07	2.24901e+07	4.19556e+07	2.04504e+07	2.28553e+07	2.0369e+07	2.12819e+07	C7H8	---	YXFVVABEGXRONW-UHFFFAOYSA-N	CC1=CC=CC=C1	C01455	1140	HMDB0034168	Benzenoids
POS1835	Guanine	0.993	151.047	[M+Na]+	151.049	True	9.30405e+06	3.12395e+07	2.77108e+07	1.44934e+07	2.77937e+07	1.69711e+07	2.59897e+07	1.15078e+07	2.47913e+07	2.70039e+07	C5H5N5O	Purines and purine derivatives	UYTPUPDQBNUYGX-UHFFFAOYSA-N	NC1=NC(=O)C2=C(N1)N=CN2	C00242	764	HMDB0000132	Organoheterocyclic compounds
NEG1062	Benzofuran-4-ol	8.847	133.027	[M-H]-	133.03	True	2.53206e+07	2.54536e+07	2.17944e+07	1.7831e+07	1.57761e+07	2.6737e+07	2.36828e+07	2.26997e+07	2.034e+07	1.70255e+07	C8H6O2	---	---	Oc1cccc2occc12	---	11607921	---	---
POS3750	Valerylcarnitine	4.381	246.169	[M+H]+	246.17	True	1.01199e+07	2.56562e+07	2.304e+07	2.19397e+07	3.22935e+07	1.95657e+07	2.41947e+07	1.9408e+07	1.74002e+07	2.29643e+07	C12H23NO4	Acyl carnitines	VSNFQQXVMPSASB-SNVBAGLBSA-N	CCCCC(=O)O[C@H](CC([O-])=O)C[N+](C)(C)C		16226475	HMDB0013128	Lipids and lipid-like molecules
POS1708	4-Trimethylammoniobutanoic acid	1.02	146.117	[M+H]+	146.118	True	1.32007e+07	2.74241e+07	2.5025e+07	2.3401e+07	2.71835e+07	1.29241e+07	1.91717e+07	2.14381e+07	1.87397e+07	2.62095e+07	C7H15NO2	Straight chain fatty acids	JHPNVNIEXXLNTR-UHFFFAOYSA-N	C[N+](C)(C)CCCC([O-])=O	C01181	725	HMDB0001161	Lipids and lipid-like molecules
POS5716	CHEBI:131749	5.021	362.325	[M+H]+	362.326	True	8.8399e+06	1.90917e+07	2.45712e+07	2.0764e+07	23865382	3.564e+07	2.85512e+07	1.83004e+07	1.49758e+07	18998727	C20H43NO4	---	ILMFJEORWZZXPC-UHFFFAOYSA-N	CCCCCCCCCCCCCCCC(C(C(C(CO)N)O)O)O	---	---	---	Organic nitrogen compounds
NEG1408	2-Methyl-1,2,3,4-tetrahydroisoquinoline	6.754	146.098	[M-H]-	146.098	True	9.23639e+06	2.77811e+07	9.11653e+06	2.5809e+07	2.45729e+07	1.27879e+07	2.69184e+07	2.69569e+07	2.53859e+07	2.41595e+07	C10H13N	---	---	CN1CCc2ccccc2C1	---	15362	---	---
POS1560	Phosphonoacetate	8.798	140.995	[M+NH4]+	140.995	True	1.67632e+07	2.28186e+07	1.82613e+07	2.08161e+07	1.93702e+07	1.89856e+07	2.02353e+07	1.75022e+07	2.87489e+07	2.91704e+07	C2H5O5P	Organic phosphonic acids	XUYJLQHKOGNDPB-UHFFFAOYSA-N	OC(=O)CP(O)(O)=O	C05682	546	HMDB0004110	Organic acids and derivatives
POS1187	Benzene-1,2,4-triol	1.316	127.039	[M+H]+	127.039	True	1.21376e+07	2.21052e+07	2.12027e+07	2.24671e+07	2.52545e+07	6.49914e+06	2.24211e+07	2.2746e+07	2.664e+07	3.07248e+07	C6H6O3	Hydroxyquinols and derivatives	GGNQRNBDZQJCCN-UHFFFAOYSA-N	C1=CC(=C(C=C1O)O)O	C02814	---	---	Benzenoids
POS416	(3E,5Z)-1,3,5-Heptatriene	9.677	95.0856	[M+H]+	95.0861	True	7.63073e+06	3.16612e+07	2.53489e+07	8.07907e+06	2.49655e+07	1.6539e+07	2.01802e+07	2.17883e+07	2.9616e+07	2.30048e+07	C7H10	Unsaturated hydrocarbons	USKZHEQYENVSMH-YDFGWWAZSA-N	[H]\C(C)=C(\[H])/C(/[H])=C(\[H])C=C		5367390	HMDB0061889	Hydrocarbons
POS456	2,4-Dimethylimidazole	8.797	97.0758	[M+H]+	97.0759	True	1.56709e+07	2.46899e+07	1.786e+07	2.23394e+07	2.06868e+07	1.76866e+07	1.98844e+07	2.1853e+07	2.15179e+07	2.40003e+07	C5H8N2	---	---	Cc1cnc(C)[nH]1	---	70259	---	---
POS5712	Lys Lys Ser	4.489	362.239	[M+Na]+	362.24	True	1.04572e+08	155707	2.27469e+07	529598	319188	34818.2	13800	4.23617e+07	3.50648e+07	176504	C15H31N5O5	---	---	NCCCCC(N)C(=O)NC(CCCCN)C(=O)NC(CO)C(=O)O	---	18222530	---	---
POS7288	LysoPC(20:4(8Z,11Z,14Z,17Z)/0:0)	6.47	544.337	[M+H]+	544.34	True	7.08813e+06	2.01722e+07	1.8716e+07	3.79948e+07	2.60938e+07	1.78748e+07	1.08033e+07	1.7398e+07	2.17705e+07	2.52608e+07	C28H50NO7P	Glycerophospholipids	GOMVPVRDBLLHQC-VEJNOCSESA-N	CC\C=C/C\C=C/C\C=C/C\C=C/CCCCCCC(=O)OC[C@](O)([H])COP([O-])(=O)OCC[N+](C)(C)C	C04230	53480469	HMDB0010396	Lipids and lipid-like molecules
POS2404	Guanidinosuccinic acid	1.247	176.065	[M+Na]+	176.066	True	1.01704e+07	1.9535e+07	2.18744e+07	2.32171e+07	2.82018e+07	23389.3	1.83123e+07	2.27446e+07	3.11809e+07	2.51614e+07	C5H9N3O4	Amino acids and derivatives	VVHOUVWJCQOYGG-REOHCLBHSA-N	NC(=N)N[C@@H](CC(O)=O)C(O)=O	C03139	439918	HMDB0003157	Organic acids and derivatives
POS7458	LysoPC(22:6(4Z,7Z,10Z,13Z,16Z,19Z)/0:0)	6.368	568.341	[M+H]+	568.34	True	1.35625e+07	8.51451e+06	1.78024e+07	2.17883e+07	2.49604e+07	2.89493e+07	2.2604e+07	2.12451e+07	1.52895e+07	2.55357e+07	C30H50NO7P	Glycerophospholipids	LSOWKZULVQWMLY-APPDJCNMSA-N	[H][C@@](O)(COC(=O)CC\C=C/C\C=C/C\C=C/C\C=C/C\C=C/C\C=C/CC)COP([O-])(=O)OCC[N+](C)(C)C	C04230	10415542	HMDB0010404	Lipids and lipid-like molecules
POS2619	2-(Diethylamino)ethyl methacrylate	5.091	186.148	[M+H]+	186.149	True	1.12732e+07	1.95507e+07	1.89051e+07	1.70225e+07	2.09721e+07	2.99318e+07	1.97708e+07	1.87262e+07	1.28441e+07	2.91214e+07	C10H19NO2	---	SJIXRGNQPBQWMK-UHFFFAOYSA-N	CCN(CC)CCOC(=O)C(C)=C		61012	HMDB0244939	Organic acids and derivatives
NEG3280	3,5-Dimethoxybiphenyl	1.077	213.094	[M-H2O-H]-	213.093	True	2.58654e+07	2.35718e+07	2.17045e+07	1.08848e+07	2.42325e+07	660.045	2.166e+07	2.25471e+07	2.41033e+07	2.3127e+07	C14H14O2	---	CQWCDYBZNSNECQ-UHFFFAOYSA-N	COC1=CC(=CC(=C1)C2=CC=CC=C2)OC	---	---	---	Benzenoids
POS1471	gamma-Terpinene	9.517	137.132	[M+H]+	137.133	True	2.76802e+07	25732515	1.31091e+07	2.84476e+07	2.38369e+07	1.67172e+07	1.34883e+07	2.01069e+07	2.12306e+07	6.90252e+06	C10H16	Branched unsaturated hydrocarbons	YKFLAYDHMOASIY-UHFFFAOYSA-N	CC(C)C1=CCC(C)=CC1	C09900	7461	HMDB0005806	Hydrocarbons
NEG5233	TCMDC-131557	0.952	279.165	[2M-H]-	279.162	True	2.42401e+07	2.10226e+07	1.90488e+07	1.87551e+07	2.10465e+07	660.045	2.43136e+07	2.41909e+07	2.07114e+07	2.23467e+07	C17H20N4	---	---	Cc1cc(NCC(C)C)c2[nH]nc(-c3ccccc3)c2n1	---	20040888	---	---
POS3806	Negamycin	4.431	249.155	[M+Na]+	249.156	True	8.62151e+07	9.31255e+06	1.5729e+07	1.02299e+07	1.17698e+07	2.33632e+06	6.33366e+06	2.04772e+07	2.25072e+07	1.01245e+07	C9H20N4O4	Amino acids and derivatives	IKHFJPZQZVMLRH-UHFFFAOYSA-N	CN(CC(=O)O)NC(=O)CC(CC(CN)O)N	---	36458	---	Organic acids and derivatives
POS178	Furanone A	1.483	85.0282	[M+H-H2O]+	85.0289	True	1.3887e+07	1.86555e+07	1.75649e+07	2.24807e+07	1.74059e+07	3.31882e+07	1.56886e+07	1.72773e+07	1.68253e+07	2.19997e+07	C4H4O2	Dihydrofurans	RHDGNLCLDBVESU-UHFFFAOYSA-N	O=C1CC=CO1	C17602	140765	HMDB0094691	Organoheterocyclic compounds
POS2073	(2,5-dioxoimidazolidin-4-yl)carbamic acid	1.025	160.034	[M+Na]+	160.035	True	1.12684e+07	1.80895e+07	2.16636e+07	1.69898e+07	2.03093e+07	2.60831e+07	1.86935e+07	2.50071e+07	1.7641e+07	17427338	C4H5N3O4	---	---	O=C(O)NC1N=C(O)NC1=O	---	5316927	---	---
POS163	Tetrahydropyridine	1.031	84.0807	[M+H]+	84.0808	True	1.07468e+07	2.00198e+07	1.41339e+07	1.41637e+07	3.84333e+07	2.0235e+07	1.6141e+07	1.49986e+07	3.06457e+07	1.30743e+07	C5H9N	Pyridines and derivatives	VSWICNJIUPRZIK-UHFFFAOYSA-N	C1CNC=CC1		10176084	HMDB0244121	Organoheterocyclic compounds
POS1362	Glycyl-glycine	0.768	132.998	[M+H]+	133	True	1.05555e+07	2.03273e+07	1.54732e+07	1.58586e+07	1.87574e+07	1.52761e+07	2.50485e+07	2.25398e+07	1.95459e+07	2.85659e+07	C4H8N2O3	---	YMAWOPBAYDPSLA-UHFFFAOYSA-N	NCC(=O)NCC(O)=O	C02037	11163	HMDB0011733	Organic acids and derivatives
POS5662	Arachidic acid	5.871	357.278	[M-H+2Na]+	357.274	True	1.89482e+06	1.70271e+07	2.63297e+07	1.71815e+07	7.64995e+06	2.76275e+07	1.117e+07	4.15871e+07	2.23121e+07	1.84588e+07	C20H40O2	Long-chain fatty acids	VKOBVWXKNCXXDE-UHFFFAOYSA-N	CCCCCCCCCCCCCCCCCCCC(O)=O	C06425	10467	HMDB0002212	Lipids and lipid-like molecules
POS4428	Dibutyl phthalate	6.365	279.16	[M+H]+	279.159	True	1.5443e+07	2.50144e+07	2.00472e+07	1.92052e+07	1.73548e+07	1.40011e+07	2.44849e+07	2.19653e+07	1.08205e+07	2.21495e+07	C16H22O4	Benzoic acid esters	DOIRQSBPFJWKBE-UHFFFAOYSA-N	CCCCOC(=O)C1=CC=CC=C1C(=O)OCCCC	C14214	3026	HMDB0033244	Benzenoids
POS768	3,4-Diaminopyridine	1.104	110.071	[M+NH4]+	110.071	True	9.55473e+06	2.37478e+07	1.98863e+07	1.92006e+07	1.63197e+07	7.84996e+06	2.95854e+07	2.89991e+07	1.83721e+07	1.60503e+07	C5H7N3	Pyridines and derivatives	OYTKINVCDFNREN-UHFFFAOYSA-N	NC1=CNC=CC1=N			HMDB0246022	Organoheterocyclic compounds
POS2816	L-Arginine	0.951	197.1	[M+Na]+	197.1	True	1.47511e+07	1.89342e+07	2.10301e+07	2.23492e+07	1.73596e+07	1.68784e+07	1.48367e+07	2.4545e+07	1.95876e+07	1.90624e+07	C6H14N4O2	Amino acids and derivatives	ODKSFYDXXFIFQN-BYPYZUCNSA-N	N[C@@H](CCCNC(N)=N)C(O)=O	C00062	6322	HMDB0000517	Organic acids and derivatives
POS2591	Naphtho[2,1-b]thiophene	0.934	185.042	[M+H]+	185.042	True	8.7524e+06	1.78877e+07	2.37311e+07	1.86827e+07	1.877e+07	1.09795e+07	2.1807e+07	1.13712e+07	2.58467e+07	3.11013e+07	C12H8S	---	---	c1ccc2c(c1)ccc1sccc12	---	67474	---	---
POS2257	4-ureidobutyric acid	0.998	169.058	[M+H]+	169.058	True	1.41687e+07	4.22631e+07	1.59031e+07	1.607e+07	1.33233e+07	1.14533e+07	1.50704e+07	1.2113e+07	1.31658e+07	3.11396e+07	C5H10N2O3	Amino acids and derivatives	QYTWIMMLQKHPGL-UHFFFAOYSA-N	NC(=O)NCCCC(O)=O			HMDB0341274	Organic acids and derivatives
POS3662	Dioctylamine	5.468	242.284	[M+H]+	242.284	True	1.38642e+07	1.68856e+07	2.30138e+07	1.48107e+07	1.44223e+07	2.83279e+07	1.39188e+07	1.32597e+07	2.07381e+07	2.20895e+07	C16H35N	Secondary amines	LAWOZCWGWDVVSG-UHFFFAOYSA-N	CCCCCCCCNCCCCCCCC		3094	HMDB0251428	Organic nitrogen compounds
POS3643	N-(4-Acetylamino-butyl)-N-(3-methyl-but-2-enyl)-guanidin|N-(4-acetylamino-butyl)-N-(3-methyl-but-2-enyl)-guanidine|Smirnovin|smirnovine	4.526	241.202	[M+CH3OH+H]2+	241.202	True	4.63977e+06	5.32611e+07	1.07391e+07	5.56354e+06	6.06534e+06	1.9221e+07	2.53137e+07	6.32587e+06	1.85587e+07	3.12925e+07	C12H24N4O	---	---	CC(=O)NCCCCN(CC=C(C)C)C(=N)N	---	23620109	---	---
POS6800	1-O-Hexadecyl-sn-glycero-3-phosphocholine	5.549	482.359	[M+H]+	482.36	True	2.04247e+06	1.59182e+06	2.77382e+07	2.86328e+07	2.08675e+07	693881	1.57771e+06	4.36588e+07	30526749	2.27785e+07	C24H52NO6P	Monoalkylglycerophosphocholines	VLBPIWYTPAXCFJ-UHFFFAOYSA-N	CCCCCCCCCCCCCCCCOCC(O)COP([O-])(=O)OCC[N+](C)(C)C	C13903		HMDB0243890	Lipids and lipid-like molecules
POS3737	Ile Ile	4.348	245.185	[M+H]+	245.186	True	9.28369e+07	5.56451e+06	4.73621e+06	8.87842e+06	5.04366e+06	2.30143e+07	5.67646e+06	1.93203e+07	8.12931e+06	5.77447e+06	C12H24N2O3	---	BCVIOZZGJNOEQS-XKNYDFJKSA-N	CCC(C)C(C(=O)NC(C(C)CC)C(=O)[O-])[NH3+]	---	---	---	Organic acids and derivatives
POS804	Aminomethylphosphonic acid	8.824	112.018	[M+Na]2+	112.016	True	2.49562e+07	1.85028e+07	1.50993e+07	1.58034e+07	1.56324e+07	2.45626e+07	1.14458e+07	1.45644e+07	1.64209e+07	1.89721e+07	CH6NO3P	Organic phosphonic acids	MGRVRXRGTBOSHW-UHFFFAOYSA-N	NCP(O)(O)=O	C11033	14017	HMDB0240707	Organic acids and derivatives
POS2406	Indoleacetic acid	4.895	176.07	[M+H]+	176.071	True	8.46338e+06	1.87123e+07	3.31024e+07	9.49713e+06	15602449	1.4011e+07	1.71856e+07	2.99823e+07	1.20702e+07	1.5976e+07	C10H9NO2	Indole-3-acetic acid derivatives	SEOVTRFCIGRIMH-UHFFFAOYSA-N	OC(=O)CC1=CNC2=CC=CC=C12	C00954	802	HMDB0000197	Organoheterocyclic compounds
POS2078	2-(4-aminotetrahydro-2H-pyran-4-yl)acetic acid	4.816	160.096	[M+H]+	160.097	True	9.81642e+06	2.05038e+07	1.83826e+07	1.75207e+07	2.16656e+07	6.44577e+06	1.74882e+07	1.85309e+07	1.40926e+07	2.93559e+07	C7H13NO3	Sugar acids and derivatives	QRIAWCUEIMQLGG-UHFFFAOYSA-N	O=C(O)CC1(N)CCOCC1	---	18379269	---	Organic oxygen compounds
NEG6621	CCG-47657	1.086	327.147	[M-H]-	327.146	True	2.79068e+07	1.13743e+07	1.62357e+07	1.01696e+07	2.82994e+07	660.045	2.72265e+07	2.70835e+07	11719990	1.1754e+07	C17H20N4O3	---	---	Cc1cc(=NC(=O)CC2NCCN(Cc3ccccc3)C2=O)[nH]o1	---	2814949	---	---
NEG278	Nitrile-2-Amino-2-methylbutanoic acid	0.925	97.0763	[M-H]-	97.0772	True	1.93591e+07	1.57118e+07	1.72627e+07	1.82321e+07	1.65303e+07	9.11827e+06	1.76223e+07	2.02545e+07	1.8468e+07	1.79355e+07	C5H10N2	---	---	CCC(C)(N)C#N	---	---	---	---
NEG3311	N-Nonanoylglycine	1.516	214.146	[M-H]-	214.145	True	9.5428e+06	2.23077e+07	1.92322e+07	1.79122e+07	2.18304e+07	38666	2.28392e+07	1.17653e+07	2.1392e+07	2.21808e+07	C11H21NO3	Carboxylic acids and derivatives	JXDFEUKNHBHUCP-UHFFFAOYSA-N	CCCCCCCCC(=O)NCC(O)=O		10176752	HMDB0013279	Organic acids and derivatives
POS2467	L-Glucose, 6-deoxy-3-O-methyl-	0.951	179.089	[M+H]+	179.091	True	1.05511e+07	1.4389e+07	2.1442e+07	2.00893e+07	1.58301e+07	1.1698e+07	1.20162e+07	2.08645e+07	2.11941e+07	1.91232e+07	C7H14O5	---	---	COC(C(O)C=O)C(O)C(C)O	---	554111	---	---
POS2024	2,2,6,6-Tetramethylpiperidin-1-ol	5.517	158.154	[M+Na]+	158.154	True	1.31011e+07	1.78867e+07	1.59963e+07	1.52064e+07	1.49688e+07	2.44463e+07	1.68056e+07	1.51884e+07	15081601	1.7314e+07	C9H19NO	Piperidines	VUZNLSBZRVZGIK-UHFFFAOYSA-N	CC1(C)CCCC(C)(C)N1O	---	549976	---	Organoheterocyclic compounds
NEG1166	3-Methoxy-5-methylphenol	1.151	137.056	[M-H]-	137.061	True	6.61026e+06	1.7366e+07	1.92451e+07	2.45024e+07	2.71852e+07	510729	8.07068e+06	1.05069e+07	2.64424e+07	2.54869e+07	C8H10O2	---	---	COc1cc(C)cc(O)c1	---	76674	---	Benzenoids
POS870	5-Aminolevulinic acid	4.439	114.055	[M-H2O+H]+	114.054	True	9.0553e+06	1.8851e+07	1.37302e+07	1.5199e+07	1.96732e+07	2.16508e+07	1.89202e+07	1.4087e+07	9.81638e+06	2.38777e+07	C5H9NO3	Delta amino acids and derivatives	ZGXJTSGNIOSYLO-UHFFFAOYSA-N	NCC(=O)CCC(O)=O	C00430	137	HMDB0001149	Organic acids and derivatives
POS2267	2-Aminoethylarsonic acid	9.13	169.977	[M+H]+	169.979	True	1.2839e+07	1.89698e+07	1.66547e+07	1.71206e+07	1.15521e+07	1.51382e+07	1.17753e+07	1.98703e+07	1.88715e+07	2.14647e+07	C2H8AsNO3	---	---	NCC[As](=O)(O)O	C07279	129501	---	---
POS1635	Kojic acid	1.349	143.033	[M+H]+	143.033	True	1.17542e+07	1.58543e+07	1.81485e+07	1.56393e+07	1.70183e+07	2.29153e+06	1.79342e+07	1.96494e+07	2.15904e+07	2.2462e+07	C6H6O4	Pyranones and derivatives	BEJNERDRQOWKJM-UHFFFAOYSA-N	OCC1=CC(=O)C(O)=CO1	C14516	3840	HMDB0032923	Organoheterocyclic compounds
POS3601	(1S,2S)-3-Oxo-2[(2Z)-pentenyl]cyclopentane-1-butyric acid	6.149	239.163	[M+H]+	239.164	True	1.35383e+07	1.59368e+07	1.49014e+07	1.78745e+07	1.94061e+07	2.31009e+07	9492378	1.63311e+07	1.4117e+07	1.64839e+07	C14H22O3	---	LVQJNKFFJNUFNY-WGPFEIJOSA-N	CCC=CCC1C(CCC1=O)CCCC(=O)O	---	---	---	Organic oxygen compounds
NEG626	Diacetone alcohol	5.833	115.072	[M-H]-	115.069	True	1.22616e+07	9.31628e+06	1.13027e+07	9.8854e+06	9.10582e+06	5.28808e+07	2.36775e+07	1.33263e+07	6.26072e+06	1.06455e+07	C6H12O2	Beta-hydroxy ketones	SWXVUIWOUIDPGS-UHFFFAOYSA-N	CC(=O)CC(C)(C)O		31256	HMDB0031511	Organic oxygen compounds
NEG6574	HYDROQUINIDINE	1.145	325.154	[M-H]-	325.154	True	2.62958e+07	1.38398e+07	8.62387e+06	11294249	2.60896e+07	660.045	2.40858e+07	2.44374e+07	1.21933e+07	1.09817e+07	C20H26N2O2	Cinchona alkaloids	LJOQGZACKSYWCH-UHFFFAOYSA-N	OC(C=1C=CN=C2C=CC(OC)=CC21)C3N4CCC(C3)C(C4)CC	---	---	---	Alkaloids and derivatives
POS5596	Phenylalanyltryptophan	4.484	352.163	[M+H]+	352.166	True	1.30854e+07	1.22508e+07	1.22504e+07	1.19868e+07	1.64731e+07	3.63284e+07	1.41134e+07	1.36668e+07	1.04805e+07	1.69411e+07	C20H21N3O3	Peptides	JMCOUWKXLXDERB-WMZOPIPTSA-N	N[C@@H](CC1=CC=CC=C1)C(=O)N[C@@H](CC1=CNC2=CC=CC=C12)C(O)=O		134906	HMDB0029006	Organic acids and derivatives
POS774	Hydroquinone	1.425	111.044	[M+H]+	111.044	True	1.93096e+07	1.18454e+07	2.52004e+07	6.91082e+06	1.79221e+07	7.19232e+06	1.88245e+07	1.35015e+07	2.213e+07	1.45402e+07	C6H6O2	Hydroquinones	QIGBRXMKCJKVMJ-UHFFFAOYSA-N	OC1=CC=C(O)C=C1	C00530	785	HMDB0002434	Benzenoids
POS7177	N-Isovaleryl-tyrosyl-leucyl-tyrosinal	6.072	526.289	[M+H]+	526.291	True	1.75141e+07	1.1127e+07	1.20965e+07	1.4284e+07	1.84707e+07	3.71301e+07	8.14494e+06	1.33836e+07	1.18612e+07	1.30468e+07	C29H39N3O6	---	---	CC(C)CC(=O)NC(Cc1ccc(O)cc1)C(=O)NC(CC(C)C)C(=O)NC(C=O)Cc1ccc(O)cc1	---	6439075	---	---
POS3770	Hypaphorine	4.427	247.143	[M+H]+	247.144	True	2728083	3.06915e+07	2.46601e+07	4.12458e+06	1.50113e+07	9.08633e+06	2.87967e+07	2.33597e+07	3.50401e+06	1.38559e+07	C14H18N2O2	Amino acids and derivatives	AOHCBEAZXHZMOR-UHFFFAOYSA-N	O=C([O-])C(CC1=CNC=2C=CC=CC21)[N+](C)(C)C	C09213	442106	---	Organic acids and derivatives
POS6797	LysoPC(15:0/0:0)	5.293	482.321	[M+H]+	482.324	True	105150	1.629e+07	1.60153e+07	2.52696e+07	1.55092e+07	123713	2.64524e+07	1.61928e+07	2.41949e+07	1.52877e+07	C23H48NO7P	Lysophosphatidylcholines	RJZVWDTYEWCUAR-JOCHJYFZSA-N	[H][C@@](O)(COC(=O)CCCCCCCCCCCCCC)COP([O-])(=O)OCC[N+](C)(C)C	C04230	24779458	HMDB0010381	Lipids and lipid-like molecules
POS1894	1,3-Benzodioxole-5,6-diamine	3.531	153.065	[M+CH3OH+H]+	153.066	True	6.87714e+06	1.54913e+07	3.57557e+06	3.42741e+07	2.19397e+07	2.19566e+07	6.28822e+06	7.43154e+06	1.34713e+07	2.31654e+07	C7H8N2O2	Benzodioxoles	SNHKEQOYVVRBQO-UHFFFAOYSA-N	NC1=CC2=C(OCO2)C=C1N		3080788	HMDB0244157	Organoheterocyclic compounds
POS3420	H-Pro-Leu-OH	1.033	229.153	[M+H]+	229.155	True	1.11659e+07	1.18334e+07	1.00871e+07	2.15013e+07	2.23853e+07	1.61354e+07	1.5577e+07	7.86325e+06	1.55627e+07	2.17251e+07	C11H20N2O3	---	ZKQOUHVVXABNDG-IUCAKERBSA-N	CC(C)CC(C(=O)O)NC(=O)C1CCCN1	---	---	---	Organic acids and derivatives
POS7282	Belladonnine	5.295	543.32	[M+H]+	543.322	True	32652.8	2.25456e+07	3.112e+07	2.11499e+07	1.66661e+07	23494.9	2.04594e+07	1.74202e+07	1.19919e+07	1.19264e+07	C34H42N2O4	Naphthalenecarboxylic acids and derivatives	GERIGMSHTUAXSI-URBWDXDFSA-N	O=C(OC1CC2N(C)C(CC2)C1)C3C=4C=CC=CC4C(C(=O)OC5CC6N(C)C(CC6)C5)(C=7C=CC=CC7)CC3	C10845	---	---	Benzenoids
NEG3174	2-Phenyl-1H-benzimidazol-4-amine	0.973	209.096	[M-H]-	209.095	True	1.95609e+07	1.99943e+07	1.49857e+07	1.44579e+07	1.47328e+07	660.045	1.74927e+07	1.75316e+07	1.69586e+07	1.74721e+07	C13H11N3	---	PVNHYDDCQMHWAL-UHFFFAOYSA-N	---	---	---	---	---
POS2709	3-Acetyl-5-carbomethoxy-2H-3,4,5,6-tetrahydro-1-oxa-2,3,5,6-tetrazine	1.07	191.076	[M+H]+	191.077	True	1.10626e+07	2.09236e+07	1.32551e+07	2.15993e+07	1.9934e+07	133553	1.51702e+07	15186223	1.6828e+07	1.88103e+07	C5H10N4O4	---	---	CC(=O)ON1CN(C(C)=O)NON1	---	---	---	---
NEG5178	(x)-2-Heptanol glucoside	0.952	277.165	[M-H2O-H]-	277.166	True	1.85616e+07	1.63622e+07	1.47213e+07	1.52244e+07	1.6107e+07	660.045	1.85922e+07	1.86341e+07	1.6187e+07	1.73009e+07	C13H26O6	---	NZLSMMMVSHTELV-UHFFFAOYSA-N	CCCCCC(C)OC1OC(CO)C(O)C(O)C1O		14138808	HMDB0035028	Lipids and lipid-like molecules
POS2076	Indoleacetaldehyde	4.362	160.075	[M+H]+	160.076	True	9.84146e+06	1.35069e+07	1.46483e+07	1.52737e+07	1.5321e+07	1.45401e+07	1.54302e+07	1.64912e+07	1.7383e+07	1.88822e+07	C10H9NO	3-alkylindoles	WHOOUMGHGSPMGR-UHFFFAOYSA-N	O=CCC1=CNC2=C1C=CC=C2	C00637	800	HMDB0001190	Organoheterocyclic compounds
POS2422	2-(hydroxymethyl)-4(3H)-quinazolinone	0.899	177.06	[M+H]+	177.06	True	1.03212e+07	1.21276e+07	1.87357e+07	1.54352e+07	1.52575e+07	1.30873e+07	1.23461e+07	1.83445e+07	1.57253e+07	1.98768e+07	C9H8N2O2	Quinazolines	QXGGDTNBLBJSIJ-UHFFFAOYSA-N	C1=CC=C2C(=C1)C(=O)N=C(N2)CO	---	---	---	Organoheterocyclic compounds
POS2894	Matsutakic acid A	9.794	201.111	[2M+H]+	201.112	True	1.89762e+07	2.61621e+07	1.98238e+07	1.27077e+07	1.96574e+07	1.66022e+07	7.75523e+06	3.40256e+06	2.061e+07	5.24699e+06	C10H16O4	---	VSKXYKGCLVJSEW-UHFFFAOYSA-N	CCCCCC#CC(O)C(O)C(O)=O		10584182	HMDB0036715	Organic acids and derivatives
POS1260	Epigoitrin	4.752	130.032	[M+H]+	130.032	True	6.2511e+06	1.68991e+07	1.19644e+07	1.4986e+07	1.44675e+07	1.72324e+07	1.65606e+07	1.5963e+07	1.29891e+07	2.2688e+07	C5H7NOS	Oxazolidines	UZQVYLOFLQICCT-UHFFFAOYSA-N	C=CC1CNC(=S)O1		102419	HMDB0251849	Organoheterocyclic compounds
POS5724	Cortisol	4.98	363.215	[M+H]+	363.217	True	1.40572e+07	7.0818e+06	5.78772e+06	1.17542e+07	1.58112e+07	3.53244e+07	1.27585e+07	2.09677e+07	1.53286e+07	8.80711e+06	C21H30O5	21-hydroxysteroids	JYGXADMDTFJGBT-VWUMJDOOSA-N	[H][C@@]12CC[C@](O)(C(=O)CO)[C@@]1(C)C[C@H](O)[C@@]1([H])[C@@]2([H])CCC2=CC(=O)CC[C@]12C	C00735	5754	HMDB0000063	Lipids and lipid-like molecules
POS1607	Tropine	6.198	142.122	[M+H]+	142.123	True	6.2303e+06	2.11957e+07	1.11908e+07	1.10253e+07	1.17383e+07	1.95776e+07	8.27848e+06	1.76705e+07	7.96743e+06	3.08724e+07	C8H15NO	Tropane alkaloids	CYHOMWAPJJPNMW-UHFFFAOYSA-N	CN1C2CCC1CC(O)C2	C02066		HMDB0259297	Alkaloids and derivatives
NEG3071	N-hydroxytrihomomethionine	1.906	206.086	[M-H]-	206.086	True	2.22098e+07	1.71257e+07	1.72298e+07	1.03846e+07	1.55812e+07	1.71001e+06	1.49139e+07	1.49685e+07	1.36587e+07	1.6751e+07	C8H17NO3S	---	---	CSCCCCCC(NO)C(=O)O	---	25010750	---	---
POS1632	Purine	9.626	143.033	[M+Na]+	143.033	True	1.30058e+07	6.10968e+06	1.03039e+07	2.28573e+07	1.61989e+07	7.30036e+06	1.00691e+07	1.54816e+07	2.38831e+07	1.67924e+07	C5H4N4	Purines and purine derivatives	KDCGOANMDULRCW-UHFFFAOYSA-N	N1C=NC2=C1C=NC=N2	C15587	1044	HMDB0001366	Organoheterocyclic compounds
POS3911	Iodine	1.085	254.815	[M+H]+	254.816	True	1.11993e+07	2.28259e+07	5.01918e+06	2.38569e+07	2.20049e+07	4.2832e+06	1.62572e+07	1.3022e+07	1.82447e+07	5.00513e+06	I2	---	PNDPGZBMCMUPRI-UHFFFAOYSA-N	II	C01382	807	HMDB0000675	Homogeneous non-metal compounds
POS2480	Hippuric acid	4.561	180.065	[M+H]+	180.065	True	1.74167e+06	1.56368e+06	4.69533e+07	2.79251e+07	2.15257e+06	3.68738e+06	1.60715e+06	3.47292e+07	2.02147e+07	878256	C9H9NO3	Benzamides	QIAFMBKCNZACKA-UHFFFAOYSA-N	OC(=O)CNC(=O)C1=CC=CC=C1	C01586	464	HMDB0000714	Benzenoids
POS454	(E,E)-2,4-Hexadienal	4.476	97.0647	[M+H]+	97.0647	True	5.38013e+07	9.58897e+06	1.4348e+07	9.03574e+06	1.03107e+07	4654741	6.35896e+06	1.47579e+07	1.10467e+07	6.94637e+06	C6H8O	---	BATOPAZDIZEVQF-IAROGAJJSA-N	C\C=C\C=C/C=O		11829369	HMDB0034729	Organic oxygen compounds
NEG4898	(E)-6-octadecen-5-ol	1.742	267.267	[M-H]-	267.269	True	4.88525e+06	1.38961e+07	1.41658e+07	1.53479e+07	1.99483e+07	660.045	1.2003e+07	2.35118e+07	1.75881e+07	1.93827e+07	C18H36O	---	---	CCCCCCCCCCCC=CC(O)CCCC	---	57128967	---	---
POS7271	LysoPC(20:5(5Z,8Z,11Z,14Z,17Z)/0:0)	6.016	542.319	[M+H]+	542.325	True	8.44584e+06	1.61402e+07	2.2184e+07	1.41326e+07	1.5967e+07	1.55152e+07	6.39572e+06	1.93043e+07	1.24418e+07	9.34192e+06	C28H48NO7P	Glycerophospholipids	PDIGSOAOQOXRDU-WJPZTBRDSA-N	CC\C=C/C\C=C/C\C=C/C\C=C/C\C=C/CCCC(=O)OC[C@](O)([H])COP([O-])(=O)OCC[N+](C)(C)C	C04230	11757087	HMDB0010397	Lipids and lipid-like molecules
POS2327	N-isopentyl-3-hydroxymethylpyrrolidine	5.343	172.169	[M+H]+	172.169	True	675399	1.88064e+07	631995	1.58137e+07	558461	1.73717e+06	6.25394e+07	832563	3.68679e+07	627766	C10H21NO	---	---	CC(C)CCN1CCC(CO)C1	---	10241251	---	---
POS2636	2-(chlorosulfonyl)ethyl acetate	8.799	186.981	[M+Na]+	186.983	True	1.34984e+07	1.43908e+07	1.16194e+07	1.36253e+07	1.24369e+07	1.44277e+07	1.24518e+07	1.09975e+07	1.70553e+07	1.79517e+07	C4H7ClO4S	---	---	CC(=O)OCCS(=O)(=O)Cl	---	13139000	---	---
NEG1578	Antibiotic BN 227	1.209	154.053	[M-H]-	154.051	True	1.0424e+07	1.50082e+07	1.84189e+07	1.80101e+07	8843196	15833.2	1.45153e+07	1.66534e+07	1.61933e+07	2.00946e+07	C7H9NO3	---	SVCUBTJFRYLVSI-UHFFFAOYSA-N	CC1=C(C=CC(=O)N1O)OC	---	---	---	Organoheterocyclic compounds
POS3330	3-chloro-7-methoxy-4-methylchromen-2-one	0.993	225.033	[M+Na]+	225.031	True	1.08409e+07	1.84332e+07	1.35465e+07	1.56552e+07	8.12402e+06	1.52231e+07	1.28944e+07	1.51852e+07	1.15018e+07	1.4002e+07	C11H9ClO3	---	---	COc1ccc2c(C)c(Cl)c(=O)oc2c1	---	179503	---	---
POS2200	6-Methylpiperidine-2-Carboxylic Acid	1.053	166.083	[M+Na]+	166.084	True	2.50619e+07	3.30154e+06	5.15976e+06	2.14951e+06	2.12125e+06	7.86093e+07	3.22318e+06	9.49961e+06	2.73554e+06	1.62838e+06	C7H13NO2	Amino acids and derivatives	IHLDCUQUFBWSJU-UHFFFAOYSA-N	O=C(O)C1NC(C)CCC1	---	16396232	---	Organic acids and derivatives
POS509	alpha-Methylene-gamma-butyrolactone	1.482	99.0437	[M+H]+	99.0441	True	1.25265e+07	9.29042e+06	8.51928e+06	1.32343e+07	1.65924e+07	6.63098e+06	1.53159e+07	1.46412e+07	2.21529e+07	1.38303e+07	C5H6O2	Gamma butyrolactones	GSLDEZOOOSBFGP-UHFFFAOYSA-N	C=C1CCOC1=O	C20578	68352	HMDB0246945	Organoheterocyclic compounds
POS6751	N-[4-[(9S,13R)-16-hydroxy-7,9,13-trimethyl-5-oxapentacyclo[10.8.0.02,9.04,8.013,18]icosa-6,18-dien-6-yl]-2-methylbutyl]acetamide	5.932	478.328	[M+H-H2O]+	478.329	True	338931	1.6695e+07	1.64795e+07	1.56493e+07	1.50168e+07	204203	2.16516e+07	1.39852e+07	1.68621e+07	1.47676e+07	C29H45NO3	Furostanes and derivatives	CNHACNVJEKRLHF-UDCIVARJSA-N	O=C(NCC(C)CCC=1OC2CC3C4CC=C5CC(O)CCC5(C)C4CCC3(C)C2C1C)C	---	16395477	---	Lipids and lipid-like molecules
POS1214	N-Methylcaprolactam	6.439	128.107	[M+H]+	128.107	True	6.00985e+06	1.68522e+07	1.60284e+07	1.68226e+07	1.83221e+07	3.93121e+06	1.04073e+07	1.33973e+07	1.30797e+07	1.64715e+07	C7H13NO	---	---	CN1CCCCCC1=O	---	17369	---	---
POS4027	L-Hexanoylcarnitine	4.503	260.183	[M+H]+	260.186	True	1.63348e+07	1.75569e+07	6.23063e+06	1.7848e+07	2.22e+07	2.22678e+07	7.68063e+06	3.56339e+06	4.55123e+06	1.22133e+07	C13H25NO4	Acyl carnitines	VVPRQWTYSNDTEA-LLVKDONJSA-N	O=C([O-])CC(OC(=O)CCCCC)C[N+](C)(C)C	---	3246938	---	Lipids and lipid-like molecules
POS4400	coniferonic acid	6.045	277.215	[M+H]+	277.216	True	1.28843e+07	3.85395e+06	1.22629e+07	2.22351e+07	1.92018e+07	1.87665e+07	4.97947e+06	9.87601e+06	1.26421e+07	1.34161e+07	C18H28O2	---	DNOBNGNBPVOMLW-XRPCLMINSA-N	CCC=CCC=CCC=CCCC=CCCCC(=O)O	---	---	---	Lipids and lipid-like molecules
POS4047	gamma-Glutamylleucine	4.379	261.143	[M+H]+	261.144	True	8.25203e+06	1.15876e+07	1.15248e+07	1.29963e+07	1.72186e+07	1.42542e+07	1.26276e+07	1.25945e+07	1.49186e+07	1.35268e+07	C11H20N2O5	---	MYFMARDICOWMQP-YUMQZZPRSA-N	CC(C)C[C@H](NC(=O)CC[C@H](N)C(O)=O)C(O)=O		151023	HMDB0011171	Organic acids and derivatives
POS6548	11-acetoxy-3beta,6alpha-dihydroxy-24-methyl-9,11-seco-5alpha-cholesta-7,22Z-dien-9-one.	4.57	453.341	[2M+H]+	453.34	True	8.80384e+07	892944	5.41304e+06	1.06944e+06	940468	318662	780875	1.81557e+07	1.29359e+07	942381	C30H48O5	---	FROIKMSNOWQOFC-XZWVTAEMSA-N	CC(C)C(C)C=CC(C)C1CCC(C1(C)CCOC(=O)C)C2=CC(C3CC(CCC3(C2=O)C)O)O	---	---	---	Lipids and lipid-like molecules
POS1241	Adipic acid	1.329	129.054	[M+H-H2O]+	129.054	True	1.61069e+07	1.32928e+07	1.30434e+07	1.19503e+07	1.30734e+07	4.69519e+06	1.46185e+07	1.36985e+07	1.14675e+07	1.67949e+07	C6H10O4	Medium-chain fatty acids	WNLRTRBMVRJNCN-UHFFFAOYSA-N	OC(=O)CCCCC(O)=O	C06104	196	HMDB0000448	Lipids and lipid-like molecules
POS1783	Phthalic anhydride	5.37	149.023	[M+H]+	149.023	True	8.75197e+06	1.38352e+07	1.36194e+07	1.45731e+07	1.4414e+07	1.05387e+07	1.26768e+07	1.3325e+07	1.21062e+07	1.4712e+07	C8H4O3	Phthalic anhydrides	LGRFSURHDFAFJT-UHFFFAOYSA-N	O=C1OC(=O)C2=CC=CC=C12			HMDB0256501	Organoheterocyclic compounds
POS1980	2,2,6,6-Tetramethyl-4-piperidinone	4.691	156.138	[M+H]+	156.138	True	981657	1.93035e+07	1.38858e+07	2.89659e+07	192131	3.04925e+06	1.7772e+07	1.41945e+07	2.90831e+07	292819	C9H17NO	Piperidinones	JWUXJYZVKZKLTJ-UHFFFAOYSA-N	CC1(C)CC(=O)CC(C)(C)N1		13220	HMDB0031179	Organoheterocyclic compounds
NEG3475	Dehydrocarissone	0.95	219.137	[M-H2O-H]-	219.138	True	1.62196e+07	1.41942e+07	1.2379e+07	1.21097e+07	1.35564e+07	28348.8	1.55469e+07	1.5603e+07	1.32591e+07	1.39578e+07	C14H20O2	---	KFDQDHUQXSNVFJ-YGRLFVJLSA-N	CC12CCC(CC1=CC(=O)C=C2)C(C)(C)O	---	---	---	Organic oxygen compounds
POS5651	Tridec-8-enoylcarnitine	5.107	356.277	[M+H]+	356.28	True	33342776	8.66828e+06	7.42577e+06	9.24123e+06	1.04608e+07	2.98713e+07	6.70361e+06	8.8546e+06	5.69743e+06	6.39027e+06	C20H37NO4	Fatty Acyls	UAPXOSVJNDUCJO-UHFFFAOYSA-N	CCCCC=CCCCCCCC(=O)OC(CC([O-])=O)C[N+](C)(C)C			HMDB0241311	Lipids and lipid-like molecules
POS5901	Sphingosine 1-phosphate	5.862	380.254	[M+H]+	380.256	True	9.72383e+06	1.05278e+07	1.09749e+07	9.71719e+06	1.02111e+07	2.53428e+07	1.0489e+07	1.35152e+07	9.74305e+06	1.42975e+07	C18H38NO5P	Phosphosphingolipids	DUYSYHSSBDVJSM-KRWOKUGFSA-N	CCCCCCCCCCCCC\C=C\[C@@H](O)[C@@H](N)COP(O)(O)=O	C06124	5283560	HMDB0000277	Lipids and lipid-like molecules
POS6778	LysoPE(18:1(9Z)/0:0)	5.177	480.307	[M+H]+	480.307	True	43667.6	7.06857e+06	6.35996e+07	9.05814e+06	9.9409e+06	26982.9	1.50285e+07	7.06302e+06	5.9365e+06	5.72883e+06	C23H46NO7P	---	PYVRVRFVLRNJLY-MZMPXXGTSA-N	[H][C@@](O)(COC(=O)CCCCCCC\C=C/CCCCCCCC)COP(O)(=O)OCCN		9547071	HMDB0011506	Lipids and lipid-like molecules
NEG6684	Thr Pro Asn	1.1	329.146	[M-H]-	329.147	True	1.95475e+07	7.64897e+06	1.13395e+07	9.49129e+06	2.00715e+07	660.045	1.93062e+07	1.91556e+07	8.25897e+06	8.43891e+06	C13H22N4O6	---	---	CC(O)C(N)C(=O)N1CCCC1C(=O)NC(CC(=N)O)C(=O)O	---	18224445	---	---
POS3298	Isoamyl p-anisate	6.015	223.132	[M+H]+	223.133	True	1.15547e+07	9.04955e+06	1.87268e+07	7.00815e+06	1.07467e+07	2.17319e+07	7.55467e+06	19656515	7.10541e+06	9.83328e+06	C13H18O3	Benzene and substituted derivatives	FVMBSMBXEVMMGH-UHFFFAOYSA-N	COC1=CC=C(C=C1)C(=O)OCCC(C)C		119709	HMDB0038894	Benzenoids
NEG3530	(all-E)-1,7,9-Heptadecatriene-11,13,15-triyne	0.952	221.136	[M-H2O-H]-	221.134	True	1.56653e+07	1.3634e+07	1.18841e+07	1.19302e+07	1.34002e+07	660.045	1.49651e+07	1.51016e+07	1.28699e+07	1.34498e+07	C17H18	---	LEQCZKIMKYGCIQ-TZSXFDEBSA-N	CC#CC#CC#C\C=C\C=C\CCCCC=C		14409592	HMDB0031260	Hydrocarbons
POS1238	Methylglutaric acid	0.581	129.054	[M+H-H2O]+	129.055	True	1.62968e+07	9.24857e+06	1.84808e+07	1.05655e+07	1.73532e+07	5.63844e+06	9.75087e+06	6.86291e+06	6.99626e+06	1.9632e+07	C6H10O4	Methyl-branched fatty acids	XJMMNTGIMDZPMU-UHFFFAOYSA-N	CC(CC(O)=O)CC(O)=O		12284	HMDB0000752	Lipids and lipid-like molecules
POS7285	Arg Asn Val Arg	5.749	544.332	[M+H]+	544.331	True	2.96026e+07	1.29501e+07	1.16829e+07	1.10481e+07	1.41685e+06	2.1307e+07	9.042e+06	8.72629e+06	7.06305e+06	7.40054e+06	C21H41N11O6	---	---	CC(C)C(NC(=O)C(CC(=N)O)NC(=O)C(N)CCCNC(=N)N)C(=O)NC(CCCNC(=N)N)C(=O)O	---	18241690	---	---
POS3172	Carboline base + 4H, carboxylic acid	4.752	217.1	[M+H]+	217.101	True	5.69442e+06	1.34452e+07	9.51698e+06	1.137e+07	1.09185e+07	1.64891e+07	1.36674e+07	1.18325e+07	9.41656e+06	1.73064e+07	C12H12N2O2	Beta carbolines	FSNCEEGOMTYXKY-UHFFFAOYNA-N	O=C(O)C3NCC=2NC1=CC=CC=C1C=2C3	---	---	---	Organoheterocyclic compounds
POS2380	phosphoric acid-(2-chloro-ethyl ester)-methyl ester|Phosphorsaeure-(2-chlor-aethylester)-methylester	1.521	174.99	[M+H]+	174.992	True	9.08589e+06	1.55265e+07	1.12075e+07	1.11286e+07	1.18979e+07	4.77947e+06	1.53938e+07	1.31302e+07	1.31405e+07	1.38096e+07	C3H8ClO4P	---	---	COP(=O)(O)OCCCl	---	11105871	---	---
POS2893	(Z)-2-Methyl-2-buttersaeure-(2-hydroperoxy-2-methyl-3-butenyl)ester	1.32	201.111	[M+H]+	201.112	True	1.50047e+07	1.26258e+07	1.2847e+07	1.11119e+07	8.62728e+06	4.77627e+06	14261136	1.21246e+07	1.31588e+07	1.42291e+07	C10H16O4	---	---	C=CC(C)(COC(=O)C(C)=CC)OO	---	---	---	---
NEG1113	N-Methylnicotinamide	4.987	135.057	[M-H]-	135.056	True	1.5275e+07	1.68993e+07	1.07736e+07	1.8256e+07	9.66505e+06	4.37775e+06	7.28364e+06	8.76152e+06	1.96737e+07	7.69257e+06	C7H8N2O	Pyridinecarboxamides	ZYVXHFWBYUDDBM-UHFFFAOYSA-N	CN=C(O)C1=CN=CC=C1		64950	HMDB0003152	Organoheterocyclic compounds
POS1970	N-Methylethanolaminium phosphate	1.059	156.041	[M+H]+	156.042	True	7.64311e+06	1.24409e+07	1.10154e+07	8.75661e+06	1.01281e+07	3.11868e+07	7.17182e+06	1.47591e+07	9.00436e+06	5.88342e+06	C3H10NO4P	---	HZDCAHRLLXEQFY-UHFFFAOYSA-N	CNCCOP(O)(O)=O	C01210	439436	HMDB0060173	Organic acids and derivatives
POS4774	Tetrahydrobungeanool	6.189	296.257	[M+H]+	296.257	True	8.11853e+06	1.84404e+07	5.7573e+06	8.65328e+06	10022221	1.65404e+07	2.09589e+07	1.35067e+07	8.23419e+06	7.38043e+06	C18H33NO2	---	GJDPGFHVEKFXEZ-SQIWNDBBSA-N	CCCCCCCCCC=CC=CC(=O)NCC(C)(C)O	---	---	---	Lipids and lipid-like molecules
POS336	p-Cresol	4.494	91.0541	[M+H]+	91.0537	True	1.41752e+06	5.07465e+06	7.95268e+06	7.93837e+06	7.72039e+06	1.06481e+07	3.99822e+06	3.25691e+07	3.09011e+07	9.12012e+06	C7H8O	Para cresols	IWDCLRJOBJJRNH-UHFFFAOYSA-N	CC1=CC=C(O)C=C1	C01468	2879	HMDB0001858	Benzenoids
NEG5547	(+/-)-3,4-dihydro-5-methyl-4-n-pentadec-(7'Z)-enyl-2H-pyrrole	1.843	290.284	[M-H]-	290.285	True	1.36267e+07	1.2083e+07	8.99622e+06	1.25139e+07	1.72164e+07	272503	1.29797e+07	9.94309e+06	1.12572e+07	1.83624e+07	C20H37N	---	---	CCCCCCCC=CCCCCCCC1CCN=C1C	---	565886	---	---
POS6406	Deisovaleryl-blastmycin	5.73	437.191	[M+Na]+	437.192	True	2.74156e+06	8985004	7.88428e+06	8.20338e+06	2.37542e+07	1.49778e+07	9.16192e+06	1.68591e+07	8.90167e+06	1.567e+07	C21H28N2O8	---	---	CCCCC1C(=O)OC(C)C(NC(=O)c2cccc(N=CO)c2O)C(=O)OC(C)C1O	---	21126737	---	---
POS2047	2-ethyl-3-methylbut-2-enedioic acid	1.038	159.062	[M+H]+	159.065	True	1.2549e+07	5.26088e+06	1.18094e+07	1.36166e+07	1.19934e+07	1.24016e+07	1.15608e+07	1.27263e+07	1.13693e+07	1.38047e+07	C7H10O4	---	---	CCC(C(=O)O)=C(C)C(=O)O	---	34146	---	---
POS7293	[(1R)-1-[(2S,4aR,4bS,7S,8aS)-7-hydroxy-2,4b,8,8-tetramethyl-4,4a,5,6,7,8a,9,10-octahydro-3H-phenanthren-2-yl]-2-[(2R,3R,4S,5R,6R)-3,4,5-trihydroxy-6-(hydroxymethyl)oxan-2-yl]oxyethyl] acetate	5.089	544.346	[M+H]+	544.346	True	88548.1	3.7632e+07	6.48454e+06	1.15663e+07	5.15383e+06	9154.86	4.16952e+07	4.57554e+06	4.2559e+06	5.39083e+06	C28H46O9	Diterpene glycosides	ARNXUXYPWUWNPP-RXENORMESA-N	O=C(OC(COC1OC(CO)C(O)C(O)C1O)C2(C=C3CCC4C(C)(C)C(O)CCC4(C)C3CC2)C)C	---	---	---	Lipids and lipid-like molecules
NEG822	3-Hydroxyanisole	1.101	123.042	[M-H]-	123.045	True	1.44005e+07	2.94465e+06	1.35983e+07	1.49436e+07	1.57676e+07	3.65967e+06	9.77088e+06	9.80256e+06	1.72442e+07	1.40974e+07	C7H8O2	Methoxyphenols	ASHGTJPOSUFTGB-UHFFFAOYSA-N	COC1=CC=CC(=C1)O	---	9007	---	Benzenoids
POS3279	Carbofuran	4.302	222.111	[M+H]+	222.112	True	7.35089e+06	1.34039e+07	1.31696e+07	1.20517e+07	1.29647e+07	7.77054e+06	1.06232e+07	1.24729e+07	1.10474e+07	1.46294e+07	C12H15NO3	Coumarans	DUEPRVBVGDRKAG-UHFFFAOYSA-N	CN=C(O)OC1=CC=CC2=C1OC(C)(C)C2	C14291	2566	HMDB0031770	Organoheterocyclic compounds
POS1215	N-Cyclohexylformamide	8.796	128.107	[M+H]+	128.107	True	9.24033e+06	1.493e+07	9743436	9.7604e+06	1.14921e+07	1.19185e+07	1.14097e+07	9.66924e+06	1.27413e+07	1.45395e+07	C7H13NO	Secondary carboxylic acid amides	SWGXDLRCJNEEGZ-UHFFFAOYSA-N	O=CNC1CCCCC1	C11519	13017	HMDB0255105	Organic acids and derivatives
POS5274	Undec-3-enoylcarnitine	4.904	328.248	[M+H]+	328.249	True	1.2378e+07	8.75065e+06	9.23764e+06	1.23966e+07	1.39141e+07	1.20359e+07	8.2185e+06	1.24337e+07	1.71343e+07	8.62833e+06	C18H33NO4	Fatty Acyls	XSVPZEPDJKPIKV-UHFFFAOYSA-N	CCCCCCCC=CCC(=O)OC(CC([O-])=O)C[N+](C)(C)C			HMDB0241161	Lipids and lipid-like molecules
POS2599	Citronellyl formate	5.784	185.152	[M+H]+	185.154	True	8.42437e+06	1.28186e+07	1.22587e+07	1.25713e+07	1.191e+07	7.68337e+06	1.18666e+07	1.2787e+07	1.13418e+07	1.34031e+07	C11H20O2	---	DZNVIZQPWLDQHI-UHFFFAOYSA-N	CC(CCOC=O)CCC=C(C)C	C12295	7778	HMDB0033371	Lipids and lipid-like molecules
POS3613	Securinine	5.686	240.098	[M+H-H2O]+	240.099	True	7.70761e+06	1.89359e+07	1.07602e+07	1.13006e+07	9.84728e+06	6.84703e+06	1.38466e+07	1.17958e+07	1.24575e+07	1.14989e+07	C13H15NO2	Indolizidines	SWZMSZQQJRKFBP-WZRBSPASSA-N	O=C1OC23C(C=CC(N4CCCCC42)C3)=C1	C10614	---	---	Organoheterocyclic compounds
POS4399	9,12-Octadecadiynoic acid	6.167	277.214	[M+H]+	277.216	True	8.25685e+06	1.05983e+07	5.50634e+06	1.61282e+07	1.16649e+07	2.87118e+07	5.26013e+06	5.49233e+06	2.50046e+06	2.08499e+07	C18H28O2	---	KDYILQLPKVZDGB-UHFFFAOYSA-N	CCCCCC#CCC#CCCCCCCCC(O)=O		1931	HMDB0247623	Lipids and lipid-like molecules
NEG311	N-(ethylideneamino)-N-methylformamide	6.765	99.0579	[M-H]-	99.0565	True	4.54058e+06	1.42698e+07	6.53962e+06	1.54181e+07	1.45729e+07	9.7058e+06	1.55113e+07	5.44335e+06	1.47588e+07	1.41134e+07	C4H8N2O	---	---	CC=NN(C)C=O	C08305	27932	---	---
POS2171	m-Coumaric acid	1.032	165.054	[M+H]+	165.055	True	5.31055e+06	9.53243e+06	1.41896e+07	2.69902e+07	1.16372e+07	315946	9.23405e+06	1.30331e+07	1.4456e+07	1.00893e+07	C9H8O3	Hydroxycinnamic acids	KKSDGJDHHZEWEP-SNAWJCMRSA-N	OC(=O)\C=C\C1=CC(O)=CC=C1	C12621	637541	HMDB0001713	Phenylpropanoids and polyketides
POS1745	Desmarestene	5.386	147.116	[M+H]+	147.117	True	6.83401e+06	1.26196e+07	1.18341e+07	1.23785e+07	1.17553e+07	9.25612e+06	1.24245e+07	1.28445e+07	1.17384e+07	1.24797e+07	C11H14	---	WYMAFMIKLCTVAP-UVYAAXSVSA-N	C=CC=CC1CC=CCC=C1	---	---	---	Hydrocarbons
NEG3379	Butylate	1.503	216.146	[M-H]-	216.143	True	1.29969e+07	1.38213e+07	1.16581e+07	1.07175e+07	1.34699e+07	29608.2	1.39824e+07	8.40879e+06	1.29323e+07	1.57446e+07	C11H23NOS	---	BMTAFVWTTFSTOG-UHFFFAOYSA-N	CCSC(=O)N(CC(C)C)CC(C)C	C14323		HMDB0249477	Organosulfur compounds
POS2952	3-Indolebutyric acid	4.685	204.105	[M+H]+	204.102	True	6.09086e+06	1.48658e+07	9.48024e+06	9.53263e+06	1.08222e+07	1.5304e+07	1.38079e+07	9.13753e+06	1.09792e+07	1.36011e+07	C12H13NO2	3-alkylindoles	JTEDVYBZBROSJT-UHFFFAOYSA-N	OC(=O)CCCC1=CNC2=C1C=CC=C2	C11284	8617	HMDB0002096	Organoheterocyclic compounds
POS225	Butanal, 2-oxo-	1.052	87.0439	[M+H]+	87.044	True	1.12137e+07	1.27398e+06	1.24439e+06	1.13583e+06	1.37321e+06	9.34169e+07	809631	734080	874150	1.27172e+06	C4H6O2	---	RWHQMRRVZJSKGX-UHFFFAOYSA-N	CCC(=O)C=O		145744	HMDB0252077	Organic oxygen compounds
POS4135	Phenylacetylglutamine	4.524	265.117	[M+H]+	265.118	True	3.47311e+06	1.64434e+07	1.24305e+07	1.05282e+07	5.43499e+06	9.89562e+06	2.26054e+07	1.35686e+07	7.97989e+06	1.04356e+07	C13H16N2O4	N-acyl-alpha amino acids	JFLIEFSWGNOPJJ-JTQLQIEISA-N	NC(=O)CC[C@H](NC(=O)CC1=CC=CC=C1)C(O)=O	C04148	92258	HMDB0006344	Organic acids and derivatives
POS4590	ES-285	5.451	286.31	[M+H]+	286.31	True	8.01929e+06	9.6084e+06	1.13714e+07	1.18606e+07	1.15197e+07	1.34747e+07	9.56302e+06	1.08823e+07	1.42128e+07	1.1822e+07	C18H39NO	---	YRYJJIXWWQLGGV-ZWKOTPCHSA-N	CCCCCCCCCCCCCCCC(C(C)N)O	---	---	---	Organic nitrogen compounds
POS4887	CHEMBL2229478	5.048	302.213	[M+NH4]+	302.211	True	1.77413e+07	9.26191e+06	5.40427e+06	1.27167e+07	8.73966e+06	2.58358e+07	8.28361e+06	7.33078e+06	8.18341e+06	8.37455e+06	C19H27NO2	---	---	CC(C)CC(=O)N(C)CCc1ccc2c(c1)C=CC(C)(C)O2	---	15693450	---	---
POS4761	(11R)-Hydroxy-6(Z),9(Z),12(Z)-octadecatrienoic acid	5.332	295.225	[M+H]+	295.227	True	8.60308e+06	1.05096e+07	8.44526e+06	1.03834e+07	1.24779e+07	1.74618e+07	1.06379e+07	1.19603e+07	7.52496e+06	1.32991e+07	C18H30O3	---	TWTHFEGWSHYELZ-RTZCTPJRSA-N	CCCCCC=CC(C=CCC=CCCCCC(=O)O)O	---	---	---	Lipids and lipid-like molecules
NEG2854	Ronidazole	1.23	199.047	[M-H]-	199.047	True	1.201e+07	1.09626e+07	1.2622e+07	1.47011e+07	1.29533e+07	660.045	5.68615e+06	1.40311e+07	1.32449e+07	1.47861e+07	C6H8N4O4	---	PQFRTXSWDXZRRS-UHFFFAOYSA-N	CN1C(COC(O)=N)=NC=C1N(=O)=O			HMDB0257302	Organoheterocyclic compounds
NEG3774	Sarmentol A	0.935	229.178	[M-H2O-H]-	229.18	True	1.39704e+07	1.2165e+07	1.12662e+07	1.12861e+07	1.21547e+07	5556.24	13145595	1.29168e+07	1.11366e+07	1.18529e+07	C13H26O3	---	MHIZHTGSWSNQQF-RHYQMDGZSA-N	CC1CC(CC(C1CCC(CO)O)(C)C)O	---	---	---	Lipids and lipid-like molecules
POS4456	Linoleamide	6.078	280.262	[M+H]+	280.263	True	8.67874e+06	1.50017e+07	6.90976e+06	9.49676e+06	9.96557e+06	1.76111e+07	1.40912e+07	1.22633e+07	9.05063e+06	6.49964e+06	C18H33NO	---	SFIHQZFZMWZOJV-HZJYTTRNSA-N	[H]\C(CCCCC)=C(/[H])C\C([H])=C(\[H])CCCCCCCC(O)=N		6435901	HMDB0062656	Lipids and lipid-like molecules
POS3103	Orotidylic acid	1.024	212.998	[M+Na]+	213	True	7.87219e+06	8.5368e+06	1.46479e+07	1.02619e+07	1.03486e+07	1.1924e+07	1.15658e+07	1.49847e+07	8.56507e+06	1.03255e+07	C10H13N2O11P	Pyrimidine ribonucleoside monophosphates	KYOBSHFOBAOFBF-XVFCMESISA-N	O[C@H]1[C@@H](O)[C@@H](O[C@@H]1COP(O)(O)=O)N1C(=O)NC(=O)C=C1C(O)=O	C01103		HMDB0000218	Nucleosides, nucleotides, and analogues
POS1439	N-benzylformamide	1.031	136.075	[M+H]+	136.076	True	5.22689e+06	8.40858e+06	1.4286e+07	2.53764e+07	1.16001e+07	1.41334e+06	8.3606e+06	1.17287e+07	1.42846e+07	8.32135e+06	C8H9NO	Benzene and substituted derivatives	IIBOGKHTXBPGEI-UHFFFAOYSA-N	O=CNCC1=CC=CC=C1	C15561		HMDB0304423	Benzenoids
POS2232	Myrtenyl methyl ether	5.919	167.142	[M+H]+	167.143	True	9.38746e+06	1.22251e+07	1.18698e+07	1.22963e+07	1.21119e+07	8.28821e+06	9.21578e+06	1.16368e+07	8158831	1.31954e+07	C11H18O	---	GMYAZJHVKQKHSD-UHFFFAOYSA-N	COCC1=CCC2CC1C2(C)C		15775107	HMDB0302745	Lipids and lipid-like molecules
POS3660	Tetrabutylammonium	4.892	242.282	[M]+	242.284	True	8.64256e+07	60144.1	3.07136e+06	755572	129913	1.38921e+06	187953	8.47963e+06	5.80357e+06	15693.7	[C16H36N]+	Tetraalkylammonium salts	DZLFLBLQUQXARW-UHFFFAOYSA-N	---	---	---	---	Organic nitrogen compounds
POS1181	Dimethyl trisulfide	8.806	126.967	[M+H-H2O]+	126.97	True	5.40638e+06	1.30899e+07	1.0729e+07	1.2548e+07	8.80126e+06	7.36003e+06	7.7221e+06	8.03021e+06	1.24358e+07	1.94221e+07	C2H6S3	---	YWHLKYXPLRWGSE-UHFFFAOYSA-N	CSSSC	C08372	19310	HMDB0013780	Organosulfur compounds
POS1371	1,2,3,4-Tetrahydronaphthalene	5.251	133.101	[M+H]+	133.101	True	6.21246e+06	1.25392e+07	1.15721e+07	1.21437e+07	1.21984e+07	6.35959e+06	1.14482e+07	1.16359e+07	1.02934e+07	1.0992e+07	C10H12	---	CXWXQJXEFPUFDZ-UHFFFAOYSA-N	C1CCC2=CC=CC=C2C1	C14114		HMDB0244120	Benzenoids
POS2321	Gabapentin	4.852	172.132	[M+H]+	172.133	True	6.22684e+06	1.03077e+07	1.06551e+07	9.21003e+06	1.01029e+07	1.5635e+07	1.02739e+07	9.63297e+06	7.81283e+06	1.47576e+07	C9H17NO2	Amino acids and derivatives	UGJMXCAKCUNAIE-UHFFFAOYSA-N	NCC1(CC(O)=O)CCCCC1		3446	HMDB0005015	Organic acids and derivatives
POS5934	3,4-dimethoxyphenyl 4-(3-chlorophenyl)piperazinyl ketone	1.007	383.113	[M+H]+	383.113	True	6.6719e+06	1.07139e+07	1.13687e+07	1.20843e+07	9.87612e+06	1.13417e+07	1.14489e+07	7.38801e+06	1.1479e+07	1.17416e+07	C19H21ClN2O3	Phenylpiperazines	YCYDTOHNEMETIB-UHFFFAOYSA-N	COc1ccc(C(=O)N2CCN(c3cccc(Cl)c3)CC2)cc1OC	---	1105919	---	Organoheterocyclic compounds
NEG1689	L-Hexahydro-3-imino-1,2,4-oxadiazepine-3-carboxylic acid	1.491	158.053	[M-H]-	158.057	True	6.37396e+06	1.22456e+07	1.23793e+07	1.23396e+07	1.08937e+07	762023	8.98936e+06	1.30835e+07	1.27406e+07	1.38427e+07	C5H9N3O3	---	UZFZWWMIJQSJMA-UHFFFAOYSA-N	OC(=O)C1CCONC(=N)N1		86205608	HMDB0030402	Organic acids and derivatives
POS2131	4-Methylphthalic anhydride	5.261	163.039	[M+H]+	163.039	True	9.13347e+06	1.00795e+07	1.05725e+07	1.01975e+07	1.01019e+07	1.35871e+07	1.02967e+07	1.01175e+07	8.7203e+06	1.01917e+07	C9H6O3	Phthalic anhydrides	ZOXBWJMCXHTKNU-UHFFFAOYSA-N	CC1=CC2=C(C=C1)C(=O)OC2=O	---	88069	---	Organoheterocyclic compounds
POS6811	(2beta,3beta,4beta,20S)-3,20-Diaminopregnane-2,4-diol	5.534	483.358	[M+H]+	483.358	True	50720	319593	1.81078e+07	1.9433e+07	1.22642e+07	204504	336549	2.99122e+07	8.19895e+06	1.39989e+07	C30H46N2O3	---	---	CC(C1CCC2C3CCC4C(O)C(NC(=O)c5ccccc5)C(O)CC4(C)C3CCC21C)N(C)C	---	75244592	---	---
POS6076	trans-Hexadec-2-enoyl carnitine	5.396	398.325	[M+CH3OH+H]+	398.327	True	1.96932e+07	7.8595e+06	4.39228e+06	9.86819e+06	6.69898e+06	3.15406e+07	6.93507e+06	3.59102e+06	4.15024e+06	8.00888e+06	C23H43NO4	Fatty Acyls	SOYNLLDADLOGAM-ISLYRVAYSA-N	CCCCCCCCCCCCC\C=C\C(=O)OC(CC([O-])=O)C[N+](C)(C)C		53477817	HMDB0006317	Lipids and lipid-like molecules
POS7184	6,6'-Dihydroxy-Thionuphlutine B	6.074	527.293	[M+H]+	527.294	True	1.0571e+07	8.28213e+06	3.66895e+06	9.66258e+06	1.33493e+07	2.31044e+07	6.21106e+06	1.00043e+07	8.19962e+06	9.0106e+06	C30H42N2O4S	---	---	CC1CCC(c2ccoc2)N2CC3(CCC12O)CC1(CCN2C(c4ccoc4)CCC(C)C2(O)C1)CS3	---	---	---	---
NEG5456	2-decyl-3-hydroxypentanedioic acid	0.939	287.206	[M-H2O-H]-	287.204	True	1.2539e+07	1.0925e+07	10301861	1.0657e+07	1.1131e+07	660.045	1.23111e+07	1.20553e+07	1.05507e+07	1.13045e+07	C15H28O5	Long-chain fatty acids	KOLGVIJQEZBWIQ-UHFFFAOYSA-N	O=C(O)CC(O)C(C(=O)O)CCCCCCCCCC	---	---	---	Lipids and lipid-like molecules
POS2302	2,2,6,6-Tetramethyl-4-piperidone oxime	4.991	171.149	[M+H]+	171.149	True	5.71155e+06	1.08497e+07	8.94475e+06	1.33157e+07	1.09016e+07	8.88806e+06	1.10759e+07	1.26102e+07	5.65711e+06	1.32804e+07	C9H18N2O	---	---	CC1(C)CC(=NO)CC(C)(C)N1	---	77832	---	---
POS1171	SCHEMBL11377029	4.356	126.091	[M+CH3OH+H]+	126.091	True	4.02526e+06	9.56701e+06	1.19751e+07	1.04401e+07	1.07868e+07	1.05763e+07	9.86704e+06	1.29137e+07	9.24344e+06	1.15265e+07	C7H11NO	---	---	CC1=CC(=NO)CCC1	---	73110174	---	---
POS5826	Myristoyllevocarnitine	5.341	372.307	[M+H]+	372.311	True	1.7347e+07	1.0033e+07	5.7903e+06	1.04659e+07	9.12904e+06	1.90837e+07	1.00601e+07	6.11694e+06	4.62523e+06	8.08034e+06	C21H41NO4	Acyl carnitines	PSHXNVGSVNEJBD-LJQANCHMSA-N	O=C([O-])CC(OC(=O)CCCCCCCCCCCCC)C[N+](C)(C)C	---	53477791	---	Lipids and lipid-like molecules
POS505	Phosphate	1.34	98.9841	[M+H]+	98.9842	True	7.8145e+06	1.25187e+07	1.30653e+07	1.68698e+07	1.17654e+07	2.42522e+06	5.16769e+06	8143301	1.00709e+07	1.18676e+07	H3O4P	Non-metal phosphates	NBIIXXVUZAFLBC-UHFFFAOYSA-N	OP(O)(O)=O	C00009	1004	HMDB0001429	Homogeneous non-metal compounds
NEG2135	Shikimic acid	1.263	173.05	[M-H]-	173.046	True	8.95217e+06	7.76738e+06	1.40119e+07	1.42464e+07	4.06612e+06	660.045	1.46918e+07	1.53885e+07	6.35459e+06	1.36308e+07	C7H10O5	Shikimic acids and derivatves	JXOHGGNKMLTUBP-HSUXUTPPSA-N	O[C@@H]1CC(=C[C@@H](O)[C@H]1O)C(O)=O	C00493	8742	HMDB0003070	Organic oxygen compounds
POS568	Dihydro-5-methyl-2(3H)-furanone	1.335	101.059	[M+H]+	101.06	True	8.50165e+06	9.6582e+06	8.83664e+06	9.16019e+06	1.07848e+07	3.61817e+06	1.1705e+07	1.07414e+07	1.40368e+07	1.15489e+07	C5H8O2	Lactones	GAEKPEKOJKCEMS-UHFFFAOYSA-N	CC1CCC(=O)O1		7921	HMDB0033840	Organoheterocyclic compounds
NEG2682	(¬±)-trans-Nerolidol	8.823	193.16	[M-H]-	193.16	True	8.52403e+06	9.25491e+06	8.95894e+06	8777153	9.2792e+06	1.57335e+07	9.02591e+06	9.76948e+06	9.57358e+06	9.65104e+06	C13H22O	---	JIFKIUVSUFVKTE-ZRDIBKRKSA-N	C\C(CCC=C)=C/CCC(C)(O)C=C			HMDB0303821	Lipids and lipid-like molecules
POS4432	alpha-Linolenic acid	6.142	279.23	[M+H]+	279.232	True	2.83329e+06	1.49819e+07	1.18476e+07	8.50055e+06	8.51416e+06	1.20531e+07	6.73734e+06	1.23908e+07	8.63408e+06	1.18101e+07	C18H30O2	---	DTOSIQBPPRVQHS-PDBXOOCHSA-N	CC\C=C/C\C=C/C\C=C/CCCCCCCC(O)=O	C06427	5280934	HMDB0001388	Lipids and lipid-like molecules
POS1990	Phosphoglycolic acid	8.826	156.99	[M+NH4]+	156.99	True	9.81326e+06	1.17611e+07	9.08936e+06	1.0694e+07	9.14299e+06	1.15108e+07	6.86002e+06	7.57172e+06	8.84668e+06	1.23587e+07	C2H5O6P	---	ASCFNMCAHFUBCO-UHFFFAOYSA-N	OC(=O)COP(O)(O)=O	C00988	529	HMDB0000816	Organic acids and derivatives
POS690	Benzaldehyde	4.312	107.049	[M+H]+	107.049	True	5.39354e+06	8.38922e+06	8.75013e+06	7.95933e+06	8.6095e+06	2.11392e+07	1.01232e+07	9.19859e+06	8.63525e+06	9.03251e+06	C7H6O	---	HUMNYLRZRPPJDN-UHFFFAOYSA-N	O=CC1=CC=CC=C1	C00261	240	HMDB0006115	Benzenoids
NEG5513	N-Coumaroylspermidine	0.939	289.206	[M-H2O-H]-	289.203	True	1.17262e+07	1.07462e+07	9.64209e+06	1.03357e+07	1.05857e+07	30527.8	1.1764e+07	1.13865e+07	1.00144e+07	1.08473e+07	C16H26N4O	---	---	NCCCCNCCCNN=C(O)C=Cc1ccccc1	---	---	---	---
POS587	2-Aminobenzoic acid	8.826	102.034	[M+CH3OH+H]+	102.034	True	2.63452e+07	6.5188e+06	3.86988e+06	3.96783e+06	5.61548e+06	3.23398e+07	4.59944e+06	3.74689e+06	3.51913e+06	5.65712e+06	C7H7NO2	Aminobenzoic acids and derivatives	RWZYAGGXGHYGMB-UHFFFAOYSA-N	NC1=CC=CC=C1C(O)=O	C00108	227	HMDB0001123	Benzenoids
NEG2202	Pemoline	1.263	175.049	[M-H]-	175.05	True	8.63688e+06	7.73221e+06	1.36482e+07	1.36729e+07	3.91793e+06	660.045	1.41431e+07	1.50989e+07	6.04695e+06	1.32254e+07	C9H8N2O2	Benzene and substituted derivatives	NRNCYVBFPDDJNE-UHFFFAOYSA-N	NC1=NC(=O)C(O1)C1=CC=CC=C1	C07899		HMDB0256214	Benzenoids
NEG3143	8-Dimethylamino-7-methyl-3,7-dihydro-purin-2,6-dion|8-dimethylamino-7-methyl-3,7-dihydro-purine-2,6-dione	2.391	208.085	[M-H]-	208.084	True	1.04781e+07	6.75829e+06	1.24872e+07	2.94171e+06	1.40126e+07	727211	1.24467e+07	1.55919e+07	1.19156e+07	8.65412e+06	C8H11N5O2	---	---	CN(C)c1nc2nc(O)nc(O)c2n1C	---	---	---	---
POS2721	5-Hydroxyindoleacetic acid	3.99	192.064	[M+H]+	192.066	True	4.44569e+06	1.42338e+07	1.38355e+07	7.13602e+06	8.39632e+06	2.01503e+07	5.75319e+06	1.19318e+07	4.36168e+06	5.61772e+06	C10H9NO3	Indole-3-acetic acid derivatives	DUUGKQCEGZLZNO-UHFFFAOYSA-N	OC(=O)CC1=CNC2=C1C=C(O)C=C2			HMDB0000763
POS6777	Glycerophospho-N-Oleoyl Ethanolamine	5.314	480.307	[M+H]+	480.308	True	43667.6	1.25749e+07	2.44183e+07	1.18097e+07	1.31749e+07	19598.8	7.53796e+06	8.74826e+06	4.09839e+06	1.24148e+07	C23H46NO7P	---	VBNXVCGZJCGEKO-KTKRTIGZSA-N	CCCCCCCCC=CCCCCCCCC(=O)NCCOP(=O)(O)OCC(CO)O	---	---	---	Lipids and lipid-like molecules
POS3343	1,3-Dicyclohexylurea	5.486	225.195	[M+H]+	225.196	True	680994	1.71544e+07	896324	5.86405e+06	8.26202e+06	2.08582e+07	3.53987e+07	773142	3.52807e+06	1.32526e+06	C13H24N2O	Ureas	ADFXKUOMJKEIND-UHFFFAOYSA-N	O=C(NC1CCCCC1)NC1CCCCC1		4277	HMDB0244166	Organic acids and derivatives
NEG1441	Citramalic acid	8.822	147.1	[M-H]-	147.1	True	8.68614e+06	8.41748e+06	8.60467e+06	8.85097e+06	7.54669e+06	1.47511e+07	8.23991e+06	9.08747e+06	9.83173e+06	10178398	C5H8O5	Fatty Acyls	XFTRTWQBIOMVPK-UHFFFAOYSA-N	CC(O)(CC(O)=O)C(O)=O	C00815	1081	HMDB0000426	Lipids and lipid-like molecules
NEG3710	Pentadecanol	0.805	227.238	[M-H]-	227.238	True	1.12052e+07	1.02338e+07	8.01919e+06	8.00705e+06	1.01857e+07	660.045	1.24118e+07	1.11767e+07	1.00045e+07	1.25268e+07	C15H32O	---	REIUXOLGHVXAEO-UHFFFAOYSA-N	CCCCCCCCCCCCCCCO		12397	HMDB0013299	Lipids and lipid-like molecules
NEG7956	NCGC00380628-01_C22H28O6_(4E,8E)-10-(4-Hydroxy-6-methoxy-7-methyl-3-oxo-1,3-dihydro-2-benzofuran-5-yl)-4,8-dimethyl-4,8-decadienoic acid	1.073	387.18	[M-H]-	387.181	True	1.26298e+07	9.49455e+06	7.26437e+06	6.82068e+06	1.34934e+07	660.045	1.18852e+07	1.15362e+07	1.28218e+07	7.59716e+06	C22H28O6	Terpene lactones	NEGCNVRPGPHOAR-CCLLZULESA-N	COC1=C(C\C=C(C)\CC\C=C(C)\CCC(O)=O)C(=C2C(=O)OCC2=C1C)O	---	---	---	Lipids and lipid-like molecules
POS2452	N-Formylmethamphetamine	8.796	178.122	[M+H]+	178.123	True	6.4312e+06	8.55301e+06	8.7472e+06	8.95709e+06	9.3807e+06	8.05349e+06	10929795	9.88329e+06	8.37362e+06	1.18607e+07	C11H15NO	Amphetamines and derivatives	GLSMSUZWTDVJMA-UHFFFAOYSA-N	CC(CC1=CC=CC=C1)N(C)C=O	---	170705	---	Benzenoids
POS2817	Cyclo(L-prolyl-L-valyl)	4.486	197.128	[M+H]+	197.128	True	4.59611e+06	1.24465e+07	7.67914e+06	7.12039e+06	7.11242e+06	1.49654e+07	1.3346e+07	7.72109e+06	7.67344e+06	7.27878e+06	C10H16N2O2	Amino acids and derivatives	XLUAWXQORJEMBD-YUMQZZPRSA-N	[H][C@@]12CCCN1C(=O)[C@@]([H])(N=C2O)C(C)C		6992261	HMDB0240493	Organic acids and derivatives
POS5119	butoctamide semisuccinate	4.36	316.21	[M+H]+	316.212	True	6.51075e+06	9.84676e+06	8.84683e+06	8.94525e+06	8.85173e+06	13042309	9.43625e+06	8.13617e+06	6.82377e+06	9.29327e+06	C16H29NO5	---	---	CCCCC(CC)CNC(=O)CC(C)OC(=O)CCC(=O)O	C12946	2486	---	---
NEG5296	4-(2,7-Dihydroxy-6-methylheptan-2-yl)-3-hydroxybenzoic acid	0.965	281.165	[M-H2O-H]-	281.165	True	1.0934e+07	9.65143e+06	8.67446e+06	8.45509e+06	9.70907e+06	11771.1	1.09055e+07	1.11056e+07	9.508e+06	1.04364e+07	C15H22O5	Sesquiterpenoids	ISHXRANDGDVGJS-UHFFFAOYSA-N	O=C(O)C1=CC=C(C(O)=C1)C(O)(C)CCCC(C)CO	---	23928030	---	Lipids and lipid-like molecules
POS5055	2-trans,4-cis-Decadienoylcarnitine	4.757	312.215	[2M+H]+	312.217	True	7.93936e+06	1.14303e+07	9.76199e+06	1.18869e+07	8.34507e+06	9.28742e+06	6.32267e+06	7.804e+06	9.63336e+06	6.69974e+06	C17H29NO4	Fatty Acyls	URTBCBICNCMCPB-CWUOWYQYSA-N	CCCCC\C=C/C=C/C(=O)O[C@H](CC([O-])=O)C[N+](C)(C)C		155906470	HMDB0013325	Lipids and lipid-like molecules
POS1229	DICHLOROACETIC ACID	4.839	128.95	[M+H-H2O]+	128.95	True	9.89509e+06	5.3321e+06	1.02009e+07	1.06784e+07	3.75524e+06	2.1788e+07	4.51496e+06	8.12844e+06	1.22625e+07	2.15665e+06	C2H2Cl2O2	---	---	O=C(O)C(Cl)Cl	C11149	6597	---	---
POS6680	LysoPC(14:0/0:0)	5.982	468.307	[M+H]+	468.308	True	7.26744e+06	3.20965e+06	1.331e+07	1.52551e+07	7.26807e+06	8.08858e+06	6.75226e+06	1.25711e+07	5.86188e+06	9.04765e+06	C22H46NO7P	Lysophosphatidylcholines	VXUOFDJKYGDUJI-OAQYLSRUSA-N	CCCCCCCCCCCCCC(=O)OC[C@@H](O)COP([O-])(=O)OCC[N+](C)(C)C		460604	HMDB0010379	Lipids and lipid-like molecules
NEG2791	Syringic acid	1.216	197.048	[M-H]-	197.048	True	4.95372e+06	8.39178e+06	1.06135e+07	1.13935e+07	1.04416e+07	660.045	9946278	1.09453e+07	1.06672e+07	1.07431e+07	C9H10O5	Hydroxybenzoic acid derivatives	JMSVCTWVEWCHDZ-UHFFFAOYSA-N	COC1=CC(=CC(OC)=C1O)C(O)=O	C10833	10742	HMDB0002085	Benzenoids
POS6554	LysoPE(16:0/0:0)	8.821	454.29	[M+H]+	454.292	True	8.46559e+06	9.49024e+06	6.88151e+06	8.47707e+06	7.95576e+06	1.46635e+07	7.60835e+06	6.89057e+06	7.30088e+06	1.02965e+07	C21H44NO7P	---	YVYMBNSKXOXSKW-HXUWFJFHSA-N	[H][C@@](O)(COC(=O)CCCCCCCCCCCCCCC)COP(O)(=O)OCCN		9547069	HMDB0011503	Lipids and lipid-like molecules
NEG7919	Arg Pro Asp	1.068	385.182	[M-H2O-H]-	385.184	True	1.37174e+07	4.4361e+06	7.65685e+06	7.03271e+06	1.41955e+07	660.045	1.2396e+07	1.2243e+07	8.00143e+06	7.88111e+06	C15H26N6O6	---	---	N=C(N)NCCCC(N)C(=O)N1CCCC1C(=O)NC(CC(=O)O)C(=O)O	---	18218861	---	---
POS1076	Niacinamide	1.63	123.055	[M+H]+	123.055	True	7.79164e+06	9.41517e+06	3.78273e+06	7.88412e+06	2.56477e+06	2.27851e+07	1.41484e+07	2.79116e+06	7.36591e+06	8.61748e+06	C6H6N2O	Pyridinecarboxamides	DFPAKSUCGFBDDF-UHFFFAOYSA-N	NC(=O)C1=CC=CN=C1	C00153	936	HMDB0001406	Organoheterocyclic compounds
POS5661	Chenodeoxycholic acid	5.45	357.275	[M+H-2H2O]+	357.279	True	1.98942e+06	4.31713e+06	4.43253e+06	2.1135e+07	7.78246e+06	4.6105e+06	4.01626e+06	5.47782e+06	2.02253e+07	1.28726e+07	C24H40O4	Hydroxy bile acids, alcohols and derivatives	RUDATBOHQWOJDD-BSWAIDMHSA-N	[H][C@@]1(CC[C@@]2([H])[C@]3([H])[C@H](O)C[C@]4([H])C[C@H](O)CC[C@]4(C)[C@@]3([H])CC[C@]12C)[C@H](C)CCC(O)=O	C02528	10133	HMDB0000518	Lipids and lipid-like molecules
POS6899	LysoPC(16:1/0:0)	6.158	494.321	[M+H]+	494.325	True	4.20962e+06	1.09197e+07	9.11727e+06	8.65719e+06	1.113e+07	1.39758e+07	6.82026e+06	7.19526e+06	8.51515e+06	5.22712e+06	C24H48NO7P	Glycerophospholipids	LFUDDCMNKWEORN-ZXEGGCGDSA-N	CCCCCC\C=C/CCCCCCCC(=O)OC[C@@H](O)COP([O-])(=O)OCC[N+](C)(C)C	C04230	24779461	HMDB0010383	Lipids and lipid-like molecules
POS7442	Antibiotic FR 900848	8.804	566.321	[M+Na]+	566.322	True	9.1307e+06	8.27702e+06	6.73893e+06	7.38036e+06	7.81197e+06	1.38658e+07	5.81101e+06	6.59966e+06	6.12522e+06	1.40201e+07	C32H43N3O6	---	---	CC1CC1C=CC1CC1C1CC1C1CC1C1CC1C=CC=CC(=O)NCC1OC(N2CCC(=O)NC2=O)C(O)C1O	---	78410031	---	---
POS202	Piperidine	9.541	86.0962	[M+H]+	86.0964	True	1.68286e+06	3.30092e+06	1.15888e+07	5.54723e+06	8.3719e+06	9.81374e+06	8.43036e+06	1.79571e+07	7.42022e+06	1.1614e+07	C5H11N	Piperidines	NQRYJNQNLNOLGT-UHFFFAOYSA-N	C1CCNCC1	C01746	8082	HMDB0034301	Organoheterocyclic compounds
POS846	2-(1H-imidazol-5-yl)ethanol	5.733	113.071	[M+H]+	113.071	True	3.00111e+06	4.85162e+06	1.08088e+07	2.08032e+07	1.32703e+07	4.93868e+06	5.65393e+06	6.95507e+06	4.88534e+06	1.00735e+07	C5H8N2O	---	---	OCCc1cnc[nH]1	---	3083655	---	---
POS3213	thujopsenone	5.832	219.174	[M+H]+	219.174	True	4.93916e+06	8.69778e+06	9.15447e+06	9.47101e+06	9.47112e+06	6.49258e+06	8.03848e+06	8.90635e+06	9.30948e+06	1.02811e+07	C15H22O	Sesquiterpenoids	DUBQOEOGAJJVNF-KCPJHIHWSA-N	C1CC[C@]2([C@@]3(C1(C)C)[C@@H](C(=CC2=O)C)C3)C	---	14527038	---	Lipids and lipid-like molecules
POS338	Diethyl sulfide	4.111	91.0569	[M+H]+	91.0575	True	2.51974e+06	6.69211e+06	3.77779e+06	3.84813e+06	3.76701e+06	4.77662e+07	1.95718e+06	2.13076e+06	5.83762e+06	6.378e+06	C4H10S	---	LJSQFQKUNVCTIA-UHFFFAOYSA-N	CCSCC	C02272	9609	HMDB0031666	Organosulfur compounds
POS4447	Glycerophosphocholine	0.959	280.091	[M-H+Na]+	280.092	True	6.16584e+06	7.53071e+06	8.31228e+06	7.91623e+06	7.5286e+06	1.01718e+07	8.83841e+06	1.08888e+07	5.71146e+06	1.03268e+07	C8H21NO6P+	Glycerophosphocholines	SUHOQUVVVLNYQR-MRVPVSSYSA-O	C[N+](C)(C)CCOP(=O)(O)OC[C@H](O)CO	C00670	439285;58381695	---	Lipids and lipid-like molecules
POS514	3-Hexyn-1-ol|3-hexyne-1-ol|3-hexynol|Hex-3-in-1-ol|hex-3-yn-1-ol|hex-3-ynol	0.648	99.0801	[M+H]+	99.0804	True	9.96719e+06	8.63421e+06	1.18032e+07	1.06381e+07	6.94609e+06	5.42447e+06	9.40757e+06	6.43961e+06	3.54729e+06	1.04274e+07	C6H10O	---	---	CCC#CCCO	---	---	---	---
POS1407	Isochavicol	5.728	135.08	[M+H]+	135.081	True	3.69316e+06	6.07504e+06	5.20304e+06	7.85857e+06	1.49519e+07	1.35067e+07	6.68822e+06	9.18692e+06	7.00883e+06	8.86085e+06	C9H10O	---	UMFCIIBZHQXRCJ-NSCUHMNNSA-N	CC=CC1=CC=C(C=C1)O	C20464	---	---	Benzenoids
NEG5743	Ricinoleic acid	0.925	297.248	[M-H]-	297.244	True	1.00551e+07	8.98166e+06	8.63724e+06	8.95149e+06	8.91708e+06	660.045	9.43117e+06	8.85896e+06	8.45218e+06	8.95938e+06	C18H34O3	Long-chain fatty acids	WBHHMMIMDMUBKC-XFXZXTDPSA-N	CCCCCCC(O)C\C=C/CCCCCCCC(O)=O	C08365	5282942	HMDB0034297	Lipids and lipid-like molecules
POS3560	Dimethylfraxetin	1.292	237.077	[M+H]+	237.076	True	5.46279e+06	9.16179e+06	9.10092e+06	1.00482e+07	9.31976e+06	1.87071e+06	8.37545e+06	8.4207e+06	9.11232e+06	1.02391e+07	C12H12O5	Coumarins and derivatives	RAYQKHLZHPFYEJ-UHFFFAOYSA-N	O=C1OC=2C(OC)=C(OC)C(OC)=CC2C=C1	---	3083928	---	Phenylpropanoids and polyketides
POS5663	Tetracosahexaenoic acid	5.684	357.278	[M+H-H2O]+	357.278	True	1.22449e+07	5.24671e+06	5.26016e+06	1.21086e+07	6.22228e+06	2.96777e+06	5.56653e+06	5.54648e+06	1.03453e+07	1.5518e+07	C24H36O2	---	YHGJECVSSKXFCJ-KUBAVDMBSA-N	CC\C=C/C\C=C/C\C=C/C\C=C/C\C=C/C\C=C/CCCCC(O)=O		11792612	HMDB0002007	Lipids and lipid-like molecules
POS1729	(Z)-3-(carbamimidoylthio)acrylic acid	0.768	147.024	[M+H]+	147.022	True	4.1142e+06	8.58864e+06	7.68792e+06	7.99679e+06	8.4826e+06	4.86298e+06	1.01539e+07	9.30798e+06	8.40148e+06	1.12433e+07	C4H6N2O2S	---	---	N=C(N)SC=CC(=O)O	C13695	124502	---	---
POS767	Brunfelsamidine	0.854	110.071	[M+H]+	110.072	True	3.85276e+06	1.05046e+07	1.04703e+07	8.32297e+06	7.72634e+06	3.2744e+06	9.71885e+06	9.62443e+06	8.60696e+06	8.5063e+06	C5H7N3	---	XVEVWOAHSYZRQE-UHFFFAOYSA-N	C1=CNC=C1C(=N)N	C10133	---	---	Organoheterocyclic compounds
NEG3753	Axinynitrile A	2.019	228.178	[M-H]-	228.176	True	1.24758e+07	8.80848e+06	6.05998e+06	1.6113e+07	1.07928e+07	22647.1	8.2963e+06	2.0758e+06	6.94313e+06	8.86023e+06	C16H23N	---	---	CC1CCCC2=CC(C#N)C3C(C3(C)C)C21C	---	---	---	---
NEG1667	Pelargonic acid	1.506	157.2	[M-H]-	157.2	True	1.0705e+07	9.57171e+06	6.98021e+06	7.39256e+06	8141455	401150	1.03905e+07	9.59879e+06	8.26054e+06	8.50425e+06	C9H18O2	Medium-chain fatty acids	FBUKVWPVBMHYJY-UHFFFAOYSA-N	CCCCCCCCC(O)=O	C01601	8158	HMDB0000847	Lipids and lipid-like molecules
POS2025	2,2,6,6-Tetramethyl-4-piperidinol	5.184	158.154	[M+H]+	158.154	True	1.61618e+06	2.69323e+07	6.83135e+06	9.37016e+06	1.06043e+06	1.05942e+06	2.01733e+07	7.52814e+06	4.31911e+06	975260	C9H19NO	Piperidines	VDVUCLWJZJHFAV-UHFFFAOYSA-N	CC1(C)CC(O)CC(C)(C)N1			HMDB0245344	Organoheterocyclic compounds
POS5417	Subamolide C	6.078	337.272	[M+H]+	337.273	True	5.47634e+06	8.98333e+06	9.70889e+06	9.49916e+06	1.31651e+07	6.88712e+06	5.06738e+06	7.88645e+06	7.0932e+06	5.79906e+06	C21H36O3	---	MRQIXVNNGPNWED-UHFFFAOYSA-N	CCCCCCCCCCCCCCC(C1=CC(=C)OC1=O)OC	---	---	---	Organoheterocyclic compounds
POS5546	Icos-19-Ene-1,2,4-Triol	5.227	346.33	[M+H]+	346.332	True	3.98488e+06	8.14209e+06	8.62052e+06	7.58512e+06	7.82087e+06	9.34391e+06	9.93553e+06	9.10073e+06	6.75745e+06	8.20047e+06	C20H40O3	Long-chain fatty alcohols	QVLYXPULBWQTJW-UHFFFAOYSA-N	OCC(O)CC(O)CCCCCCCCCCCCCCC=C	---	56776231	---	Lipids and lipid-like molecules
NEG371	gamma-Aminobutyric acid	8.008	102.056	[M-H]-	102.056	True	4.78893e+06	6.0008e+06	3.34821e+06	9.51644e+06	1.87412e+07	6.16839e+06	6.82371e+06	5.67615e+06	8.43583e+06	9.93857e+06	C4H9NO2	Gamma amino acids and derivatives	BTCSSZJGUNDROE-UHFFFAOYSA-N	NCCCC(O)=O	C00334	119	HMDB0000112	Organic acids and derivatives
POS3463	Rorifone	5.03	232.136	[M+NH4]+	232.137	True	6.44324e+06	1.00245e+07	7.09404e+06	7.22162e+06	8.80976e+06	8.79871e+06	8.81895e+06	6.64976e+06	6.59807e+06	8.94224e+06	C11H21NO2S	---	---	CS(=O)(=O)CCCCCCCCCC#N	---	---	---	---
POS5315	4,8 Dimethylnonanoyl carnitine	4.969	330.262	[M+CH3OH+H]+	330.264	True	1.93545e+07	9.34597e+06	3.51622e+06	7.96491e+06	7.69748e+06	1.1234e+07	6.00323e+06	3.73724e+06	3.83583e+06	6.70679e+06	C18H35NO4	Fatty Acyls	DDTDJDZHDFMZED-UHFFFAOYSA-N	CC(C)CCCC(C)CCC(=O)OC(CC([O-])=O)C[N+](C)(C)C		53477801	HMDB0006202	Lipids and lipid-like molecules
POS3768	gamma-Glutamylvaline	4.31	247.127	[M+H]+	247.129	True	3.21505e+06	5.84929e+06	4.73843e+06	6.82821e+06	2.05739e+07	7.42584e+06	6.87731e+06	4.9394e+06	5.48031e+06	1.34446e+07	C10H18N2O5	---	AQAKHZVPOOGUCK-XPUUQOCRSA-N	CC(C)[C@H](NC(=O)CC[C@H](N)C(O)=O)C(O)=O		7015683	HMDB0011172	Organic acids and derivatives
POS185	4-Hydroxy-2-butenoic acid gamma-lactone	9.713	85.0284	[M+Na]+	85.0284	True	4.88819e+06	5.83642e+06	1.1012e+07	8.9862e+06	9.16621e+06	7.52675e+06	1.43754e+07	3.18112e+06	5.34787e+06	8.7866e+06	C4H4O2	Butenolides	VIHAEDVKXSOUAT-UHFFFAOYSA-N	O=C1OCC=C1	C17601	10341	HMDB0032330	Organoheterocyclic compounds
POS5739	(-)-(5R,6S)-5-carbamoyl-5-beta-D-glucopyranosyloxy-6-hydroxy-4-methoxy-1-methyl-5,6-dihydro-2-pyridone|acalyphin amide	4.748	365.118	[M+H]+	365.119	True	2.54631e+06	8.63123e+06	1.07411e+07	9.48609e+06	9.40893e+06	2.22264e+06	7.23418e+06	6.50442e+06	1.1942e+07	1.00745e+07	C13H20N2O10	---	---	COC1=CC(=O)N(C)C(O)C1(OC1OC(O)C(O)C(O)C1O)C(=N)O	---	---	---	---
POS1234	4-Thiouracil	0.763	129.014	[M+H-H2O]+	129.012	True	5.3401e+06	9.36288e+06	5.70396e+06	6.12714e+06	7.29647e+06	8.32644e+06	1.03197e+07	8.80505e+06	7.02901e+06	1.03002e+07	C4H4N2OS	---	---	Oc1nccc(S)n1	---	2734394	---	---
POS268	Putrescine	6.451	89.0019	[M+Na]+	89	True	7.40231e+06	8.35998e+06	7.80964e+06	8.47747e+06	9.04427e+06	3.70406e+06	7.74921e+06	8.13543e+06	8.3284e+06	9.38462e+06	C4H12N2	Monoalkylamines	KIDHWZJUCRJVML-UHFFFAOYSA-N	NCCCCN	C00134	1045	HMDB0001414	Organic nitrogen compounds
NEG6742	Spectinomycin	1.078	331.151	[M-H]-	331.151	True	1.19623e+07	9.37068e+06	6.86658e+06	6.34947e+06	9.70547e+06	660.045	1.08271e+07	1.12075e+07	3.7375e+06	7.32927e+06	C14H24N2O7	1,4-dioxanes	UNFWWIHTNXNPBV-WXKVUWSESA-N	[H][C@@]12O[C@H](C)CC(=O)[C@]1(O)O[C@]1([H])[C@@H](NC)[C@@H](O)[C@@H](NC)[C@H](O)[C@@]1([H])O2	C02078	15541	HMDB0015055	Organoheterocyclic compounds
NEG5177	Longistylin C	1.059	277.16	[M-H]-	277.16	True	9.55013e+06	1.03308e+07	8.08521e+06	8.40515e+06	8.82349e+06	660.045	1.06485e+07	2.81517e+06	9.08686e+06	9.41235e+06	C20H22O	---	HPQIYBHUJSJOMV-KHPPLWFESA-N	COC1=C(CC=C(C)C)C=CC(\C=C/C2=CC=CC=C2)=C1		131752398	HMDB0038544	Phenylpropanoids and polyketides
NEG6569	4-amino-2-hydroxy-5-[[1-hydroxy-1-(5-oxo-6-bicyclo[4.1.0]hept-3-enyl)propan-2-yl]amino]-5-oxopentanoic acid	1.118	325.148	[M-H]-	325.148	True	1.31728e+07	5.26357e+06	4.38946e+06	2.94525e+06	1.34301e+07	660.045	1.31155e+07	1.29046e+07	6.32291e+06	5.51437e+06	C15H22N2O6	Amino acids and derivatives	SYGQXRLXOOXDRP-UHFFFAOYSA-N	O=C(O)C(O)CC(N)C(O)=NC(C)C(O)C12C(=O)C=CCC2C1	---	---	---	---
POS391	2-Methylpyridine	6.455	94.065	[M+NH4]+	94.0657	True	3.30306e+06	8.4828e+06	9.17528e+06	8.85745e+06	1.0583e+07	2.07339e+06	7.57697e+06	9.13539e+06	7.96169e+06	9.26305e+06	C6H7N	Pyridines and derivatives	BSKHPKMHTQYZBB-UHFFFAOYSA-N	CC1=CC=CC=N1	C14447	7975	HMDB0061888	Organoheterocyclic compounds
POS228	3-Aminopyrrolidine	6.5	87.0915	[M+H]+	87.0916	True	2.93986e+06	6.68168e+06	7.21427e+06	1.08017e+07	1.06052e+07	4.2033e+06	1.54687e+06	6.10496e+06	1.15712e+07	1.39308e+07	C4H10N2	---	---	NC1CCNC1	---	164401	---	---
POS128	3-METHYLFURAN	9.728	83.0491	[M+H]+	83.0491	True	7.62735e+06	9.93269e+06	2.71497e+06	1.12597e+07	7.07375e+06	7.88169e+06	7.8004e+06	7.34253e+06	1.24056e+07	1.46926e+06	C5H6O	---	---	Cc1ccoc1	---	13587	---	---
POS88	1,3-CYCLOHEXADIENE	6.267	81.0697	[M+H]+	81.0698	True	4.73233e+06	8.48074e+06	9.33859e+06	5.7279e+06	6.06646e+06	4.34115e+06	6.81843e+06	6.49904e+06	9193473	1.40669e+07	C6H8	---	---	C1=CCCC=C1	---	11605	---	---
POS5451	(5E,7E)-Dodeca-5,7-dienoylcarnitine	4.947	340.245	[M+H]+	340.249	True	1.19881e+07	9.71486e+06	6.18921e+06	9.61397e+06	6.05626e+06	1.05935e+07	5.78473e+06	5.07586e+06	5.8553e+06	4.27859e+06	C19H33NO4	Fatty Acyls	ICZRAPCDYIZBSB-UHFFFAOYSA-N	CCCCC=CC=CCCCC(=O)OC(CC([O-])=O)C[N+](C)(C)C			HMDB0241241	Lipids and lipid-like molecules
POS955	alpha-Ketoisovaleric acid	5.214	117.057	[M+NH4]+	117.055	True	3.25062e+06	4.11876e+06	5.27393e+06	8.02185e+06	10021184	7.79564e+06	5.32112e+06	9.63829e+06	9.12258e+06	1.25161e+07	C5H8O3	---	QHKABHOOEWYVLI-UHFFFAOYSA-N	CC(C)C(=O)C(O)=O	C00141	49	HMDB0000019	Organic acids and derivatives
POS1839	p-Tolyl acetate	5.175	151.075	[M+H]+	151.075	True	4.24592e+06	8.74483e+06	9.58785e+06	7.28543e+06	4.87839e+06	7.45649e+06	8.14742e+06	1.24646e+07	7.01314e+06	5.1137e+06	C9H10O2	---	CDJJKTLOZJAGIZ-UHFFFAOYSA-N	CC(=O)OC1=CC=C(C)C=C1	C01963	8797	HMDB0032075	Benzenoids
POS301	Sarcosine	2.39	90.0554	[M+H]+	90.0554	True	6.61272e+06	7.67212e+06	5.75953e+06	6.19092e+06	6.79444e+06	1.15268e+07	7.0243e+06	8.78031e+06	6.06726e+06	8.38648e+06	C3H7NO2	Amino acids and derivatives	FSYKKLYZXJSNPZ-UHFFFAOYSA-N	CNCC(O)=O	C00213	1088	HMDB0000271	Organic acids and derivatives
POS1033	4-Hydroxybenzoic acid	6.358	121.028	[M+H]+	121.028	True	3.84377e+06	8.16618e+06	8.44927e+06	8.8222e+06	8.16495e+06	3.87878e+06	7.48774e+06	8.61486e+06	8.15386e+06	9.22191e+06	C7H6O3	Hydroxybenzoic acid derivatives	FJKROLUGYXJWQN-UHFFFAOYSA-N	OC(=O)C1=CC=C(O)C=C1	C00156	135	HMDB0000500	Benzenoids
POS881	2,6-Dimethylpiperidine	4.451	114.127	[M+H]+	114.128	True	1.19453e+06	7.8754e+06	7.95771e+06	4.60202e+06	6.64707e+06	1.64032e+07	7.97141e+06	7.46297e+06	3.85322e+06	1.07932e+07	C7H15N	---	---	CC1CCCC(C)N1	---	68843	---	---
POS223	gamma-Butyrolactone	0.646	87.0438	[M+H]+	87.044	True	2.7985e+06	3.4659e+06	5.91646e+06	7.32673e+06	7.42298e+06	4.69803e+06	2.01029e+07	8.95456e+06	7.32534e+06	6.67341e+06	C4H6O2	Gamma butyrolactones	YEJRWHAVMIAJKC-UHFFFAOYSA-N	O=C1CCCO1	C01770	7302	HMDB0000549	Organoheterocyclic compounds
NEG3151	2-(1-methyl-1H-pyrazol-4-yl)quinoline	1.021	208.086	[M-H]-	208.088	True	6.18522e+06	6.86766e+06	1.16729e+07	1.33448e+07	7.54281e+06	3.27622e+06	5.20426e+06	6.02935e+06	7.17659e+06	7.17235e+06	C13H11N3	---	---	Cn1cc(-c2ccc3ccccc3n2)cn1	---	54593477	---	---
POS1984	Ellagic acid	9.222	156.966	[M+H]+	156.97	True	4.97027e+06	5.52744e+06	8.38885e+06	1.61244e+06	7.68216e+06	8.76749e+06	6.5015e+06	4.2091e+06	1.59947e+07	1.07133e+07	C14H6O8	Hydrolyzable tannins	AFSDNFLWKVMVRB-UHFFFAOYSA-N	OC1=C(O)C2=C3C(=C1)C(=O)OC1=C3C(=CC(O)=C1O)C(=O)O2	C10788	5281855	HMDB0002899	Phenylpropanoids and polyketides
POS4661	(9E,15E,19E)-3-(2-Amino-2-oxoethyl)-11,13-dihydroxy-14,21-dimethoxy-8,10,12-trimethyl-7,21-dioxohenicosa-9,15,19-trienoic acid	6.14	289.64	[M+NH4]2+	289.636	True	6.28375e+06	5.85218e+06	7.42441e+06	7.28336e+06	6.29766e+06	8.61122e+06	1.10219e+07	7.42013e+06	7.37037e+06	6.42384e+06	C28H45NO9	Hydroxyeicosatrienoic acids	RSNBAEGFNZIXPM-VDKFNAMPSA-N	COC(\\C=C\\CC\\C=C\\C(=O)OC)C(O)C(C)C(O)C(\\C)=C\\C(C)C(=O)CCCC(CC(N)=O)CC(O)=O	---	102571664	---	Lipids and lipid-like molecules
POS5053	Hyoscyamine	5.877	312.158	[M+2H]2+	312.157	True	7.36489e+06	5.02699e+06	4.68548e+06	3.60428e+06	1.02288e+07	1.42208e+07	5.26618e+06	5.1325e+06	3.89112e+06	1.38625e+07	C17H23NO3	Tropane alkaloids	RKUNBYITZUJHSG-FXUDXRNXSA-N	CN1[C@H]2CC[C@@H]1C[C@@H](C2)OC(=O)[C@H](CO)C1=CC=CC=C1	C02046		HMDB0014568	Alkaloids and derivatives
POS1211	L-Baikiain	1.317	128.07	[M+H]+	128.071	True	4.51483e+06	7.59633e+06	7.98421e+06	6.93685e+06	8.33205e+06	4.67313e+06	7.56566e+06	7.77325e+06	9.02727e+06	8.71003e+06	C6H9NO2	---	YCQPUTODZKESPK-YFKPBYRVSA-N	C1C=CCNC1C(=O)O	C08268	---	---	Organic acids and derivatives
POS7159	1-Oleoylglycerophosphoserine	5.923	524.298	[M+NH4]2+	524.298	True	2760.54	9554908	9.67081e+06	9.00551e+06	7.8045e+06	660.045	7.74933e+06	9.7735e+06	1.03122e+07	8.7723e+06	C24H46NO9P	Glycerophospholipids	JZWNYZVVZXZRRH-UHFFFAOYSA-N	CCCCCCCCC=CCCCCCCCC(=O)OCC(O)COP(O)(=O)OCC(N)C(O)=O		85036846	HMDB0061694	Lipids and lipid-like molecules
POS7069	Chenodeoxycholylproline	5.3	512.332	[M+CH3OH+H]+	512.335	True	6.85893e+06	6.97651e+06	7.01923e+06	6.14065e+06	6.01299e+06	1.12448e+07	8.16956e+06	7.91308e+06	5.30233e+06	6.86093e+06	C29H47NO5	ClassyFy Status	TVNLAWCTCXPKQY-UHFFFAOYSA-N	CC(CCC(=O)N1CCCC1C(O)=O)C1CCC2C3C(O)CC4CC(O)CCC4(C)C3CCC12C		19040598	HMDB0242406	Lipids and lipid-like molecules
POS7157	'upenamide	5.163	523.353	[M+H]+	523.353	True	1.90719e+06	9.2699e+06	7.97524e+06	1.0319e+07	2.94156e+06	1.39073e+06	1.70844e+07	1.07839e+07	2.38256e+06	7.84029e+06	C32H46N2O4	---	---	O=C1CC2CCCCC3CCC4CCCN(CC=CC=CC=CC5CC=CC(O)C56CCCN1C6O2)C4O3	---	74012571	---	---
POS1787	Malic acid 4-Me ester	1.54	149.044	[M+H]+	149.044	True	5.43656e+06	1.0487e+07	3.96982e+06	8.69165e+06	7.7789e+06	8.20017e+06	7.91878e+06	4.52115e+06	7.783e+06	6.94613e+06	C5H8O5	---	---	COC(=O)CC(O)C(=O)O	---	14827202	---	---
POS695	p-Xylene	5.728	107.085	[M+H]+	107.085	True	4.97736e+06	8.69836e+06	4.76321e+06	6.89854e+06	9.8294e+06	7.48913e+06	5.70154e+06	8.28472e+06	6.95171e+06	7.34746e+06	C8H10	---	URLKBWYHVLBVBO-UHFFFAOYSA-N	CC1=CC=C(C)C=C1	C06756	7809	HMDB0059924	Benzenoids
POS1893	Nudifloramide	2.839	153.065	[M+H]+	153.066	True	776713	1.40276e+06	692629	2.56639e+06	3.16164e+06	5.22314e+07	1.30174e+06	1.68824e+06	3.25574e+06	3.24632e+06	C7H8N2O2	Pyridinecarboxamides	JLQSXXWTCJPCBC-UHFFFAOYSA-N	CN1C=C(C=CC1=O)C(N)=O	C05842	69698	HMDB0004193	Organoheterocyclic compounds
POS2750	Vitispirane	5.381	193.162	[M+H]+	193.159	True	2.61064e+06	7.90856e+06	7.62306e+06	7.21708e+06	6.61686e+06	6.52405e+06	1.06539e+07	6.31493e+06	7.8387e+06	6.96898e+06	C13H20O	Tetrahydrofurans	DUPDJVDPPBFBPL-UHFFFAOYSA-N	CC1CCC2(O1)C(=C)C=CCC2(C)C		6450832	HMDB0036818	Organoheterocyclic compounds
POS7415	Diacetylpyxinol	7.182	561.411	[M+H]+	561.41	True	8.59604e+06	8.47486e+06	9.99205e+06	3.45753e+06	8.43652e+06	7.84182e+06	3.83276e+06	5.59313e+06	5.7723e+06	7.93816e+06	C34H56O6	Triterpene glycosides	TWRWTOXPYGQKPW-ZWXXETMRSA-N	CC1(C(C2(CCC1OC(C)=O)C)CCC3(C2CC(O)C4[C@]3(CCC4[C@]5(C)O[C@@H](C(C)(OC(C)=O)C)CC5)C)C)C	---	---	---	Lipids and lipid-like molecules
NEG3834	Decanophenone	0.935	231.177	[M-H]-	231.176	True	8.82256e+06	7.62471e+06	7.06197e+06	7.26091e+06	7.60576e+06	660.045	8.21258e+06	8.13418e+06	7.18692e+06	7.77839e+06	C16H24O	---	---	CCCCCCCCCC(=O)c1ccccc1	---	80148	---	---
POS7472	Leu Ala Pro Leu Glu	5.846	570.35	[M+Na]+	570.35	True	388007	1.21371e+07	7.16177e+06	3.96044e+06	6.82007e+06	52166.9	1.98108e+07	7.04213e+06	6.57044e+06	5.74125e+06	C27H47N5O8	---	---	CC(C)CCC(N)C(=O)NC(C)C(=O)N1CCCC1C(=O)NC(CCC(C)C)C(=O)NC(CCC(=O)O)C(=O)O	---	---	---	---
POS5884	Ile Val Phe	5.564	378.237	[M+H]+	378.239	True	6.60886e+06	5.91835e+06	5.3381e+06	5.61256e+06	5.95472e+06	1.34215e+07	5.78331e+06	7.37959e+06	6.04487e+06	7.60005e+06	C20H31N3O4	---	WIYDLTIBHZSPKY-HJWJTTGWSA-N	CCC(C)C(C(=O)NC(C(C)C)C(=O)NC(CC1=CC=CC=C1)C(=O)O)N	---	---	---	Organic acids and derivatives
POS812	N-Acetyl-2,3-dihydro-1H-pyrrole	6.45	112.075	[M+H]+	112.076	True	3.60405e+06	7.42453e+06	8.17387e+06	8.41089e+06	8.96071e+06	2.43148e+06	6.74821e+06	8.23777e+06	6.96373e+06	8.66739e+06	C6H9NO	---	CMFWLOPIOWBYCM-UHFFFAOYSA-N	CC(=O)N1CCC=C1		10909522	HMDB0031163	Organoheterocyclic compounds
POS1761	SCHEMBL19738641	1.575	148.042	[M+H]+	148.043	True	3.98448e+06	6.48147e+06	3.78233e+06	4.20291e+06	4.66994e+06	2.76134e+07	5.6082e+06	4.36711e+06	4.07285e+06	4.32684e+06	C5H9NO2S	---	---	C=CSCC(N)C(=O)O	---	5743263	---	---
POS1524	2-ethyl-2,5-dimethylpyrazine	6.466	139.123	[M+H]+	139.123	True	2.10274e+06	9.04429e+06	4.12943e+06	9.51927e+06	1.11667e+07	1.74217e+06	5.41229e+06	8.3747e+06	7.33469e+06	9.93687e+06	C8H14N2	---	---	CCC1(C)C=NC(C)=CN1	---	68649472	---	---
POS546	Cyclohexylamine	4.35	100.112	[M+H]+	100.112	True	6.79938e+06	5.48995e+06	7.13626e+06	6.11792e+06	7.11115e+06	1.07489e+07	4.79943e+06	6.81867e+06	4.81348e+06	8.34458e+06	C6H13N	Cyclohexylamines	PAFZNILMFXTMIY-UHFFFAOYSA-N	NC1CCCCC1	C00571	7965	HMDB0031404	Organic nitrogen compounds
POS24	FLUOROACETONE	4.504	77.0386	[M+H-H2O]+	77.0396	True	1.33438e+07	1.85056e+06	1.72234e+07	8.72201e+06	2.50031e+06	408550	1.12762e+06	1.32327e+07	7.96089e+06	1.29622e+06	C3H5FO	---	---	CC(=O)CF	---	9889	---	---
POS6374	Glycoursodeoxycholic acid	5.177	432.308	[M+H]+	432.309	True	2.4452e+06	1.94847e+06	5.55156e+06	2.09746e+07	9.51649e+06	1.8123e+06	736112	4.13992e+06	1.29159e+07	7.62049e+06	C26H43NO5	Glycinated bile acids and derivatives	GHCZAUBVMUEKKP-XROMFQGDSA-N	[H][C@@]1(CC[C@@]2([H])[C@]3([H])[C@@H](O)C[C@]4([H])C[C@H](O)CC[C@]4(C)[C@@]3([H])CC[C@]12C)[C@H](C)CCC(=O)NCC(O)=O		12310288	HMDB0000708	Lipids and lipid-like molecules
POS1041	o-Ethyltoluene	5.537	121.101	[M+H]+	121.102	True	4.87227e+06	5.43579e+06	8.47404e+06	7.63961e+06	5.15396e+06	8.01507e+06	5.44598e+06	8.03965e+06	7.5259e+06	6.28322e+06	C9H12	---	HYFLWBNQFMXCPA-UHFFFAOYSA-N	CCC1=C(C)C=CC=C1	C14572	11903	HMDB0059819	Benzenoids
POS977	Acetylglycine	5.214	118.048	[M+H]+	118.05	True	3.01661e+06	3.31909e+06	5.29971e+06	6.54424e+06	9.38367e+06	7.16077e+06	4.39156e+06	8.75786e+06	7.76606e+06	1.06896e+07	C4H7NO3	Amino acids and derivatives	OKJIRPAQVSHGFK-UHFFFAOYSA-N	CC(=O)NCC(O)=O		10972	HMDB0000532	Organic acids and derivatives
POS7475	LysoPC(22:5(4Z,7Z,10Z,13Z,16Z)/0:0)	5.307	570.355	[M+H]+	570.356	True	14761.1	3.87641e+06	1.04201e+07	4.67998e+06	4.99017e+06	8857.19	3.01836e+07	4.37524e+06	2.55374e+06	5.10106e+06	C30H52NO7P	Glycerophospholipids	YBUXFQUGNPBZPS-YNBHEIDWSA-N	CCCCC\C=C/C\C=C/C\C=C/C\C=C/C\C=C/CCC(=O)OC[C@](O)([H])COP([O-])(=O)OCC[N+](C)(C)C	C04230	53480473	HMDB0010402	Lipids and lipid-like molecules
POS2082	DL-2-Aminooctanoic acid	4.455	160.133	[M+H]+	160.133	True	3.51589e+06	6.87591e+06	8.50019e+06	3.8471e+06	5.30076e+06	1.37055e+07	6.93813e+06	6.46933e+06	3.65575e+06	7.06999e+06	C8H17NO2	Amino acids and derivatives	AKVBCGQVQXPRLD-UHFFFAOYSA-N	CCCCCCC(N)C(O)=O		69522	HMDB0000991	Organic acids and derivatives
POS2230	3-methyl-2-prenylthiophene	2.808	167.089	[M+H]+	167.089	True	1.63933e+06	1.04101e+07	2.94015e+06	2.14133e+07	1.80513e+07	7443.28	1.43123e+06	2.05786e+06	5.71893e+06	1.87272e+06	C10H14S	---	---	CC(C)=CCc1sccc1C	---	10942818	---	---
NEG1743	Isatin 3-hydrazone	1.496	160.052	[M-H]-	160.052	True	3.90779e+06	5.08041e+06	7.60422e+06	7.56511e+06	8.34876e+06	295688	7.8267e+06	7.97089e+06	8.23221e+06	8.5023e+06	C8H7N3O	---	---	NN=C1C(=O)Nc2ccccc21	---	16906	---	---
POS1544	Na,Na-Dimethylhistamine	8.795	140.118	[M+NH4]+	140.118	True	6.73908e+06	7.59435e+06	4.30755e+06	5.59186e+06	6.07002e+06	7.49424e+06	6.38729e+06	5.70517e+06	6.85213e+06	8.22915e+06	C7H13N3	---	ZJDIMSMQXMWMCF-UHFFFAOYSA-N	CN(C)CCC1=CN=CN1		12656	HMDB0033438	Organic nitrogen compounds
POS5680	Ile-Arg-Ala	5.994	359.239	[M+Na]+	359.24	True	5.30278e+06	6.02742e+06	7.56584e+06	7.39063e+06	7.74653e+06	6.7792e+06	4.11166e+06	6.31361e+06	6.53176e+06	7.08674e+06	C15H30N6O4	---	---	CCC(C)C(N)C(=O)NC(CCCNC(=N)N)C(=O)NC(C)C(=O)O	---	19739652	---	---
POS3952	Palmitic amide	7.06	256.262	[M+H]+	256.263	True	3.61761e+06	4.92681e+06	5.59634e+06	9.64976e+06	1.09653e+07	7.40727e+06	9.59401e+06	5.92418e+06	3.32491e+06	3.84184e+06	C16H33NO	Fatty amides	HSEMFIZWXHQJAE-UHFFFAOYSA-N	CCCCCCCCCCCCCCCC(N)=O		69421	HMDB0012273	Lipids and lipid-like molecules
POS2424	Canavanine	4.729	177.099	[M+Na]+	177.099	True	13984678	5.33252e+06	6.58312e+06	5.55965e+06	4.87306e+06	5.14101e+06	3.92125e+06	6.92257e+06	7.29818e+06	5.01409e+06	C5H12N4O3	Amino acids and derivatives	FSBIGDSBMBYOPN-VKHMYHEASA-N	N[C@@H](CCONC(N)=N)C(O)=O	C00308	439202	HMDB0002706	Organic acids and derivatives
POS5670	20-Epikibataline	5.406	358.276	[M+NH4]+	358.274	True	7.84888e+06	3.92853e+06	4.39212e+06	9.224e+06	4.48349e+06	1.11485e+07	4.17448e+06	4.32452e+06	9.40301e+06	5.65913e+06	C23H35NO2	---	AENSHGKORGDOBI-LMUZJLHONA-N	C1[C@H](CC2=CC[C@@H]3[C@@H]([C@]2(C1)C)CC[C@@]12[C@H]3CC[C@@H]1[C@H](OC2=O)C)N(C)C	---	---	---	Organoheterocyclic compounds
NEG3443	Cimaterol	9.136	218.127	[M-H]-	218.13	True	5.05486e+06	6.32499e+06	6.18477e+06	5.67269e+06	6.11346e+06	9.70575e+06	5.37945e+06	6.235e+06	6.03348e+06	7.59672e+06	C12H17N3O	Benzonitriles	BUXRLJCGHZZYNE-UHFFFAOYSA-N	CC(C)NCC(O)C1=CC(C#N)=C(N)C=C1			HMDB0250249	Benzenoids
POS2982	Indolelactic acid	4.758	206.08	[M+H]+	206.081	True	3.013e+06	7.30905e+06	8.65193e+06	5.5279e+06	5.75678e+06	6.97965e+06	7.02664e+06	7.20269e+06	6.08456e+06	6.73404e+06	C11H11NO3	Indolyl carboxylic acids and derivatives	XGILAAMKEQUXLS-JTQLQIEISA-N	O[C@@H](CC1=CNC2=C1C=CC=C2)C(O)=O	C02043	676157	HMDB0000671	Organoheterocyclic compounds
POS1299	2-Hydroxyglutaric acid lactone	5.21	131.035	[M+H]+	131.034	True	2.55771e+06	3.34519e+06	4.72571e+06	6.37723e+06	9.48339e+06	6.5007e+06	4.35215e+06	8.64322e+06	7.33086e+06	1.07007e+07	C5H6O4	Lactones	QVADRSWDTZDDGR-UHFFFAOYSA-N	OC(=O)C1CCC(=O)O1		251524	HMDB0059743	Organoheterocyclic compounds
POS3331	2-Hydroxy-5-(1-carboxyvinyloxy)benzoic acid	1.395	225.041	[M+H]+	225.039	True	3.19412e+06	7.96674e+06	6.75939e+06	5.55924e+06	2.47493e+06	4.4403e+06	7.45995e+06	6.92918e+06	1.26806e+07	6.54388e+06	C10H8O6	---	---	C=C(Oc1ccc(O)c(C(=O)O)c1)C(=O)O	---	23727686	---	---
POS594	5-Hydroxypyrrolidin-2-one	0.706	102.055	[M+H]+	102.055	True	1.10233e+07	5.76223e+06	4.64931e+06	7.62447e+06	7.88858e+06	3.98691e+06	8.20205e+06	4.8981e+06	4.50886e+06	5.45922e+06	C4H7NO2	---	WBGWUCXEMSSZJL-UHFFFAOYSA-N	C1CC(=O)NC1O	---	---	---	Organoheterocyclic compounds
POS3045	Cytisine, tetrahydro-12-methyl-	4.421	209.164	[M+H-H2O]+	209.165	True	3.98842e+07	1.34128e+06	3.51856e+06	1.46426e+06	1.7751e+06	558043	1.06181e+06	6.57505e+06	5.85095e+06	1.67115e+06	C12H20N2O	---	---	CN1CC2CC(C1)C1CCCC(=O)N1C2	---	565989	---	---
NEG416	Serine	1.578	104.045	[M-H]-	104.04	True	7.09132e+06	7.08283e+06	8.06021e+06	5.5693e+06	4.53461e+06	1.5856e+07	2.68799e+06	3.07906e+06	6.73473e+06	2.98991e+06	C3H7NO3	Amino acids and derivatives	MTCFGRXMJLQNBG-REOHCLBHSA-N	N[C@@H](CO)C(O)=O	C00065	5951	HMDB0000187	Organic acids and derivatives
POS7304	Lys Glu Ile Arg	6.309	545.339	[M+H]+	545.341	True	4.7825e+06	5.58292e+06	5.30028e+06	7.91865e+06	9.34779e+06	4.96566e+06	4.40004e+06	5225053	7.98779e+06	8.10259e+06	C23H44N8O7	---	---	CCC(C)C(NC(=O)C(CCC(=O)O)NC(=O)C(N)CCCCN)C(=O)NC(CCCNC(=N)N)C(=O)O	---	18304475	---	---
POS4780	4-(2,5-Diethoxy-4-nitrophenyl)morpholine	5.912	297.145	[M+2H]2+	297.144	True	140864	5.66227e+06	9.57493e+06	9.67246e+06	9.46858e+06	180005	4.74561e+06	9.81353e+06	4.37967e+06	9.94286e+06	C14H20N2O5	Phenylmorpholines	KNHGNICBXADRMC-UHFFFAOYSA-N	CCOC1=CC(=C(OCC)C=C1N1CCOCC1)[N+]([O-])=O	---	---	---	Organoheterocyclic compounds
POS7034	LysoPC(P-18:0/0:0)	5.803	508.374	[M+H]+	508.376	True	1.97405e+06	2.62434e+06	13022193	8.08674e+06	5.85031e+06	3.8374e+06	2.38657e+06	1.42478e+07	5.73382e+06	5.31912e+06	C26H54NO6P	Lysophosphatidylcholines	WBOMIOWRFSPZMC-AYICAFKVSA-N	CCCCCCCCCCCCCCCC\C=C/OC[C@](O)([H])COP([O-])(=O)OCC[N+](C)(C)C	C04230	24779527	HMDB0013122	Lipids and lipid-like molecules
NEG5399	methyl 2-ethyl-4-[(3R,4R,5S)-5-hydroxy-4,5-dimethyl-2-oxooxolan-3-yl]-2-methyl-3-oxobutanoate	1.067	285.117	[M-H]-	285.117	True	7.64423e+06	7.61875e+06	7.02109e+06	6.89099e+06	7.36337e+06	660.045	6.14159e+06	7.57201e+06	6.76303e+06	5.8453e+06	C14H22O6	Annonaceous acetogenins	VOYCJQSSBDMXNQ-YZGKFDMESA-N	O=C1OC(O)(C)C(C)C1CC(=O)C(C(=O)OC)(C)CC	---	---	---	Lipids and lipid-like molecules
POS4026	Ramelteon	5.471	260.167	[M+H]+	260.165	True	4.87174e+06	6.2119e+06	4.86451e+06	4.62185e+06	5.62354e+06	1.19817e+07	6.30733e+06	5.47595e+06	5.6781e+06	6.98491e+06	C16H21NO2	Indanes	YLXDSYKOBKBWJQ-LBPRGKRZSA-N	CCC(=O)NCC[C@@H]1CCC2=C1C1=C(OCC1)C=C2		208902	HMDB0015115	Benzenoids
POS5262	Boeravinone F	0.886	327.05	[M+CH3OH+H]+	327.05	True	4.43939e+06	6.53442e+06	6.21323e+06	7.11045e+06	6.79983e+06	4.35766e+06	5.76324e+06	5.97774e+06	7.65786e+06	7.69929e+06	C17H10O7	---	IRFJPHPNKCAISA-UHFFFAOYSA-N	CC1=C(C2=C(C=C1O)OC3=C(C2=O)C4=C(C=C(C=C4)O)OC3=O)O	---	---	---	Phenylpropanoids and polyketides
POS747	4-Vinylcyclohexene	1.355	109.101	[M+H]+	109.102	True	4.27068e+06	6.64404e+06	6.8539e+06	5.52623e+06	6.07637e+06	5.0504e+06	7.64694e+06	6.65039e+06	5.92799e+06	7.23001e+06	C8H12	Unsaturated hydrocarbons	BBDKZWKEPDTENS-UHFFFAOYSA-N	C=CC1CCC=CC1	C19310	7499	HMDB0246592	Hydrocarbons
POS1063	2,6-Dimethylaniline	6.45	122.096	[M+H]+	122.096	True	3.16725e+06	5.277e+06	8.03483e+06	8.02868e+06	8.77861e+06	1.61335e+06	6.75269e+06	4.71095e+06	7.28166e+06	8.21021e+06	C8H11N	m-Xylenes	UFFBMTHBGFGIHF-UHFFFAOYSA-N	CC1=CC=CC(C)=C1N	C11004	6896	HMDB0060677	Benzenoids
POS200	Acetone cyanohydrin	9.531	86.06	[M+H]+	86.06	True	4.19635e+06	8.27518e+06	3.19866e+06	3.16923e+06	5.44634e+06	1.02247e+07	1.10195e+07	8.53046e+06	1.57219e+06	5.83077e+06	C4H7NO	Organooxygen compounds	MWFMGBPGAXYFAR-UHFFFAOYSA-N	CC(C)(O)C#N	C02659	6406	HMDB0060427	Organic oxygen compounds
POS598	SCHEMBL534447	2.445	102.091	[M+H]+	102.091	True	2.47774e+06	4.41095e+06	4.27028e+06	6.99036e+06	1.02987e+07	4.22861e+06	1.07946e+07	6.91018e+06	4.71221e+06	5.88337e+06	C5H11NO	---	---	CON=CC(C)C	C03982	194462	---	---
POS1699	Indole-3-carboxaldehyde	4.877	146.059	[M+H]+	146.06	True	2.97563e+06	7.27156e+06	5.26925e+06	5.07132e+06	8.16198e+06	8.07925e+06	6.45098e+06	6.45256e+06	5.64457e+06	5.01881e+06	C9H7NO	Indoles	OLNJUISKUQQNIM-UHFFFAOYSA-N	O=CC1=CNC2=C1C=CC=C2	C08493	10256	HMDB0029737	Organoheterocyclic compounds
POS4737	methyl (2E,4E,8E)-7,13-dihydroxy-4,8,12-trimethyltetradeca-2,4,8-trienoate	5.897	293.209	[M+H]+	293.21	True	8698473	3.08807e+06	3.13765e+06	4.30283e+06	1.00111e+07	1.83747e+07	1.72246e+06	2.606e+06	4.37608e+06	4.00916e+06	C18H30O4	Sesquiterpenoids	NLZZWSRYPUGPEO-QUYVSBDASA-N	O=C(OC)C=CC(=CCC(O)C(=CCCC(C)C(O)C)C)C	---	56773932	---	Lipids and lipid-like molecules
POS4924	3-hydroxyoctanoyl carnitine	4.513	304.209	[M+CH3OH+H]+	304.212	True	5.48015e+06	6.10659e+06	2.77981e+06	5.69761e+06	4.50957e+06	1.71533e+07	5.03596e+06	3.70289e+06	3.7752e+06	5.79973e+06	C15H29NO5	Fatty Acyls	LUBMSOHGUAAXAM-UHFFFAOYSA-N	CCCCCC(O)CC(=O)OC(CC([O-])=O)C[N+](C)(C)C		86583357	HMDB0061634	Lipids and lipid-like molecules
POS6782	LysoPC(P-16:0/0:0)	6.345	480.341	[M+H]+	480.345	True	128520	1.55466e+07	3.90713e+06	3.3932e+06	4.71676e+06	57573	1.71717e+07	8.84521e+06	3.52798e+06	2.68571e+06	C24H50NO6P	1Z-alkenylglycerophosphocholines	HTZINLFNXLXRBC-CQLBIITFSA-N	CCCCCCCCCCCCCC\C=C/OC[C@](O)([H])COP([O-])(=O)OCC[N+](C)(C)C		10917802	HMDB0010407	Lipids and lipid-like molecules
POS5330	Arginylarginine	4.937	331.22	[M+Na]+	331.22	True	4.58735e+06	7.19784e+06	6.89244e+06	4.85295e+06	6.74628e+06	3.06597e+06	8.21305e+06	7.57999e+06	4.36409e+06	6.34991e+06	C12H26N8O3	---	OMLWNBVRVJYMBQ-YUMQZZPRSA-N	N[C@@H](CCCNC(N)=N)C(=O)N[C@@H](CCCNC(N)=N)C(O)=O		151956	HMDB0028703	Organic acids and derivatives
POS3293	CHEMBL4283703	5.474	223.063	[M+H-H2O]+	223.063	True	4.98987e+06	5.70306e+06	5.94752e+06	6.88118e+06	6.92444e+06	4.28225e+06	6.16437e+06	6.06284e+06	5.89852e+06	6.93949e+06	C11H11ClN2O	---	---	Clc1ccc2c(n1)OC13CCC1NCC23	---	75113427	---	---
POS599	3-Methylbutyraldehyde oxime	9.599	102.091	[M+H]+	102.092	True	4.07614e+06	8.09759e+06	6.91403e+06	3.81361e+06	7699536	1.05952e+07	2.21958e+06	6.58324e+06	2.48127e+06	7.11732e+06	C5H11NO	---	JAUPRNSQRRCCRR-GQCTYLIASA-N	CC(C)CC=NO	C17255	---	---	Organic nitrogen compounds
POS4760	12(13)-epoxy-6Z,9Z-octadecadienoic acid	6.049	295.225	[M+H]+	295.227	True	5.86054e+06	2.90738e+06	5.69449e+06	7.99346e+06	7.85665e+06	1.23571e+07	2.56508e+06	3.95937e+06	5.73407e+06	4.34727e+06	C18H30O3	Fatty Acyls	TVHXKPMFCYEQTM-YMVJEYMASA-N	[H]\C(CCCCC(O)=O)=C(/[H])CC([H])=C([H])CC1OC1CCCCC		16061065	HMDB0062288	Lipids and lipid-like molecules
POS4762	9-nona-1,3-dienoxynon-8-enoic acid	5.559	295.225	[M+H]+	295.227	True	3.47066e+06	6.22837e+06	5.90923e+06	5.89657e+06	6.69133e+06	6.97295e+06	5.95913e+06	6.8537e+06	5.03981e+06	5.88755e+06	C18H30O3	---	---	CCCCCC=CC=COC=CCCCCCCC(=O)O	C19827	171201	---	---
NEG6073	12'-hydroxy-7'-multijuguinol	9.334	308.226	[M-H]-	308.223	True	9.45213e+06	4.13216e+06	5.7957e+06	5.42023e+06	5.9428e+06	8.51356e+06	5.35464e+06	5.39571e+06	4.05907e+06	4.63284e+06	C18H31NO3	---	---	Cc1nc(CCCCCCC(O)CCCCCO)ccc1O	---	57382622	---	---
POS4606	2(3H)-Furanone, dihydro-3-methylene-4-[(2E)-3-methyl-4-(tetrahydro-4-methyl-5-oxo-2-furanyl)-2-buten-1-yl]-, (4R)-	4.524	287.099	[M+Na]+	287.099	True	453388	9.53955e+06	9.13317e+06	7.72946e+06	4.29509e+06	1.87349e+06	1.05361e+07	5.32404e+06	3.38577e+06	6.40143e+06	C15H20O4	Terpene lactones	KFKSQOIZZRZEFC-BZFAMWISSA-N	O=C1OCC(C1=C)CC=C(C)CC2OC(=O)C(C)C2	---	14733728	---	Lipids and lipid-like molecules
POS3522	3,5-Di-tert-butyl-4-hydroxybenzaldehyde	6.166	235.168	[M+H]+	235.169	True	3.85188e+06	5.55209e+06	5.43727e+06	5.4415e+06	5.31631e+06	8.08544e+06	5.19046e+06	5.68924e+06	6.22585e+06	7.83547e+06	C15H22O2	Aldehydes	DOZRDZLFLOODMB-UHFFFAOYSA-N	CC(C)(C)C1=CC(C=O)=CC(=C1O)C(C)(C)C		73219	HMDB0240643	Organic oxygen compounds
POS126	2-Cyclopenten-1-one	9.957	83.049	[M+H]+	83.0491	True	1.04928e+06	1.63023e+06	2.88395e+06	1.06555e+07	5.83261e+06	3.15985e+06	5.01581e+06	2.33018e+06	1.14168e+07	1.45416e+07	C5H6O	Organooxygen compounds	BZKFMUIJRXWWQK-UHFFFAOYSA-N	O=C1CCC=C1		13588	HMDB0245092	Organic oxygen compounds
POS183	4-Hydroxy-2-butynal; 4-Hydroxybut-2-ynal	5.118	85.0283	[M+H]+	85.0283	True	2.96241e+06	5.39172e+06	1.41699e+07	4.43954e+06	3.9704e+06	4.31834e+06	3.81071e+06	1.23656e+07	2.65813e+06	3.9785e+06	C4H4O2	---	---	O=CC#CCO	C02648	---	---	---
NEG3371	Maybridge4_000943	4.235	216.128	[M-H]-	216.125	True	4.5086e+06	5.49004e+06	5.07486e+06	4.6421e+06	5.20663e+06	1.00135e+07	5.94701e+06	6.33004e+06	5.54349e+06	4.84777e+06	C11H15N5	---	---	CC(C)(C)c1cc2n(n1)C1=NCCN1C=N2	---	2805562	---	---
NEG4316	OCTADECA-3,6,9-TRIENE	0.847	247.241	[M-H]-	247.243	True	6.70608e+06	6.29008e+06	6.22682e+06	6.40321e+06	6.35026e+06	9341.56	6.04999e+06	6.6087e+06	6.64738e+06	6.2901e+06	C18H32	---	---	CCC=CCC=CCC=CCCCCCCCC	---	53700773	---	---
NEG917	Azulene	1.01	127.057	[M-H]-	127.055	True	669579	1.28701e+07	1.25001e+07	1.6055e+07	800260	8.7783e+06	1.13849e+06	1.12958e+06	957854	2.21619e+06	C10H8	---	CUFNKYGDVFVPHO-UHFFFAOYSA-N	C1=CC2=CC=CC=CC2=C1	C13392	9231	HMDB0248822	Hydrocarbons
POS2781	Laccarin	4.391	195.111	[M+H]+	195.112	True	3.35171e+06	6.26873e+06	3.29441e+06	8.39459e+06	6.1341e+06	6.443e+06	6.27673e+06	3.49662e+06	7.96187e+06	5.49239e+06	C10H14N2O2	---	DAMBAJDWLIFTNW-UHFFFAOYSA-N	CC1CCNC2=C(C(C)=O)C(=O)NC12		25263054	HMDB0041440	Organoheterocyclic compounds
NEG4673	3-Dodecyloxypropane-1,2-diol	8.836	259.227	[2M-H]-	259.228	True	9.37512e+06	5.79832e+06	3.742e+06	2.73454e+06	2.01352e+06	1.82579e+07	5.85779e+06	4.16591e+06	2.5574e+06	2.60773e+06	C15H32O3	---	GBXRUYNQDDTQQS-UHFFFAOYSA-N	CCCCCCCCCCCCOCC(O)CO		97774	HMDB0244707	Lipids and lipid-like molecules
POS1148	2E,4Z-Octadienal	4.814	125.096	[M+H]+	125.096	True	4.02557e+06	1.0923e+07	5.91677e+06	5.73233e+06	5.07857e+06	3.71248e+06	5.96383e+06	4.84985e+06	4.52026e+06	6.02047e+06	C8H12O	---	DVVATNQISMINCX-SCFJQAPRSA-N	CCCC=CC=CC=O	---	---	---	Organic oxygen compounds
NEG897	2,3,6-Trihydroxypyridine	1.099	126.024	[M-H2O-H]-	126.02	True	5.4305e+06	1.72732e+06	7.35866e+06	8.17378e+06	8.03187e+06	1.91878e+06	4.5509e+06	5.08013e+06	8.28362e+06	5.76372e+06	C5H5NO3	---	---	Oc1ccc(O)c(O)n1	C03458	440020	---	---
POS1620	Iodomethane	1.361	142.938	[M+Na]+	142.935	True	3.01954e+06	5.91422e+06	7.02195e+06	6.3199e+06	4.7247e+06	4.10876e+06	5.44767e+06	6.53486e+06	6.08781e+06	7.04488e+06	CH3I	---	INQOMBQAUSQDDS-UHFFFAOYSA-N	CI	C18448	6328	HMDB0253530	Organohalogen compounds
POS3314	Phenanzine-1-carboxylic acid	0.754	224.062	[M+H]+	224.059	True	1.68818e+06	8.03151e+06	3.05241e+06	9.15952e+06	7.34868e+06	2.01139e+06	8.84849e+06	9.0945e+06	3.17742e+06	3.7288e+06	C13H8N2O2	Phenazines and derivatives	JGCSKOVQDXEQHI-UHFFFAOYSA-N	---	---	---	---	Organoheterocyclic compounds
POS3017	1-Methyl-corypalline	4.322	208.132	[M+H]+	208.133	True	2.91435e+06	3.83058e+06	9.68418e+06	2.82519e+06	8.26052e+06	1.98945e+06	3.81835e+06	1.05857e+07	2.61387e+06	9.47606e+06	C12H17NO2	---	QFSVLNAGJRAZFV-UHFFFAOYSA-N	CC1C2=CC(=C(C=C2CCN1C)OC)O	---	---	---	Organoheterocyclic compounds
POS6607	Ile-Glu-Ala-Lys	6.185	460.278	[M+H-H2O]+	460.276	True	3.49927e+06	3.92919e+06	7.86551e+06	8.3139e+06	4.24167e+06	6.97199e+06	5.34778e+06	6.3315e+06	5.73184e+06	3.70062e+06	C20H37N5O7	---	---	CCC(C)C(N)C(=O)NC(CCC(=O)O)C(=O)NC(C)C(=O)NC(CCCCN)C(=O)O	---	18502613	---	---
POS5672	Tridecanoylcarnitine	5.183	358.293	[M+H]+	358.296	True	6.55184e+06	7.72214e+06	3.46182e+06	5.50932e+06	5.33186e+06	7.55544e+06	6.21128e+06	5.25599e+06	3.56356e+06	4.50771e+06	C20H39NO4	Fatty Acyls	OLAOWMDKXPIITQ-UHFFFAOYSA-N	CCCCCCCCCCCCC(=O)OC(CC([O-])=O)C[N+](C)(C)C		3072472	HMDB0241308	Lipids and lipid-like molecules
POS7305	spicatin	6.488	545.347	[M+H]+	545.347	True	3.97155e+06	4.71767e+06	4.28888e+06	3.21904e+06	1.23537e+07	9.35561e+06	2.38595e+06	1.37004e+06	2.01784e+06	1.19249e+07	C32H48O7	---	---	CC(=O)OC1CC2C(C)(C)C(=O)C=CC2(C)C2CCC3(C)C(=CCC3C3COC(O)(C(C)(C)O)C(O)C3)C12C	---	75309353	---	---
POS1460	Tetramethylpyrazine	6.458	137.107	[M+H]+	137.107	True	2.36357e+06	7.37487e+06	6.42586e+06	6.61262e+06	6.88199e+06	1.38164e+06	5.28559e+06	6.50324e+06	5.16107e+06	6.69313e+06	C8H12N2	---	FINHMKGKINIASC-UHFFFAOYSA-N	CC1=NC(C)=C(C)N=C1C		14296	HMDB0036584	Organoheterocyclic compounds
POS1336	2-Oxosuccinamate	5.214	132.027	[M+H]+	132.029	True	2.21655e+06	2.89794e+06	3.94578e+06	5.46854e+06	7.81546e+06	5.59305e+06	3.67115e+06	7.57979e+06	6.49498e+06	8.97588e+06	C4H5NO4	---	ONGPAWNLFDCRJE-UHFFFAOYSA-N	OC(=N)CC(=O)C(O)=O	C02362	439716	HMDB0060350	Organic acids and derivatives
POS4571	KBio3_002139	5.049	285.186	[M+H]+	285.185	True	6.96603e+06	4.58533e+06	3.36045e+06	6.78104e+06	5.31587e+06	1.00155e+07	4.14321e+06	4.1123e+06	4.61526e+06	4.73914e+06	C19H24O2	---	---	CC(C)=CCCC(C)=CCOC(=O)C=Cc1ccccc1	---	3565569	---	---
POS1833	2-Aminobenzothiazole	0.771	151.035	[M+H]+	151.033	True	1.33246e+07	3.64798e+06	1.87653e+06	1.92391e+06	2.00396e+06	2.001e+07	4.0934e+06	2.64234e+06	2.1183e+06	2.97678e+06	C7H6N2S	Benzothiazoles	UHGULLIUJBCTEF-UHFFFAOYSA-N	N=C1NC2=CC=CC=C2S1		8706	HMDB0245009	Organoheterocyclic compounds
POS2689	2-Oxo-1,2-dihydroquinoline-4-carboxylate	4.519	190.049	[M+H]+	190.05	True	354717	1.05011e+07	7.2358e+06	6.09344e+06	6.38123e+06	2.83964e+06	7.16753e+06	4.47717e+06	3.729e+06	5.08032e+06	C10H7NO3	---	MFSHNFBQNVGXJX-UHFFFAOYSA-M	C1=CC=C2C(=C1)C(=CC(=O)N2)C(=O)[O-]	C16715	---	---	Organoheterocyclic compounds
NEG4141	Dimethachlor CGA369873	1.301	242.048	[M-H]-	242.049	True	4.89239e+06	4.90998e+06	4.99867e+06	5.65223e+06	5.04406e+06	660.045	5.27536e+06	6.46716e+06	7.51297e+06	9.10551e+06	C10H13NO4S	m-Xylenes	ZNKNVJGSYJFDHT-UHFFFAOYSA-N	CC1=CC=CC(C)=C1NC(=O)CS(O)(=O)=O	---	139292176	---	Benzenoids
POS2119	2,8-Quinolinediol	3.106	162.057	[M+H]+	162.055	True	3.27761e+06	4.85005e+06	3.13928e+06	1.7237e+06	4.9975e+06	2.35088e+07	4.80331e+06	2.10741e+06	981659	4.33077e+06	C9H7NO2	Quinolones and derivatives	ZXZKYYHTWHJHFT-UHFFFAOYSA-N	OC1=C2NC(=O)C=CC2=CC=C1	C06342	97250	HMDB0240311	Organoheterocyclic compounds
POS5001	Bestatin	4.498	309.179	[M+H]+	309.181	True	26053.8	4.56569e+06	4.01005e+06	6.62991e+06	99478.8	3.38371e+07	530490	298290	570626	3.01057e+06	C16H24N2O4	Hybrid peptides	VGGGPCQERPFHOB-RDBSUJKOSA-N	O=C(O)C(N=C(O)C(O)C(N)CC=1C=CC=CC1)CC(C)C	C00732	72172;6992132	---	Organic acids and derivatives
POS3257	3-Hydroxy-5,5,8a-trimethyl-3,4,4a,6,7,8-hexahydronaphthalene-2-carboxylic acid	5.443	221.152	[M+H-H2O]+	221.153	True	2.52024e+06	4.15675e+06	7.43804e+06	5.84565e+06	4.34983e+06	5.85508e+06	3.79004e+06	7.98171e+06	5.374e+06	6.24577e+06	C14H22O3	Beta hydroxy acids and derivatives	LQZXAHKUYJVAAR-UHFFFAOYSA-N	O=C(O)C1=CC2(C)CCCC(C)(C)C2CC1O	---	14241024	---	Organic acids and derivatives
POS2973	4-Hydroxy-3-(3-methyl-2-butenyl)acetophenone	1.493	205.125	[M+H]+	205.123	True	2.90465e+06	3.54864e+06	2.24822e+06	3.09301e+06	3.24979e+06	2.88841e+07	2.74877e+06	1.52344e+06	1.82693e+06	3.30178e+06	C13H16O2	---	QJAPFSSVKIZTMR-UHFFFAOYSA-N	CC(C)=CCC1=C(O)C=CC(=C1)C(C)=O	C10702	442916	HMDB0030770	Organic oxygen compounds
POS2019	Tranexamic Acid	4.393	158.117	[M+H]+	158.117	True	4.01747e+06	6.0056e+06	6.59046e+06	3.98904e+06	4.55062e+06	7.60096e+06	6.19258e+06	6.23391e+06	3.96004e+06	3.99859e+06	C8H15NO2	Amino acids	GYDJEQRTZSCIOI-LJGSYFOKSA-N	NC[C@H]1CC[C@@H](CC1)C(O)=O	C12535		HMDB0014447	Organic acids and derivatives
POS5342	3-hydroxydecanoyl carnitine	4.726	332.24	[M+H]+	332.244	True	6.02202e+06	6.04636e+06	2.75166e+06	6.0627e+06	3.8136e+06	1.13347e+07	3.90607e+06	2.62439e+06	5.39458e+06	5.16625e+06	C17H33NO5	Fatty Acyls	VCRSQDIROUELAR-UHFFFAOYSA-N	CCCCCCCC(O)CC(=O)OC(CC([O-])=O)C[N+](C)(C)C		121454166	HMDB0061636	Lipids and lipid-like molecules
NEG5240	lycobeline A	1.709	279.285	[M-H]-	279.281	True	1.82676e+06	5.10099e+06	7.01232e+06	5.82685e+06	6502704	660.045	7.51195e+06	3.43916e+06	5.80086e+06	1.00097e+07	C18H36N2	---	---	CNCCCCCCC1CC(C)CC2C1CCCN2C	---	72679036	---	---
POS2340	Arcaine	4.302	173.078	[M+NH4]+	173.078	True	5.44086e+06	5.98578e+06	5.62888e+06	5.36471e+06	6.05499e+06	3.50559e+06	4.54773e+06	4.74376e+06	4.6552e+06	6.72217e+06	C6H16N6	Guanidines	HGMDNMBBCKDWTQ-UHFFFAOYSA-N	N=C(N)NCCCCNC(=N)N	C03047	2227	---	Organic nitrogen compounds
POS4392	9-Methoxyellipticine	5.859	277.135	[M+H]+	277.134	True	182741	1.19911e+07	1.1435e+07	1.11588e+06	5.32145e+06	98106.9	4.08328e+06	5.05866e+06	7.25729e+06	5.97297e+06	C18H16N2O	Carbazoles	BKRMCDAOAQWNTG-UHFFFAOYSA-N	COC1=CC2=C(NC3=C2C(C)=C2C=NC=CC2=C3C)C=C1		72512	HMDB0247602	Organoheterocyclic compounds
POS1594	O-Phosphoethanolamine	1.739	142.024	[M+H]+	142.026	True	1.77714e+06	5.11477e+06	6.87943e+06	4.98099e+06	5.43759e+06	4.60049e+06	4.9607e+06	7.6863e+06	4.96027e+06	6.09911e+06	C2H8NO4P	---	SUHOOTKUPISOBE-UHFFFAOYSA-N	NCCOP(O)(O)=O	C00346	1015	HMDB0000224	Organic acids and derivatives
NEG21	Nitrile-3-Methyl-2-butenoic acid	5.379	80.0531	[M-H]-	80.0506	True	158239	8.09631e+06	838056	7.35905e+06	5.98336e+06	744466	1.12907e+07	1.61219e+06	7.77883e+06	8.62359e+06	C5H7N	---	---	CC(C)=CC#N	---	---	---	---
POS7466	Antibiotic WF 3161	6.436	569.338	[M+H]+	569.333	True	4.77918e+06	7.04433e+06	989098	6.33352e+06	7.876e+06	263118	7.30899e+06	6.05556e+06	4.49113e+06	7090400	C31H44N4O6	Peptides	DYQZJCUKWTVTLH-ZFMBJHPBSA-N	O=C1N2CCCCC2C(O)=NC(C(O)=NC(C(O)=NC1CC(C)C)CC=3C=CC=CC3)CCCCCC(=O)C4OC4	---	101679622	---	Organic acids and derivatives
POS2384	N-Acetyl-L-aspartic acid	0.774	175.044	[2M+H]+	175.048	True	2.56188e+06	7.42844e+06	6.42752e+06	6.40185e+06	7.56988e+06	2.22399e+06	4.84219e+06	4.18675e+06	4.15684e+06	6.24788e+06	C6H9NO5	Amino acids and derivatives	OTCCIMWXFLJLIA-BYPYZUCNSA-N	CC(=O)N[C@@H](CC(O)=O)C(O)=O	C01042	65065	HMDB0000812	Organic acids and derivatives
POS1562	4-Methoxybenzenethiol	1.709	141.04	[M+CH3OH+H]+	141.037	True	2.72644e+06	4.61165e+06	5.81496e+06	3.97986e+06	4.36896e+06	1.01195e+07	4.37686e+06	6.24713e+06	3.88709e+06	5.38309e+06	C7H8OS	---	---	COc1ccc(S)cc1	---	12765	---	---
POS2874	Dodecanamide	6.113	200.2	[M+H]+	200.201	True	3.34748e+06	4.93025e+06	4.93359e+06	4.41909e+06	4.70708e+06	8.88863e+06	4.27001e+06	5.27579e+06	4.74579e+06	5.64769e+06	C12H25NO	Fatty Acyls	ILRSCQWREDREME-UHFFFAOYSA-N	CCCCCCCCCCCC(N)=O	C13831	14256	HMDB0251566	Lipids and lipid-like molecules
NEG389	Styrene	8.815	103.055	[M-H]-	103.055	True	4.35661e+06	4.64816e+06	4.95961e+06	5.12626e+06	4.93344e+06	7.65924e+06	4.44212e+06	4.75038e+06	5.42709e+06	4.7334e+06	C8H8	---	PPBRXRYQALVLMV-UHFFFAOYSA-N	C=CC1=CC=CC=C1	C19506	7501	HMDB0034240	Benzenoids
POS4352	(Z)-Octadec-12-ene-8,10-diynoic acid	5.881	275.2	[M+H]+	275.2	True	4.45021e+06	5.31339e+06	4.96222e+06	7.04617e+06	2.64118e+06	8.88157e+06	1.33761e+06	4.19496e+06	7.8894e+06	4.12545e+06	C18H26O2	---	RJGPWUHEMVYSDA-SREVYHEPSA-N	CCCCCC=CC#CC#CCCCCCCC(=O)O	---	---	---	Lipids and lipid-like molecules
NEG7958	Tebufenozide	1.151	387.185	[M-H]-	387.185	True	8.4072e+06	4.93976e+06	2.72011e+06	2.7679e+06	8.64129e+06	660.045	7.31896e+06	4.63361e+06	8.06011e+06	3.19411e+06	C22H28N2O2	Benzoic acids and derivatives	QYPNKSZPJQQLRK-UHFFFAOYSA-N	CCC1=CC=C(C=C1)C(=O)NN(C(=O)C1=CC(C)=CC(C)=C1)C(C)(C)C	C18526		HMDB0258764	Benzenoids
POS3077	L,L-Cyclo(leucylprolyl)	4.647	211.143	[M+H]+	211.144	True	2.52245e+06	3.58693e+06	6.13221e+06	5.35532e+06	5.59562e+06	6.46142e+06	3.36044e+06	6.15238e+06	4.85506e+06	6.074e+06	C11H18N2O2	Alpha amino acids and derivatives	SZJNCZMRZAUNQT-IUCAKERBSA-N	[H][C@@]12CCCN1C(=O)[C@H](CC(C)C)NC2=O		7074739	HMDB0034276	Organic acids and derivatives
POS6328	Stearoylcarnitine	5.741	428.372	[M+H]+	428.373	True	4.49993e+06	7.80404e+06	3.52878e+06	3.90654e+06	4.61697e+06	5.77578e+06	6.19625e+06	4.31148e+06	3.58148e+06	5.741e+06	C25H49NO4	Acyl carnitines	FNPHNLNTJNMAEE-HSZRJFAPSA-N	O=C([O-])CC(OC(=O)CCCCCCCCCCCCCCCCC)C[N+](C)(C)C	---	52922056	---	Lipids and lipid-like molecules
NEG6881	Cathafoline	0.963	337.193	[M-H2O-H]-	337.192	True	6.17442e+06	5.30024e+06	4.70809e+06	4.77767e+06	5.43581e+06	660.045	5.86077e+06	6.29751e+06	5.92807e+06	5.25855e+06	C21H26N2O2	---	---	CC=C1CN2CCC34c5ccccc5N(C)C3C2CC1C4C(=O)OC	---	73806786	---	---
POS4733	12-oxo-PDA	6.029	293.206	[M+H]+	293.209	True	7.54564e+06	1.34117e+06	3.51934e+06	3.49919e+06	6.81787e+06	1.48902e+07	2.17359e+06	3.4416e+06	2.64473e+06	3.78101e+06	C18H28O3	---	PMTMAFAPLCGXGK-JMTMCXQRSA-N	CC\C=C/C[C@H]1[C@@H](CCCCCCCC(O)=O)C=CC1=O	C01226	5280411	HMDB0301804	Lipids and lipid-like molecules
POS2223	3-Methylglutaconic acid	4.55	167.033	[M+Na]+	167.032	True	787840	631816	1.82728e+07	707607	1.26539e+06	1.77356e+06	1.13275e+06	2.27773e+07	791933	1.20151e+06	C6H8O4	Branched fatty acids	WKRBKYFIJPGYQC-DUXPYHPUSA-N	C\C(CC(O)=O)=C/C(O)=O		1551553	HMDB0000522	Lipids and lipid-like molecules
POS5889	6-bromo-2-(4-bromophenyl)chromen-4-one	0.895	378.899	[M+H]+	378.896	True	4.23728e+06	5.95496e+06	5.93416e+06	5.5329e+06	5.60948e+06	3.14105e+06	3.94522e+06	5.24416e+06	4.78419e+06	4.92594e+06	C15H8Br2O2	Flavones	YCZRTOOLBBTTDE-UHFFFAOYSA-N	O=c1cc(-c2ccc(Br)cc2)oc2ccc(Br)cc12	---	1267935	---	Phenylpropanoids and polyketides
POS2667	ClCCCCOP(O)(O)=O	2.386	189.006	[M+H]+	189.008	True	4.5204e+06	4.09821e+06	3.37492e+06	8.08368e+06	5.57153e+06	5.87571e+06	5.3989e+06	3.70301e+06	3.46574e+06	5.15646e+06	C4H10ClO4P	---	---	O=P(O)(O)OCCCCCl	---	126689644	---	---
POS1061	Phenylethylamine	4.335	122.096	[M+H]+	122.096	True	3.62178e+06	8.10737e+06	4.02727e+06	4.31074e+06	3.63039e+06	2.83057e+06	5.69962e+06	5.59668e+06	5.04313e+06	6.36068e+06	C8H11N	Phenethylamines	BHHGXPLMPWCGHP-UHFFFAOYSA-N	NCCC1=CC=CC=C1	C05332	1001	HMDB0012275	Benzenoids
POS4120	(+/-)-3,4-dihydro-5-methyl-4-n-tridec-(5'Z)-enyl-2H-pyrrole	5.857	264.267	[M+NH4]+	264.268	True	3.69621e+06	4.05056e+06	4.61394e+06	4.30463e+06	5.10886e+06	8.76587e+06	3.2913e+06	4.91578e+06	3.83653e+06	6240112	C18H33N	---	---	CCCCCCCC=CCCCCC1CCN=C1C	---	---	---	---
NEG1176	p-Hydroxymethylphenylhydrazine	8.884	137.074	[M-H]-	137.072	True	1.01215e+07	6.58753e+06	3.68213e+06	2.70855e+06	2.21589e+06	8.38101e+06	6.26937e+06	3.73016e+06	2.71917e+06	2.32141e+06	C7H10N2O	---	---	NNc1ccc(CO)cc1	C03994	135538	---	---
POS393	Aniline	6.272	94.065	[M+H]+	94.0651	True	3.01502e+06	2.54968e+06	3.39283e+06	5.5564e+06	5.83296e+06	3.75915e+06	6.17041e+06	5.07971e+06	6.60463e+06	6.68173e+06	C6H7N	Aniline and substituted anilines	PAYRUJLWNCNPSJ-UHFFFAOYSA-N	NC1=CC=CC=C1	C00292	6115	HMDB0003012	Benzenoids
POS1995	1,8-Dimethylnaphthalene	4.539	157.1	[M+H]+	157.101	True	2.28362e+06	5.83048e+06	5.16404e+06	5.21291e+06	5.91497e+06	3.14972e+06	5.42323e+06	4.70571e+06	4.86379e+06	6.05769e+06	C12H12	---	XAABPYINPXYOLM-UHFFFAOYSA-N	CC1=C2C(=CC=CC2=CC=C1)C	C14703	---	---	Benzenoids
POS5313	(-)-Menthyl (R)-1-[(R)-Alpha-Methylbenzyl]Aziridine-2-Carboxylate	5.214	330.244	[M+NH4]+	330.243	True	6.0533e+06	3.79988e+06	3.82772e+06	4.82087e+06	4.4399e+06	8.90679e+06	3.81531e+06	4.36917e+06	4.47143e+06	3.97686e+06	C21H31NO2	Amino acids and derivatives	BLLGOPLLCDRJQD-NIPOPRQDSA-N	CC1CCC(C(C)C)C(OC(=O)C2CN2C(C)c2ccccc2)C1	---	9429714	---	Organic acids and derivatives
POS478	4,5-Dihydro-2(3H)-pyridone	1.325	98.0598	[M+H]+	98.06	True	3.59524e+06	5.40237e+06	6.00754e+06	3.99015e+06	5.10585e+06	2.91102e+06	5.30645e+06	5.09926e+06	5.20796e+06	5.72521e+06	C5H7NO	---	---	O=C1CCCC=N1	---	14384412	---	---
POS5091	(2E,4E,8E)-7,13-dihydroxy-4,8,12-trimethyltetradeca-2,4,8-trienoic acid	5.187	314.231	[M+H-H2O]+	314.233	True	1.51667e+06	1.06366e+07	6.88655e+06	3.27655e+06	4.04948e+06	969183	8.15423e+06	7.37473e+06	1.945e+06	3.3552e+06	C17H28O4	Sesquiterpenoids	RCKDDMWGRIYLCN-WRHFRISWSA-N	[H]\C(CCC(C)C(C)O)=C(\C)C(O)C\C([H])=C(/C)\C(\[H])=C(/[H])C(O)=O		23786291	HMDB0341111	Lipids and lipid-like molecules
NEG2744	Tetradec-7-ene	6.82	195.208	[M-H]-	195.212	True	9.8659e+06	4.82026e+06	4.09701e+06	3.68478e+06	3.55436e+06	1.13765e+07	1.95222e+06	3.50218e+06	3.81525e+06	1.13972e+06	C14H28	---	---	CCCCCCC=CCCCCCC	---	25209	---	---
POS4736	9,10-EOT	6.02	293.209	[M+H]+	293.211	True	6.0103e+06	4.56195e+06	3.76769e+06	3.17151e+06	7.27408e+06	7.79755e+06	2.60149e+06	5.03505e+06	3.00746e+06	4.35795e+06	C18H28O3	---	AAJODOMQIUQTFG-XAICKWAHSA-N	CCC=CCC=CC=C1C(O1)CCCCCCCC(=O)O	C16324	---	---	Lipids and lipid-like molecules
POS4260	Clathrin B	4.931	271.204	[M+NH4]+	271.205	True	361553	3.14012e+06	9.87692e+06	3.84403e+06	3.57927e+06	646094	8.33898e+06	9.31359e+06	5.75209e+06	2.52706e+06	C19H26O	---	XSPCADAEZUXHRH-LEBDXYBYSA-N	CC1=C(C(=CC=C1)C(C=CC(=CC=CC(C)C)C)O)C	---	---	---	Lipids and lipid-like molecules
POS6367	Ruscogenin	6.108	431.313	[M+H]+	431.316	True	3.88019e+06	3.85915e+06	5.37031e+06	3.6695e+06	3.79811e+06	1.15601e+07	2.11256e+06	4.78009e+06	3.79559e+06	4.53826e+06	C27H42O4	Triterpenoids	QMQIQBOGXYYATH-UHFFFAOYSA-N	CC1C2C(CC3C4CC=C5CC(O)CC(O)C5(C)C4CCC23C)OC11CCC(C)CO1		3842686	HMDB0257364	Lipids and lipid-like molecules
POS4846	DTXSID10707391	4.953	300.196	[M+H]+	300.196	True	7.21601e+06	3.38715e+06	3.10369e+06	4.92744e+06	3.02027e+06	1.1237e+07	3.28185e+06	4.23114e+06	3.91621e+06	2.91354e+06	C19H25NO2	---	---	CCCCCCC=CCc1c(C)c(=O)c2ccccc2n1O	---	53884441	---	---
POS1638	2-Methylnaphthalene	4.469	143.085	[M+H]+	143.086	True	1.83879e+06	5.21389e+06	5.46294e+06	4.53767e+06	5.07715e+06	3.21043e+06	5.30878e+06	4.98425e+06	4.94523e+06	6.54626e+06	C11H10	---	QIMMUPPBPVKWKM-UHFFFAOYSA-N	CC1=CC2=CC=CC=C2C=C1	C14098	---	---	Benzenoids
POS6061	(3Z,9Z)-Hexadecadienoylcarnitine	5.277	396.309	[M+H]+	396.311	True	6.58944e+06	7.2763e+06	3.18788e+06	5.35691e+06	3.33871e+06	8.7899e+06	5.30688e+06	2.32761e+06	1.75243e+06	3.19068e+06	C23H41NO4	Acyl carnitines	DIQVNBQNZYWXJS-UHFFFAOYSA-N	CCCCCCC=CCCCCC=CCC(=O)OC(CC([O-])=O)C[N+](C)(C)C			HMDB0241481	Lipids and lipid-like molecules
POS1521	3,5,5-Trimethyl-2-cyclohexen-1-one	5.316	139.111	[M+H]+	139.112	True	3.65984e+06	5.09418e+06	4.48621e+06	3.94911e+06	4.58119e+06	7.51639e+06	4.555e+06	4.80267e+06	3.22274e+06	5.01097e+06	C9H14O	Ketones	HJOVHMDZYOCNQW-UHFFFAOYSA-N	CC1=CC(=O)CC(C)(C)C1	C14743	6544	HMDB0031195	Organic oxygen compounds
POS295	D-Alanine	8.822	90.0006	[M+H]+	90	True	2.9267e+06	4.91806e+06	4.9844e+06	6.03683e+06	4.95761e+06	3.15302e+06	3.98319e+06	4.51093e+06	4.75296e+06	6.37461e+06	C3H7NO2	Alanine and derivatives	QNAYBMKLOCPYGJ-UWTATZPHSA-N	C[C@@H](N)C(O)=O	C00133	71080	HMDB0001310	Organic acids and derivatives
NEG1713	Tricholomic acid	1.143	159.037	[M-H]-	159.041	True	6.397e+06	4.12876e+06	4.45485e+06	3.56439e+06	4.297e+06	660.045	7.79196e+06	6.78035e+06	4.19073e+06	4.95951e+06	C5H8N2O4	Carboxylic acids and derivatives	NTHMUJMQOXQYBR-UHFFFAOYSA-N	NC(C1CC(=O)NO1)C(O)=O	C08298	151031	HMDB0030412	Organic acids and derivatives
POS5669	(7E)-5-Hydroxydodec-7-enoylcarnitine	4.847	358.256	[M+H]+	358.259	True	3.77903e+06	5.32314e+06	7.55007e+06	6.54977e+06	2.75448e+06	4.35127e+06	2.83709e+06	6.35443e+06	5.3365e+06	1.72414e+06	C19H35NO5	Fatty Acyls	NKFXAFQLKVVSCX-UHFFFAOYSA-N	CCCCC=CCC(O)CCCC(=O)OC(CC([O-])=O)C[N+](C)(C)C			HMDB0241223	Lipids and lipid-like molecules
POS3140	Citric acid	1.354	215.015	[M+H]+	215.016	True	3.87058e+06	4.37818e+06	5.02261e+06	5.1111e+06	6.0342e+06	2.38225e+06	4.90428e+06	4.22215e+06	3.87508e+06	6.74473e+06	C6H8O7	Tricarboxylic acids and derivatives	KRKNYBCHXYNGOX-UHFFFAOYSA-N	OC(=O)CC(O)(CC(O)=O)C(O)=O	C00158	311	HMDB0000094	Organic acids and derivatives
POS1150	2,4-Dimethylhexa-2,4-dienal	1.32	125.096	[M+H]+	125.096	True	3.51598e+06	5.57237e+06	5.51404e+06	5.18758e+06	4.92376e+06	1.947e+06	4.91359e+06	4.48227e+06	4.16457e+06	5.96465e+06	C8H12O	---	---	CC=C(C)C=C(C)C=O	---	53962182	---	---
POS6608	BW A868C	6.189	460.281	[M+H]+	460.28	True	1.33195e+06	9.1668e+06	3.6117e+06	3.60621e+06	1.09583e+07	2.67198e+06	2.09011e+06	2.43603e+06	2.25876e+06	7.81624e+06	C25H37N3O5	---	---	O=C(O)CCCCCCC1C(=O)N(Cc2ccccc2)C(=O)N1NCC(O)C1CCCCC1	---	122021	---	---
POS6729	1-O-acetyl-2-O-[(3R,6S)-3,6-bis(acetyloxy)-6-hydroxyoctadecanoyl]-sn-glycerol	4.561	475.323	[M+H]+	475.327	True	2.06634e+07	557260	4.71621e+06	671034	565922	43527.4	229216	1.00894e+07	7.98703e+06	375575	C25H46O8	---	---	CCCCCCCCCCCCC(O)CCC(CC(=O)OC(CO)COC(C)=O)OC(C)=O	---	---	---	---
POS654	3-Hydroxybutyric acid	1.304	105.055	[M+H]+	105.055	True	1.94013e+07	1.17465e+06	395842	378089	307206	1.98697e+07	2.09428e+06	898964	562878	694877	C4H8O3	Beta hydroxy acids and derivatives	WHBMMWSBFZVSSR-GSVOUGTGSA-N	C[C@@H](O)CC(O)=O	C01089	92135	HMDB0000011	Organic acids and derivatives
POS700	Ethylbenzene	1.32	107.085	[M+H]+	107.086	True	6.28173e+06	4.95441e+06	4.67633e+06	5.03314e+06	5.04425e+06	2.00594e+06	4.67335e+06	4.17457e+06	3.62828e+06	5.16711e+06	C8H10	---	YNQLUTRBYVCPMQ-UHFFFAOYSA-N	CCC1=CC=CC=C1	C07111	7500	HMDB0059905	Benzenoids
POS1945	Methyl propyl trisulfide	2.559	155.002	[M+H]+	155.002	True	3.11776e+06	5.81525e+06	3.20545e+06	7.83773e+06	4.41522e+06	5.78587e+06	6.44508e+06	3.17439e+06	1.82189e+06	3.74257e+06	C4H10S3	---	ZOYASYRPGHCQHW-UHFFFAOYSA-N	CCCSSSC		5319765	HMDB0031871	Organosulfur compounds
POS3732	1,7-Diphenyl-5-hydroxy-1-heptene-3-one	4.47	245.134	[M+Na]+	245.133	True	2.69959e+06	3.73017e+06	5.99307e+06	4.9479e+06	5.06892e+06	5.16845e+06	4.37882e+06	4.19021e+06	3.67763e+06	5.47102e+06	C19H20O2	Linear diarylheptanoids	OUAINJWTDRNZIJ-ACCUITESSA-N	OC(CCC1=CC=CC=C1)CC(=O)\\C=C\\C2=CC=CC=C2	---	11208265	---	Phenylpropanoids and polyketides
POS2818	4-ethylamino-6-isopropylamino-1,3,5-triazin-2-ol	4.39	197.128	[M+H]+	197.128	True	3.19151e+06	3.04058e+06	4.79891e+06	3.40156e+06	5.44409e+06	7.83098e+06	3.24364e+06	4.99354e+06	3.31482e+06	5.70714e+06	C8H15N5O	1,3,5-triazines	NFMIMWNQWAWNDW-UHFFFAOYSA-N	CCNC1=NC(O)=NC(NC(C)C)=N1	C06552	16553	HMDB0062766	Organoheterocyclic compounds
POS2948	6-[(Propan-2-yl)oxy]pyridine-3-carboxylic acid	2.123	204.062	[M+Na]+	204.063	True	1.88049e+06	1.79356e+06	2.64569e+06	4.75665e+06	4.43374e+06	1.65908e+07	3.57708e+06	2.14399e+06	5.18641e+06	1.74678e+06	C9H11NO3	Pyridinecarboxylic acids	OOIMOWCIYNEWCF-UHFFFAOYSA-N	O=C(O)C1=CN=C(OC(C)C)C=C1	---	18625738	---	Organoheterocyclic compounds
NEG7986	Glu Arg Ser	1.069	389.18	[M-H2O-H]-	389.179	True	6.54299e+06	3.80279e+06	3.81341e+06	3.40287e+06	6.8802e+06	660.045	6.09988e+06	6.01521e+06	3.92123e+06	3.94756e+06	C14H26N6O7	---	---	N=C(N)NCCCC(NC(=O)C(N)CCC(=O)O)C(=O)NC(CO)C(=O)O	---	18220165	---	---
POS2313	Metronidazole	4.387	172.071	[M+H]+	172.072	True	660.045	56606.7	2.06343e+07	660.045	13148.1	167500	36353.5	2.33534e+07	15196.6	43564.1	C6H9N3O3	Substituted imidazoles	VAOCPAMSLUNLGC-UHFFFAOYSA-N	CC1=NC=C(N1CCO)[N+]([O-])=O	C07203	4173	HMDB0015052	Organoheterocyclic compounds
NEG876	5-Aminoimidazole-4-carboxamide	1.495	125.041	[M-H]-	125.046	True	5.19828e+06	3.03588e+06	5.44989e+06	5.15757e+06	6.21485e+06	371131	3.67274e+06	2.70956e+06	6.1594e+06	6.31236e+06	C4H6N4O	Aminoimidazoles	DVNYTAVYBRSTGK-UHFFFAOYSA-N	NC(=O)C1=C(N)N=CN1	C04051	9679	HMDB0003192	Organoheterocyclic compounds
NEG4746	(-)-Epipolasin A	2.9	262.164	[M-H]-	262.164	True	3.20337e+06	4.5749e+06	3.39274e+06	2.95726e+06	2.51219e+06	1.44069e+07	2.23767e+06	3.29452e+06	2.39976e+06	4.63712e+06	C16H25NS	---	---	CC12CCCC(C)(N=C=S)C1C1C(CC2)C1(C)C	---	14193623	---	---
NEG624	Isocaproic acid	1.649	115.072	[M-H]-	115.076	True	505445	6.13972e+06	1.01719e+06	9.15904e+06	4.78759e+06	6.75069e+06	1.07278e+06	4.82961e+06	5.37048e+06	3.66475e+06	C6H12O2	---	FGKJLKRYENPLQH-UHFFFAOYSA-N	CC(C)CCC(O)=O		12587	HMDB0000689	Lipids and lipid-like molecules
POS1641	trans-2-Octenoic acid	1.316	143.106	[M+H]+	143.107	True	4.41606e+06	4.84437e+06	3.9564e+06	5.44688e+06	4.91497e+06	2.11696e+06	4.91599e+06	3.67851e+06	4.24374e+06	4.65749e+06	C8H14O2	---	CWMPPVPFLSZGCY-VOTSOKGWSA-N	CCCCC\C=C\C(O)=O		5282714	HMDB0001568	Lipids and lipid-like molecules
POS4138	(Z)-2-octylpent-2-enedioic acid	6.016	265.141	[M+Na]+	265.141	True	3.97417e+06	3.08102e+06	6.20303e+06	2.3483e+06	3.46161e+06	7.58157e+06	3.02629e+06	7.60795e+06	2.50938e+06	3.04875e+06	C13H22O4	Medium-chain fatty acids	NIXDINZDFZJZHG-LUAWRHEFSA-N	O=C(O)C(=CCC(=O)O)CCCCCCCC	---	71694435	---	Lipids and lipid-like molecules
POS4848	Non-3-enoylcarnitine	4.72	300.215	[M+H-H2O]+	300.217	True	2.44798e+06	3.63918e+06	5.97048e+06	4.75675e+06	3.68374e+06	5.20531e+06	2.92161e+06	5.40427e+06	5.0163e+06	3.74952e+06	C16H29NO4	Fatty Acyls	WSHQRVRWJPITFV-UHFFFAOYSA-N	CCCCCC=CCC(=O)OC(CC([O-])=O)C[N+](C)(C)C			HMDB0241747	Lipids and lipid-like molecules
NEG8842	Sacranoside A	1.165	445.208	[M-H]-	445.208	True	6.50897e+06	4.60484e+06	1.9996e+06	2.6709e+06	7.12917e+06	660.045	6.14927e+06	5.92628e+06	2.64108e+06	5.13121e+06	C21H34O10	---	ZNYZPDGJGQZDPM-LRXHGMJHSA-N	CC1(C2CC=C(C1C2)COC3C(C(C(C(O3)COC4C(C(C(CO4)O)O)O)O)O)O)C	---	---	---	Lipids and lipid-like molecules
NEG1665	2-methoxynonane	0.833	157.163	[M-H]-	157.16	True	5.3834e+06	4.87003e+06	4.50343e+06	4.4436e+06	4.48727e+06	195861	4.49423e+06	4.7194e+06	4.78835e+06	4.48759e+06	C10H22O	---	---	CCCCCCCC(C)OC	---	12639761	---	---
NEG4114	Pentadecanoic acid	0.925	241.218	[M-H2O-H]-	241.218	True	5.08926e+06	4.75093e+06	4.5576e+06	4.61947e+06	4.67338e+06	17306.3	5.00159e+06	4.62109e+06	4.37426e+06	4.63621e+06	C15H30O2	---	WQEPLUUGTLDZJY-UHFFFAOYSA-N	CCCCCCCCCCCCCCC(O)=O	C16537	13849	HMDB0000826	Lipids and lipid-like molecules
NEG5691	alpha-Dimorphecolic acid	0.807	295.308	[M-H2O-H]-	295.305	True	5.10788e+06	4.60921e+06	3.75044e+06	3.53413e+06	4.55748e+06	660.045	5.68482e+06	5.02167e+06	4.47095e+06	5.40342e+06	C18H32O3	Lineolic acids and derivatives	NPDSHTNEKLQQIJ-UINYOVNOSA-N	CCCCC\C=C/C=C/[C@@H](O)CCCCCCCC(O)=O	C14767	5312830	HMDB0004670	Lipids and lipid-like molecules
POS2694	Indole-3-methyl acetate	4.48	190.088	[M+NH4]+	190.087	True	1.39858e+06	5.15212e+06	3.51728e+06	3.27746e+06	4.15697e+06	7.21433e+06	4.73957e+06	3.51342e+06	3.6969e+06	5.21232e+06	C11H11NO2	Indole-3-acetic acid derivatives	KTHADMDGDNYQRX-UHFFFAOYSA-N	COC(=O)CC1=CNC2=C1C=CC=C2		74706	HMDB0029738	Organoheterocyclic compounds
POS3037	Kynurenine	3.99	209.09	[M+H]+	209.092	True	1.68468e+06	4.0414e+06	3.73425e+06	3.79215e+06	4.74925e+06	1.12872e+07	2.70487e+06	5.4927e+06	2.03002e+06	2.26116e+06	C10H12N2O3	Ketones	YGPSJZOEDVAXAB-QMMMGPOBSA-N	N[C@@H](CC(=O)C1=CC=CC=C1N)C(O)=O	C00328	161166	HMDB0000684	Organic oxygen compounds
POS5641	Cholic acid	5.445	355.261	[M+H-H2O]+	355.261	True	2.23802e+06	4.9196e+06	3.69635e+06	6.61041e+06	3.21569e+06	4.95484e+06	4.93285e+06	3.80794e+06	3.47531e+06	3.87128e+06	C24H40O5	Hydroxy bile acids, alcohols and derivatives	BHQCQFFYRZLCQQ-OELDTZBJSA-N	C[C@H](CCC(O)=O)[C@H]1CC[C@H]2[C@@H]3[C@H](O)C[C@@H]4C[C@H](O)CC[C@]4(C)[C@H]3C[C@H](O)[C@]12C	C00695	221493	HMDB0000619	Lipids and lipid-like molecules
NEG5768	Delphinidin 3-sambubioside	5.922	297.565	[M-H]-	297.565	True	4.93715e+06	3.20113e+06	3.99521e+06	4.58188e+06	5.52877e+06	660.045	4.51965e+06	4.19968e+06	4.10439e+06	5.93351e+06	C26H29O16	Flavonoid O-glycosides	TWYYVOVDSNRIJM-UHFFFAOYSA-O	OCC1OC(OC2=CC3=C(O)C=C(O)C=C3[O+]=C2C2=CC(O)=C(O)C(O)=C2)C(OC2OCC(O)C(O)C2O)C(O)C1O		74977035	HMDB0038003	Phenylpropanoids and polyketides
POS4502	Oleamide	6.269	282.279	[M+H]+	282.279	True	1.85196e+06	4.67121e+06	3.67061e+06	4.2564e+06	5.30608e+06	2.33572e+06	5.38986e+06	4.06498e+06	4.25326e+06	5.03603e+06	C18H35NO	Fatty amides	FATBGEAMYMYZAF-KTKRTIGZSA-N	CCCCCCCC\C=C/CCCCCCCC(N)=O	C19670	5283387	HMDB0002117	Lipids and lipid-like molecules
POS1085	Dinitrile- Heptanedioic acid	6.475	123.091	[M+CH3OH+H]+	123.092	True	2.00767e+06	5.84637e+06	3.97866e+06	4.97763e+06	3.92988e+06	1.63778e+06	3.96699e+06	5.54179e+06	3.92204e+06	5.01832e+06	C7H10N2	---	---	N#CCCCCCC#N	---	---	---	---
POS4481	Stearolic acid	6.226	281.245	[M+H]+	281.247	True	2.17887e+06	5.83348e+06	3.87948e+06	7.10024e+06	4.47834e+06	5.00445e+06	3.53761e+06	2.68381e+06	3.34974e+06	2.77639e+06	C18H32O2	---	RGTIBVZDHOMOKC-UHFFFAOYSA-N	CCCCCCCCC#CCCCCCCCC(=O)O	C08459	---	---	Lipids and lipid-like molecules
POS5650	Yunnandaphnine D	5.277	356.26	[M+NH4]+	356.259	True	5.12877e+06	3.25157e+06	3.15147e+06	4.45172e+06	3.26449e+06	7.25485e+06	3.72851e+06	3.25223e+06	4.0138e+06	3.0662e+06	C23H33NO2	---	ULBUZQCZJCHRBN-WLKARGNXSA-N	CC1CN2CC3CCC4=C5C(CC4)C(CC56C2C1CCC63C)C(=O)OC	---	---	---	Organoheterocyclic compounds
POS2046	Allantoin	0.763	159.049	[M+H]+	159.051	True	2.93657e+06	5.28368e+06	4.36916e+06	4.60071e+06	5.30401e+06	2.39458e+06	3.68309e+06	3.59674e+06	3.34092e+06	4.81523e+06	C4H6N4O3	Imidazolidinones	POJWUDADGALRAB-UHFFFAOYSA-N	NC(=O)NC1NC(=O)NC1=O	C01551	204	HMDB0000462	Organoheterocyclic compounds
POS4105	(10E,12Z)-Octadecadienoic acid	6.228	263.236	[M+H-H2O]+	263.236	True	1.82634e+06	5.16809e+06	3.68651e+06	7.45746e+06	4.62124e+06	4.0718e+06	2.95202e+06	4.32133e+06	3.28606e+06	2.73743e+06	C18H32O2	Fatty Acyls	GKJZMAHZJGSBKD-NMMTYZSQSA-N	CCCCC\C=C/C=C/CCCCCCCCC(O)=O		5282800	HMDB0005048	Lipids and lipid-like molecules
POS3450	10-Methyl-11H-benzo[a]fluoren|10-methyl-11H-benzo[a]fluorene|10-Methyl-benzo<a>fluoren|10-Methylbenzo<a>fluoren|10-Methylchrysofluoren|8-Methyl-2,3-benzfluoren	4.394	231.119	[M+Na]+	231.117	True	3.31848e+06	4.08706e+06	3.53387e+06	4.27057e+06	4.25671e+06	4.33259e+06	4.15933e+06	3.41147e+06	3.20956e+06	5.39133e+06	C18H14	---	---	Cc1cccc2c1Cc1c-2ccc2ccccc12	---	123465978	---	---
POS6662	Glycocholic acid	5.163	466.314	[M+H]+	466.316	True	593774	1.86146e+07	3.66295e+06	2.0344e+06	3.19359e+06	2.2397e+06	2.48899e+06	3.26524e+06	1.22506e+06	2.57865e+06	C26H43NO6	Glycinated bile acids and derivatives	RFDAIACWWDREDC-FRVQLJSFSA-N	C[C@H](CCC(O)=NCC(O)=O)[C@H]1CC[C@H]2[C@@H]3[C@H](O)C[C@@H]4C[C@H](O)CC[C@]4(C)[C@H]3C[C@H](O)[C@]12C	C01921	10140	HMDB0000138	Lipids and lipid-like molecules
POS4837	2-[2-[2-[[2-[2-(2-Hydroxypropanoylamino)-3-methylbutanoyl]oxy-3-methylbutanoyl]amino]-3-methylbutanoyl]oxypropanoylamino]-3-methylbutanoic acid	8.832	299.632	[M+NH4]2+	299.636	True	5.75091e+06	5.24008e+06	3.04308e+06	2.77131e+06	2.48031e+06	1.02845e+07	2.07433e+06	2.71457e+06	1.85822e+06	3.57006e+06	C26H45N3O10	Depsipeptides	YBUWNKPGCLTWJO-UHFFFAOYSA-N	CC(C)C(NC(=O)C(C)OC(=O)C(NC(=O)C(OC(=O)C(NC(=O)C(C)O)C(C)C)C(C)C)C(C)C)C(O)=O	---	91939776	---	Organic acids and derivatives
NEG7875	JWH 200 2'-naphthyl isomer	1.064	383.18	[M-H2O-H]-	383.177	True	5.95381e+06	3.02437e+06	3.29355e+06	3.0202e+06	6.13736e+06	660.045	5.45132e+06	3.31312e+06	5.88706e+06	3.45145e+06	C25H24N2O2	---	---	O=C(c1ccc2ccccc2c1)c1cn(CCN2CCOCC2)c2ccccc12	---	10362604	---	---
POS3557	Perfluoro-tert-butanol	1.03	236.997	[M+Na]+	236.996	True	2.9864e+06	2.45535e+06	1.64304e+06	3.32924e+06	3.37261e+06	1.56817e+07	2.42773e+06	1.72608e+06	2.19534e+06	3.65489e+06	C4HF9O	---	---	OC(C(F)(F)F)(C(F)(F)F)C(F)(F)F	---	16924	---	---
POS3136	4-Methylumbelliferone	1.346	215.012	[M+H]+	215.011	True	3.75492e+06	2.64918e+06	4.31223e+06	4.40181e+06	5.77146e+06	2.1131e+06	4.1929e+06	2.22453e+06	3.78464e+06	6.17146e+06	C10H8O3	7-hydroxycoumarins	HSHNITRMYYLLCV-UHFFFAOYSA-N	CC1=CC(=O)OC2=C1C=CC(O)=C2	C03081	5280567	HMDB0059622	Phenylpropanoids and polyketides
POS1036	Phenylacetaldehyde	2.082	121.064	[M+H]+	121.065	True	2.86236e+06	2.28899e+06	3.84866e+06	4.30948e+06	3.51294e+06	6.67057e+06	4.22439e+06	4.45209e+06	3.87465e+06	3.32861e+06	C8H8O	Phenylacetaldehydes	DTUQWGWMVIHBKE-UHFFFAOYSA-N	O=CCC1=CC=CC=C1	C00601	998	HMDB0006236	Benzenoids
POS3748	H-Ile-Asn-OH	4.484	246.147	[M+2H]2+	246.146	True	3.02453e+07	299281	1.80839e+06	115976	490571	176296	187796	2.96459e+06	2.64656e+06	429846	C10H19N3O4	---	HZYHBDVRCBDJJV-HAFWLYHUSA-N	CCC(C)C(C(=O)NC(CC(=O)N)C(=O)O)N	---	---	---	Organic acids and derivatives
POS3810	Aspermytin A	6.173	249.184	[M+H-H2O]+	249.184	True	4.02431e+06	3.47496e+06	3.42525e+06	2.11539e+06	2.4165e+06	1.08048e+07	3.14243e+06	4.16098e+06	2.41158e+06	3.36516e+06	C16H26O3	Ketones	RYBXJAJHOPCXHS-RDUHTLEXSA-N	O=C(CCO)C1(C)C2CCC(C)CC2C=CC1(O)C	---	9993091	---	Organic oxygen compounds
POS1337	indol-3-one	4.473	132.044	[M+H]+	132.044	True	323813	6.21516e+06	1.47062e+06	6.59558e+06	3.88861e+06	1.39622e+06	6.76226e+06	1.24775e+06	7.06143e+06	4.07924e+06	C8H5NO	---	---	O=C1C=Nc2ccccc21	---	11355497	---	---
POS4199	C17 Sphingosine	5.196	268.262	[M+H-H2O]+	268.263	True	6.58838e+06	2.33419e+06	3.91629e+06	1.59811e+06	2087854	1.17655e+07	2.26474e+06	4.48619e+06	1.69374e+06	2.21541e+06	C17H35NO2	Alkanolamines	RBEJCQPPFCKTRZ-BUHFOSPRSA-N	CCCCCCCCCCCC/C=C/[C@H]([C@H](CO)N)O	---	5283557	---	Organic nitrogen compounds
POS5503	Semperoside	4.743	343.136	[M+H]+	343.138	True	1.56743e+06	4.58014e+06	4.58714e+06	4.11706e+06	4.20261e+06	2.00085e+06	4.55949e+06	3.28153e+06	5.04091e+06	4.7112e+06	C16H24O9	---	HWFAUXGDHAPNHM-NWESXJQGSA-N	CC1CC2C3C1COCC3(C(=O)O2)OC4C(C(C(C(O4)CO)O)O)O	---	---	---	Lipids and lipid-like molecules
POS5753	Tetradeca-5,7,9-trienoylcarnitine	5	366.262	[M+Na]+	366.264	True	4.94445e+06	6.71748e+06	3.48885e+06	5.6856e+06	2.65266e+06	4.23536e+06	3.90383e+06	2.6282e+06	2.10026e+06	2.23813e+06	C21H35NO4	Fatty Acyls	JIBSOUROKXKXRI-UHFFFAOYSA-N	CCCCC=CC=CC=CCCCC(=O)OC(CC([O-])=O)C[N+](C)(C)C			HMDB0241400	Lipids and lipid-like molecules
NEG3468	H-Met-Ala-OH	1.4	219.08	[M-H]-	219.082	True	1.71871e+07	3.08356e+06	2.48056e+06	3.88342e+06	1.47047e+06	660.045	4.1899e+06	1.97424e+06	2.28472e+06	2.01696e+06	C8H16N2O3S	---	JHKXZYLNVJRAAJ-WDSKDSINSA-N	CC(C(=O)O)NC(=O)C(CCSC)N	---	---	---	Organic acids and derivatives
POS3187	NCGC00381395-01_C13H15NO2_(5S)-5-Acetyl-1-benzyl-2-pyrrolidinone	4.856	218.12	[M+H]+	218.118	True	3.00392e+06	4.49419e+06	3.66997e+06	3.12928e+06	3.89328e+06	5.42497e+06	3.87788e+06	3.31563e+06	3.89685e+06	3.73114e+06	C13H15NO2	Benzene and substituted derivatives	FIFRJJLOOYYYOZ-UHFFFAOYSA-N	CC(=O)C1CCC(=O)N1CC2=CC=CC=C2	---	---	---	Benzenoids
POS340	1-Butanethiol	9.889	91.0573	[M+H]+	91.0575	True	2.0814e+06	3.78361e+06	4.73256e+06	6.49836e+06	1.69715e+06	2.85853e+06	2.41189e+06	2.7531e+06	5.97497e+06	5.14387e+06	C4H10S	---	WQAQPCDUOCURKW-UHFFFAOYSA-N	CCCCS		8012	HMDB0031322	Organosulfur compounds
NEG2523	Fomannoxin	1.385	187.08	[M-H]-	187.077	True	7.96983e+06	2.75261e+06	7.80655e+06	3.77463e+06	2.14098e+06	660.045	4.6831e+06	3.4029e+06	2.62004e+06	2.72237e+06	C12H12O2	---	MPEXJCQZHBHGMC-LBPRGKRZSA-N	CC(=C)C1CC2=C(O1)C=CC(=C2)C=O	---	---	---	Organoheterocyclic compounds
POS4755	Glutamylphenylalanine	4.412	295.127	[M+H]+	295.129	True	2.33412e+06	3.60421e+06	3.92306e+06	3.66634e+06	5.12215e+06	4.00968e+06	3.12916e+06	3721422	4.02666e+06	4.0786e+06	C14H18N2O5	Phenylalanine and derivatives	XMBSYZWANAQXEV-QWRGUYRKSA-N	N[C@@H](CCC(O)=O)C(=O)N[C@@H](CC1=CC=CC=C1)C(O)=O		18653118	HMDB0029156	Organic acids and derivatives
POS6046	(6E,9E,12E)-Hexadeca-6,9,12-trienoylcarnitine	5.205	394.292	[M+NH4]+	394.296	True	4.91191e+06	6.05417e+06	2.81298e+06	4.77183e+06	2.78938e+06	5.59059e+06	3.62723e+06	2.75381e+06	1.56339e+06	2.73802e+06	C23H39NO4	Fatty Acyls	XHIVCERYEMLIFD-UHFFFAOYSA-N	CCCC=CCC=CCC=CCCCCC(=O)OC(CC([O-])=O)C[N+](C)(C)C			HMDB0241495	Lipids and lipid-like molecules
POS2592	(5-hydroxy-2-oxo-2H-pyran-4-yl)methyl acetate	4.72	185.043	[M+H]+	185.044	True	2.17395e+06	592311	1.103e+07	372562	743375	6.30554e+06	621438	1.40346e+07	550425	1.04645e+06	C8H8O5	---	---	CC(=O)OCc1cc(=O)occ1O	---	24864463	---	---
NEG4541	Palmitic acid	5.393	255.301	[M-H]-	255.3	True	15542.1	3.00934e+06	780750	5.59718e+06	4.8635e+06	660.045	7.30815e+06	949047	6.83329e+06	7.82987e+06	C16H32O2	Long-chain fatty acids	IPCSVZSSVZVIGE-UHFFFAOYSA-N	CCCCCCCCCCCCCCCC(O)=O	C00249	985	HMDB0000220	Lipids and lipid-like molecules
NEG79	Hexane	9.314	85.1064	[M-H]-	85.1024	True	5.21657e+06	5.36875e+06	3.41286e+06	1.10437e+06	4.23717e+06	3.49032e+06	3.6746e+06	1.70934e+06	2.54871e+06	6.34912e+06	C6H14	---	VLKZOEOYAKHREP-UHFFFAOYSA-N	CCCCCC	C11271	8058	HMDB0029600	Hydrocarbons
POS6799	LysoPE(18:0/0:0)	8.823	482.322	[M+H-H2O]+	482.323	True	792550	5.62016e+06	4.24662e+06	4.4865e+06	3.08811e+06	1.43125e+06	4.21062e+06	3.636e+06	4.21201e+06	5.35641e+06	C23H48NO7P	---	BBYWOYAFBUOUFP-JOCHJYFZSA-N	[H][C@@](O)(COC(=O)CCCCCCCCCCCCCCCCC)COP(O)(=O)OCCN		9547068	HMDB0011130	Lipids and lipid-like molecules
POS5612		5.353	353.227	[M+Na]+	353.226	True	2.13945e+06	4.07001e+06	3.32258e+06	3.43635e+06	4.1154e+06	5.31666e+06	3481184	5.02986e+06	2.01066e+06	4.07301e+06	C27H28	---	---	CCCC(C)C1CCc2c1ccc1c2ccc2c3cccc(C)c3ccc12	---	---	---	---
POS7730	7alpha-stearyloxy-6beta,12-dihydroxy-abieta-8,12-diene-11,14-dione	7.358	615.457	[M+Na]+	615.462	True	2.80235e+06	1.26327e+06	2.72968e+06	3.99589e+06	6.14873e+06	5.09346e+06	1.56601e+06	4.90387e+06	2.40301e+06	5.95123e+06	C38H62O6	---	---	CCCCCCCCCCCCCCCCCC(=O)OC1C2=C(C(=O)C(O)=C(C(C)C)C2=O)C2(C)CCCC(C)(C)C2C1O	---	85253886	---	---
POS6639	Naamidine B	4.861	464.19	[M+CH3OH+H]+	464.191	True	4.05923e+06	872852	2.81163e+06	575355	4.59973e+06	7.30513e+06	2.5128e+06	2.82318e+06	1.17769e+06	1.00969e+07	C24H25N5O5	---	ZTINURUARMNVOJ-UHFFFAOYSA-N	CN1C(=C(N=C1N=C2C(=O)N(C(=O)N2)C)CC3=CC=C(C=C3)OC)CC4=CC(=C(C=C4)OC)O	---	---	---	Benzenoids
NEG23	2-Methylpyrrole	1.404	80.0531	[M-H2O-H]-	80.0506	True	2.91073e+06	4.40868e+06	3.35222e+06	5.74995e+06	4.76921e+06	14720.9	2.31817e+06	3.18498e+06	5.73165e+06	4.22945e+06	C5H7N	---	TVCXVUHHCUYLGX-UHFFFAOYSA-N	CC1=CC=CN1		12489	HMDB0033114	Organoheterocyclic compounds
POS821	Heptanenitrile	4.392	112.112	[M+H]+	112.112	True	2.05108e+06	4.39054e+06	4.83761e+06	2.85489e+06	3.09946e+06	4.89731e+06	4.12122e+06	4.72539e+06	2.49981e+06	3149910	C7H13N	---	SDAXRHHPNYTELL-UHFFFAOYSA-N	CCCCCCC#N			HMDB0303164	Organic nitrogen compounds
POS5530	Griseolutein B	8.807	345.109	[2M+H]+	345.108	True	5.19689e+06	5.39497e+06	3.38806e+06	3.01102e+06	2.28263e+06	3.28073e+06	4.19052e+06	4.25957e+06	2.56424e+06	2.92754e+06	C17H16N2O6	---	ZJHVCMQHJHPGMZ-UHFFFAOYSA-N	COC1=CC=C(C2=NC3=CC=CC(=C3N=C12)C(=O)O)COC(CO)O	---	---	---	Organoheterocyclic compounds
POS604	Diisopropylamine	6.486	102.127	[M+H]+	102.128	True	810330	3.07688e+06	4.5352e+06	4.82285e+06	5.25612e+06	2.13911e+06	4.46349e+06	2.62782e+06	3.71965e+06	4.68913e+06	C6H15N	---	UAOMVDZJSHZZME-UHFFFAOYSA-N	CC(C)NC(C)C		7912	HMDB0251358	Organic nitrogen compounds
NEG2066	Glycylproline	8.937	171.076	[M-H]-	171.078	True	5.00304e+06	4.58462e+06	4.11756e+06	2.76309e+06	2.24411e+06	3.28572e+06	4.33632e+06	4.33288e+06	2.96269e+06	2.4943e+06	C7H12N2O3	Peptides	KZNQNBZMBZJQJO-YFKPBYRVSA-N	NCC(=O)N1CCC[C@H]1C(O)=O		3013625	HMDB0000721	Organic acids and derivatives
NEG7876	(+)-Bisabosqual A	1.155	383.183	[M-H]-	383.186	True	5.95381e+06	2.48039e+06	1.89308e+06	2.46615e+06	6.16207e+06	660.045	5.39994e+06	3.3219e+06	5.84335e+06	2.48723e+06	C23H28O5	---	JBVANMOFCVQYLP-MQRVUQIVSA-N	CC(=CCCC1(C2CCC(C3C2C4=C(O1)C=C(C(=C4O3)C=O)C=O)(C)O)C)C	---	---	---	Organoheterocyclic compounds
NEG1138	(2-methylpyridin-3-yl)boronic acid	1.286	136.058	[M-H]-	136.058	True	60521.9	5.33233e+06	5.80011e+06	7.31565e+06	3.35989e+06	243741	115059	3.32273e+06	2.44703e+06	7.90851e+06	C6H8BNO2	---	---	Cc1ncccc1B(O)O	---	20111647	---	---
NEG3671	4-Aethyl-2,3-dimethyl-8-propyl-chinolin|4-ethyl-2,3-dimethyl-8-propyl-quinoline	4.958	226.163	[M-H]-	226.16	True	4.71796e+06	3.16156e+06	2.25599e+06	3.26597e+06	3.54747e+06	3.62477e+06	4.56446e+06	2.63497e+06	4.42875e+06	3.68089e+06	C16H21N	---	---	CCCc1cccc2c(CC)c(C)c(C)nc12	---	---	---	---
POS4289	Hexadecasphingosine	5.048	272.257	[M+H]+	272.258	True	1.80226e+06	3.37158e+06	3.8789e+06	3.53724e+06	4.34095e+06	5.06335e+06	4.16157e+06	3.5451e+06	2.74622e+06	3.43376e+06	C16H33NO2	---	BTUSGZZCQZACPT-YYZTVXDQSA-N	[H]\C(CCCCCCCCCCC)=C(\[H])[C@@]([H])(O)[C@@]([H])(N)CO		14767871	HMDB0242181	Organic nitrogen compounds
POS2680	N6,N6,N6-Trimethyl-L-lysine	0.955	189.159	[M+H]+	189.16	True	4.30987e+06	2.7757e+06	2.12243e+06	4.09403e+06	2.44368e+06	7.39622e+06	2.66678e+06	3.87896e+06	3.48646e+06	2.68531e+06	C9H20N2O2	Amino acids and derivatives	MXNRLFUSFKVQSK-QMMMGPOBSA-N	C[N+](C)(C)CCCC[C@H](N)C([O-])=O	C03793	440120	HMDB0001325	Organic acids and derivatives
POS6866	MMV676063	6.123	490.286	[M+Na]+	490.286	True	1.8836e+06	1.45817e+06	5.56169e+06	2.38015e+06	3.92962e+06	9.22945e+06	1.08681e+06	6.02193e+06	2.29241e+06	1.92164e+06	C30H36FN3O2	N-phenylureas	---	CCCCc1ccc(NC(O)=Nc2ccc(OC3CCCCC3N(C)c3ccccc3)c(F)c2)cc1	---	---	---	---
NEG1168	Beta-orcinol	4.971	137.056	[M-H]-	137.06	True	4.83019e+06	6.18789e+06	2.28692e+06	3.42674e+06	2.86621e+06	1.94352e+06	2.64254e+06	2.59135e+06	2.88301e+06	5.32087e+06	C8H10O2	p-Xylenols	GHVHDYYKJYXFGU-UHFFFAOYSA-N	CC1=C(O)C=C(C)C=C1O	---	---	---	Benzenoids
POS47	Dimethyl sulfoxide	1.268	79.0213	[M+H]+	79.0212	True	729810	4.84039e+06	4.70214e+06	7.41619e+06	776687	4.44087e+06	4.091e+06	2.58363e+06	875629	4.34286e+06	C2H6OS	Sulfoxides	IAZDPXIOMUYVGZ-UHFFFAOYSA-N	CS(C)=O	C11143	679	HMDB0002151	Organosulfur compounds
POS3173	Tschimganidin	4.33	217.103	[M+2Na]+	217.102	True	4.93926e+06	3.65266e+06	3.27014e+06	3.04832e+06	2.35981e+06	4.50264e+06	2.97402e+06	2.95982e+06	2.17206e+06	4.74409e+06	C23H32O5	Germacrane sesquiterpenoids	OLJDCWYDXLXFJK-YKAHSWEGSA-N	COc1cc(C(=O)OC2CC(C)=CCCC(C)=CC(O)C2C(C)C)ccc1O	---	20841345	---	Lipids and lipid-like molecules
POS2042	Benzenesulfonic acid	0.762	159.013	[M+H]+	159.011	True	1.62347e+06	4.03949e+06	3.34193e+06	3.12379e+06	3.7395e+06	1.78882e+06	4.50892e+06	4.19778e+06	3.33468e+06	4.87737e+06	C6H6O3S	---	SRSXLGNVWSONIS-UHFFFAOYSA-N	OS(=O)(=O)C1=CC=CC=C1			HMDB0248986	Benzenoids
NEG1843	Kynuramine	0.674	163.089	[M-H]-	163.088	True	2.03041e+06	3.78915e+06	4.53364e+06	2.61283e+06	2.33972e+06	2.37294e+06	3.47849e+06	4.09401e+06	3619527	5.5583e+06	C9H12N2O	---	QLPVTIQQFGWSQQ-UHFFFAOYSA-N	NCCC(=O)C1=C(N)C=CC=C1		9692	HMDB0012246	Organic oxygen compounds
NEG1770	Isatinoxim	9.011	161.035	[M-H]-	161.036	True	2.62694e+06	4.22186e+06	3.87279e+06	3.70604e+06	3.30352e+06	986722	3.75788e+06	4.12543e+06	4.01993e+06	3.8043e+06	C8H6N2O2	---	---	O=C1C(=NO)Nc2ccccc21	---	3774160	---	---
POS2278	Piperidione	4.573	170.116	[M+H]+	170.117	True	1.62028e+06	3.28893e+06	2.10679e+06	2.50148e+06	4.78426e+06	7.73985e+06	4.46683e+06	2.56482e+06	2.79649e+06	2.537e+06	C9H15NO2	---	RGEVWUKXWFOAID-UHFFFAOYSA-N	CCC1(C(=O)CCNC1=O)CC	C17730	---	---	Organoheterocyclic compounds
POS1891	2-Amino-3-hydroxybenzamide	2.519	153.065	[M+H]+	153.066	True	1.02597e+06	3.11316e+06	2.08306e+06	6.3122e+06	3.3322e+06	154940	3.48409e+06	2.09127e+06	6.34804e+06	6.39231e+06	C7H8N2O2	---	---	N=C(O)c1cccc(O)c1N	---	20283850	---	---
NEG8120	(9S,10S)-10-hydroxy-9-(phosphonooxy)octadecanoate	1.035	395.221	[M-H]-	395.221	True	4.33441e+06	4.04065e+06	3.73258e+06	3.812e+06	4.19054e+06	660.045	4.18678e+06	4.34069e+06	1.89902e+06	3.77839e+06	C18H37O7P	---	UELBXEKQONEDKM-IRXDYDNUSA-N	[H][C@](O)(CCCCCCCC)[C@]([H])(CCCCCCCC(O)=O)OP(O)(O)=O	C15989	23724633	HMDB0059632	Lipids and lipid-like molecules
POS4552	[3-[(1Z,9Z)-octadeca-1,9-dienoxy]-2-octadecanoyloxypropyl] 2-(trimethylazaniumyl)ethyl phosphate	7.676	284.293	[M+H-H2O]+	284.294	True	1.03134e+06	3.82053e+06	2.52055e+06	3.47286e+06	4.07288e+06	6.69499e+06	4.28934e+06	3.90037e+06	2.44019e+06	2.05407e+06	C44H86NO7P	1-(1Z-alkenyl),2-acyl-glycerophosphocholines	ZOTYCHIFTCFAHC-DJRFHFPXSA-N	O=C(OC(COC=CCCCCCCC=CCCCCCCCC)COP(=O)([O-])OCC[N+](C)(C)C)CCCCCCCCCCCCCCCCC	---	23267165	---	Lipids and lipid-like molecules
POS3751	Dehydrolycopecurine	5.518	246.184	[M+H-H2O]+	246.185	True	4.88298e+06	740735	2.81307e+06	1.32736e+06	1.18364e+06	1.24705e+07	951172	5.64965e+06	2.12349e+06	2076103	C16H23NO	---	---	CC1CC2CC(=O)C34CCCN5CC3CC2C54C1	---	134966537	---	Lipids and lipid-like molecules
POS2914	1-(2-Hydroxyethyl)-2,2,6,6-tetramethyl-4-hydroxypiperidine	1.803	202.179	[M+H]+	202.18	True	1.53312e+06	2.62804e+06	2.12069e+06	2.0302e+06	2.05637e+06	1.52415e+07	2.23815e+06	2.36217e+06	1.62753e+06	2.34915e+06	C11H23NO2	Piperidines	STEYNUVPFMIUOY-UHFFFAOYSA-N	CC1(C)CC(O)CC(C)(C)N1CCO	---	104301	---	Organoheterocyclic compounds
POS5822	Gentian Violet	5.13	372.241	[M+H]+	372.243	True	969592	1.2258e+06	2.00879e+06	32120.1	120136	246294	1.4972e+07	5.546e+06	8.03888e+06	972077	C25H30N3	Diphenylmethanes	LGLFFNDHMLKUMI-UHFFFAOYSA-N	CN(C)C1=CC=C(C=C1)C(C1=CC=C(C=C1)N(C)C)=C1C=CC(C=C1)=[N+](C)C		3468	HMDB0014550	Benzenoids
POS133	3-Methylpyrazole	8.804	83.0603	[M+H]+	83.0604	True	2.53905e+06	3329915	2.96558e+06	3.65372e+06	3.20228e+06	3.66599e+06	3.09042e+06	3.09279e+06	3.32031e+06	5.19826e+06	C4H6N2	Pyrazoles	XKVUYEYANWFIJX-UHFFFAOYSA-N	CC1=NNC=C1	---	15073	---	Organoheterocyclic compounds
POS5845	N,N-(2,2-dihydroxy-ethyl) arachidonoyl amine	6.792	374.3	[M+H]+	374.304	True	1.95523e+06	3.0775e+06	1.08388e+06	5.78096e+06	2.82583e+06	3.01052e+06	3.7436e+06	7.24278e+06	3.62563e+06	1.67264e+06	C24H41NO3	---	HVEFQBBVYPUGOM-DOFZRALJSA-N	CCCCCC=CCC=CCC=CCC=CCCCC(=O)N(CCO)CCO	---	---	---	Lipids and lipid-like molecules
POS815	Nitrile-3-Methyl-4-oxopentanoic acid	8.8	112.076	[M+CH3OH+H]+	112.076	True	2.84801e+06	4.16489e+06	2.20976e+06	2.85091e+06	3.73221e+06	2.75348e+06	3282022	3.44594e+06	4.10867e+06	4.53841e+06	C6H9NO	---	---	CC(C)CC(=O)C#N	---	---	---	---
POS3728	Flurbiprofen	4.408	245.098	[M+H]+	245.098	True	1.82349e+06	3.93057e+06	2593155	2.55083e+06	4.33533e+06	4.29781e+06	3.51154e+06	3.13105e+06	2.73474e+06	4.68023e+06	C15H13FO2	Biphenyls and derivatives	SYTBZMRGLBWNTM-UHFFFAOYSA-N	CC(C(O)=O)C1=CC(F)=C(C=C1)C1=CC=CC=C1			HMDB0014850	Benzenoids
POS3041	4-(Methylnitrosamino)-1-(3-pyridyl)-1-butanol	5.225	209.116	[M+Na]+	209.116	True	2.61954e+06	3.31788e+06	5.4233e+06	3.012e+06	3.00892e+06	3.49261e+06	2.43052e+06	5.07767e+06	2.33464e+06	2.82646e+06	C10H15N3O2	---	OGRXKBUCZFFSTL-UHFFFAOYSA-N	CN(CCCC(O)C1=CN=CC=C1)N=O	C19574	104856	HMDB0041809	Organoheterocyclic compounds
POS2925	(E)-5-(Methylthio)-1-phenyl-4-penten-2-yn-1-one|trans-5-Methylthio-1-phenylpent-4-en-2-in-1-on	4.208	203.051	[M+H]+	203.052	True	2.34014e+06	4.27589e+06	3.66036e+06	3.26055e+06	3.97408e+06	2.39296e+06	3.25652e+06	3.41358e+06	3.11365e+06	3.84102e+06	C12H10OS	---	---	CSC=CC#CC(=O)c1ccccc1	---	---	---	---
POS4701	Tuberatolide A	6.042	291.194	[M+H]+	291.194	True	3.22626e+06	2.67958e+06	3.14928e+06	3.06849e+06	3.86934e+06	4.74476e+06	2.63047e+06	3.36227e+06	3.34431e+06	3.262e+06	C18H26O3	---	HPYAKDUQYJHSJJ-LEHPZIBWSA-N	CC(=CCCC1=CC(OC1=O)CC(=CCCC(=O)C)C)C	---	---	---	Lipids and lipid-like molecules
POS1367	Butoxyacetic acid	4.549	133.086	[M+H]+	133.086	True	860912	6.46028e+06	6.32091e+06	780642	7.12415e+06	7.05495e+06	627157	1.39143e+06	587493	2.05067e+06	C6H12O3	---	AJQOASGWDCBKCJ-UHFFFAOYSA-N	CCCCOCC(O)=O		41958	HMDB0041844	Organic acids and derivatives
POS7428	Aaptopurpurin	7.268	563.426	[M+H]+	563.425	True	2.61647e+06	4.89676e+06	2.19273e+06	2.10503e+06	4.46285e+06	5.63786e+06	4.83612e+06	1.6531e+06	1.79876e+06	2.81169e+06	C41H54O	---	---	COC1CC(C)=C(C=CC(C)=CC=CC(C)=CC=CC=C(C)C=CC=C(C)C=Cc2ccc(C)c(C)c2C)C(C)(C)C1	---	---	---	---
NEG2267	(4-methylsulfanyl-butyl)-thiourea	1.261	177.049	[M-H]-	177.053	True	3.4183e+06	2.70575e+06	4.62014e+06	4.46098e+06	1.44636e+06	660.045	4.86018e+06	4.89406e+06	2.22532e+06	4.26751e+06	C6H14N2S2	---	---	CSCCCCNC(=N)S	---	112692969	---	---
NEG942	Flucytosine	1.481	128.023	[M-H]-	128.025	True	1.92232e+06	5.32127e+06	5.16215e+06	3.83011e+06	2.99554e+06	574807	3.04258e+06	2.93822e+06	1.33458e+06	5.71179e+06	C4H4FN3O	Halopyrimidines	XRECTZIEBJDKEO-UHFFFAOYSA-N	NC1=C(F)C=NC(=O)N1		3366	HMDB0015231	Organoheterocyclic compounds
NEG4209	Minimycin: Oxazinomycin	1.301	244.048	[M-H]-	244.046	True	3.11103e+06	2.85786e+06	2.9997e+06	3.4294e+06	2.95446e+06	660.045	3.23552e+06	3.94295e+06	4.63513e+06	5.55477e+06	C9H11NO7	---	---	O=c1nc(O)c(C2OC(CO)C(O)C2O)co1	---	296192	---	---
POS7026	Isoamoritin	6.614	507.269	[M+Na]+	507.27	True	1.45469e+06	3.00384e+06	4.68515e+06	4.02332e+06	5.14243e+06	1.29991e+06	2.8767e+06	3.7555e+06	3.15946e+06	3.27342e+06	C31H38O6	---	YSSBXXIEFDCVDX-SANMLTNESA-N	CC(=CCC1=C(C(=CC(=C1)C2CC(=O)C3=C(C(=C(C(=C3O2)CC=C(C)C)O)CC=C(C)C)O)O)OC)C	---	---	---	Phenylpropanoids and polyketides
POS4627	2-nonylquinoline-3,4-diol:Series 3 HAQ C9	6.051	288.197	[M+H]+	288.197	True	2.57407e+06	3.09847e+06	3.13148e+06	2.12615e+06	5.06838e+06	5.2842e+06	2.31739e+06	1.95092e+06	2.59339e+06	4.48456e+06	C16H21NO2	Hydroxyquinolones	CEIUIHOQDSVZJQ-UHFFFAOYSA-N	CCCCCCCC1=C(C(C2=CC=CC=C2N1)=O)O	---	---	---	---
POS5967	3-Hydroxy-cis-5-tetradecenoylcarnitine	5.034	386.289	[M+H-H2O]+	386.291	True	3.98448e+06	4.57414e+06	2.56929e+06	4.6287e+06	2844960	4.30139e+06	2.83244e+06	2283495	2.24236e+06	2.25795e+06	C21H39NO5	Fatty Acyls	CJMUXNONVZSQIX-ZDOLJLSUSA-N	CCCCCCCC\C=C/CC(O)CC(=O)O[C@H](CC([O-])=O)C[N+](C)(C)C		156908008	HMDB0013330	Lipids and lipid-like molecules
POS4349	Chlorpheniramine	5.942	275.133	[M+H]+	275.133	True	344815	8.56809e+06	3.72622e+06	4.71568e+06	2.45556e+06	121727	4031614	5.36568e+06	1.69367e+06	1.49558e+06	C16H19ClN2	Pheniramines	SOYKEARSMXGVTM-UHFFFAOYSA-N	CN(C)CCC(C1=CC=C(Cl)C=C1)C1=CC=CC=N1	C06905	2725	HMDB0001944	Organoheterocyclic compounds
POS7048	LysoPC(17:0/0:0)	5.986	510.353	[M+H]+	510.355	True	6.6699e+06	1.43048e+06	3.85741e+06	1.94495e+06	1.77181e+06	7.5427e+06	742483	1.09385e+06	1.91006e+06	5.47976e+06	C25H52NO7P	Lysophosphatidylcholines	SRRQPVVYXBTRQK-XMMPIXPASA-N	CCCCCCCCCCCCCCCCC(=O)OC[C@@H](O)COP([O-])(=O)OCC[N+](C)(C)C	C04230	24779463	HMDB0012108	Lipids and lipid-like molecules
POS3190	Propionylcarnitine	1.257	218.138	[M+H]+	218.139	True	2.30394e+06	5.41928e+06	3.22359e+06	3.71937e+06	4.43039e+06	38473.5	3.51222e+06	3.64128e+06	2.81846e+06	3.33057e+06	C10H19NO4	Acyl carnitines	UFAHZIUFPNSHSL-MRVPVSSYSA-N	CCC(=O)O[C@H](CC([O-])=O)C[N+](C)(C)C	C03017	188824	HMDB0000824	Lipids and lipid-like molecules
NEG458	1,2,4-Butanetriol	8.99	106.063	[M-H]-	106.063	True	8.70239e+06	2.56111e+06	1.26916e+06	2.48692e+06	1.69724e+06	6.75417e+06	2.84281e+06	1.39929e+06	2.05401e+06	2.6487e+06	C4H10O3	---	ARXKVVRQIIOZGF-UHFFFAOYSA-N	---	---	---	---	Organic oxygen compounds
POS2453	4-Hexylaniline	4.56	178.158	[M+H]+	178.159	True	1.63315e+06	4.31381e+06	3.13919e+06	3.4409e+06	4.17009e+06	1.95064e+06	3.33487e+06	3.27974e+06	2.85308e+06	4.26113e+06	C12H19N	Aniline and substituted anilines	OVEMTTZEBOCJDV-UHFFFAOYSA-N	CCCCCCC1=CC=C(N)C=C1	---	36382	---	Benzenoids
POS6040	8-hydroxy-6-methoxy-7-[(2S,3R,4S,5S,6R)-3,4,5-trihydroxy-6-(hydroxymethyl)oxan-2-yl]oxychromen-2-one	4.973	393.113	[M+Na]+	393.113	True	2.15809e+06	3.26875e+06	3.3152e+06	3.48244e+06	4.24558e+06	1.92262e+06	2.59889e+06	3.09274e+06	3.6969e+06	4.55594e+06	C16H18O10	Coumarin glycosides	RVWWDDKOKZXKCJ-ZOLYHUHESA-N	O=C1OC=2C(O)=C(OC3OC(CO)C(O)C(O)C3O)C(OC)=CC2C=C1	---	---	---	Phenylpropanoids and polyketides
POS4095	Prolylphenylalanine	4.402	263.138	[M+H]+	263.139	True	2.32751e+06	3.61865e+06	2.39395e+06	2.30107e+06	5.5073e+06	3.41563e+06	2.97661e+06	2.39137e+06	2.24033e+06	5.02901e+06	C14H18N2O3	Dipeptides	IWIANZLCJVYEFX-RYUDHWBXSA-N	OC(=O)[C@H](CC1=CC=CC=C1)NC(=O)[C@@H]1CCCN1		6351946	HMDB0011179	Organic acids and derivatives
POS4396	[6]-Shogaol	5.574	277.179	[M+H]+	277.179	True	2.37911e+06	2.60917e+06	3.3299e+06	3.27831e+06	2.98621e+06	5.42753e+06	3.05885e+06	2.95274e+06	2.40969e+06	3.76358e+06	C17H24O3	---	OQWKEEOHDMUXEO-BQYQJAHWSA-N	CCCCCC=CC(=O)CCC1=CC(=C(C=C1)O)OC	C10494	---	---	Benzenoids
POS3462	Suberylglycine	0.971	232.114	[M+H]+	232.117	True	1.14955e+06	1.57723e+06	1.14755e+06	1.39721e+06	414197	1.56857e+07	1.11404e+06	5.67984e+06	1.57501e+06	2.42334e+06	C10H17NO5	Amino acids and derivatives	HXATVKDSYDWTCX-UHFFFAOYSA-N	OC(=O)CCCCCCC(=O)NCC(O)=O		6453952	HMDB0000953	Organic acids and derivatives
POS5703	Prednisolone	4.988	361.199	[M+H]+	361.201	True	3.66163e+06	3.15865e+06	1.69212e+06	3.77672e+06	3.06709e+06	5.01198e+06	3.24149e+06	3.08253e+06	2.57089e+06	2.75545e+06	C21H28O5	21-hydroxysteroids	OIGNJSKKLXVSLS-VWUMJDOOSA-N	[H][C@@]12CC[C@](O)(C(=O)CO)[C@@]1(C)C[C@H](O)[C@@]1([H])[C@@]2([H])CCC2=CC(=O)C=C[C@]12C	C07369	5755	HMDB0014998	Lipids and lipid-like molecules
POS6735	LysoPE(0:0/18:3(9Z,12Z,15Z))	5.889	476.275	[2M+H]+	476.275	True	1.43189e+06	3.56912e+06	4.42129e+06	3.55854e+06	3.90267e+06	2.90777e+06	1.86677e+06	4.32099e+06	3.12028e+06	2.88276e+06	C23H42NO7P	---	JGWWMNVPHKMUCV-WOBXFXBNSA-N	[H][C@@](CO)(COP(O)(=O)OCCN)OC(=O)CCCCCCC\C=C/C\C=C/C\C=C/CC		53480928	HMDB0011479	Lipids and lipid-like molecules
NEG848	5-Methylcytosine	6.748	124.05	[M-H]-	124.052	True	6.67181e+06	3.99766e+06	3.46612e+06	3.40533e+06	2.50541e+06	1.60949e+06	1.42582e+06	2.94299e+06	2.6473e+06	3.05723e+06	C5H7N3O	Hydroxypyrimidines	LRSASMSXMSNRBT-UHFFFAOYSA-N	CC1=C(N)NC(=O)N=C1	C02376	65040	HMDB0002894	Organoheterocyclic compounds
NEG3410	Tributylphosphine oxide	1.383	217.17	[M-H]-	217.173	True	2.20028e+06	2.57642e+06	3.56363e+06	4.05893e+06	4.68018e+06	17831.8	2.43571e+06	3.81874e+06	4.8207e+06	3.55112e+06	C12H27OP	---	MNZAKDODWSQONA-UHFFFAOYSA-N	CCCCP(=O)(CCCC)CCCC		13138	HMDB0259167	Organophosphorus compounds
POS448	3-Ethylfuran	1.5	97.0645	[M+H]+	97.0653	True	1.64092e+06	4.07394e+06	6.86737e+06	2.54771e+06	3.89465e+06	2.73526e+06	3.44943e+06	958524	2.78026e+06	2.62553e+06	C6H8O	Heteroaromatic compounds	RPCHNECSJGMRGP-UHFFFAOYSA-N	CCC1=COC=C1		3017760	HMDB0040588	Organoheterocyclic compounds
NEG6914	CUDA* (internal standard)	8.855	339.267	[2M-H]-	339.267	True	5.86151e+06	3.09319e+06	1.74637e+06	1.2104e+06	1.10687e+06	1.06546e+07	3.1002e+06	2.00385e+06	1.34371e+06	870553	C19H36N2O3	Medium-chain fatty acids	HPTJABJPZMULFH-UHFFFAOYSA-N	O=C(O)CCCCCCCCCCCN=C(O)NC1CCCCC1	---	---	---	Lipids and lipid-like molecules
NEG4504	Tripelennamine	2.506	254.165	[M-H]-	254.166	True	5.03893e+06	950980	5.22837e+06	2.81254e+06	2.4305e+06	660.045	2.7759e+06	4.0332e+06	1.76868e+06	5.92662e+06	C16H21N3	---	UFLGIAIHIAPJJC-UHFFFAOYSA-N	CN(C)CCN(CC1=CC=CC=C1)C1=CC=CC=N1	C07180	5587	HMDB0014930	Benzenoids
POS3923	(6-methyl-6-azabicyclo[4.4.0]dec-2-yl)methyl 3-aminopropanoate, iodide	5.294	255.208	[M+CH3OH+H]+	255.207	True	2.7432e+06	3.59662e+06	2.40627e+06	1.88844e+06	3.1787e+06	4.94959e+06	4.6188e+06	3.07392e+06	1.89394e+06	2.50691e+06	C14H27N2O2+	Lupinine-type alkaloids	YUWVOVMUDMIUFN-UHFFFAOYSA-N	C[N+]12CCCCC1C(COC(=O)CCN)CCC2	---	71835656	---	Alkaloids and derivatives
NEG6626	9,12,13,TriHODE	8.929	327.223	[M-H]-	327.22	True	8.93096e+06	2.9817e+06	1.10419e+06	340090	290394	1.21362e+07	3.07802e+06	1.1309e+06	614682	246501	C18H32O5	---	MKYUCBXUUSZMQB-NMABCHCUSA-N	CCC=CCC(C(C=CC(CCCCCCCC(=O)O)O)O)O	---	---	---	Lipids and lipid-like molecules
POS4257	NCGC00380372-01!N-[1-(4-methoxy-6-oxopyran-2-yl)-2-methylbutyl]acetamide	4.801	271.164	[M+H]+	271.165	True	2.47126e+06	2.37939e+06	2.78224e+06	2.66081e+06	1.85546e+06	8.31147e+06	2.42825e+06	3.18859e+06	2.98758e+06	1.75223e+06	C13H19NO4	Pyranones and derivatives	LFXMHSJWYXKODM-UHFFFAOYSA-N	CCC(C)C(NC(C)=O)C1=CC(OC)=CC(=O)O1	---	---	---	---
NEG7520	2,4,6-Cholestatrien|Cholesta-2,4,6-triene	0.918	365.318	[M-H2O-H]-	365.322	True	3.81724e+06	3.36914e+06	3.34891e+06	3.38198e+06	3.45769e+06	49613.8	3.6728e+06	3.22906e+06	3.01698e+06	3.25277e+06	C27H42	---	---	CC(C)CCCC(C)C1CCC2C3C=CC4=CC=CCC4(C)C3CCC12C	---	4432072	---	---
POS6903	PE(19:1(9Z)/0:0)	8.826	494.322	[M+H]+	494.323	True	2.02536e+06	3.1609e+06	3.64304e+06	3.18296e+06	2.22302e+06	4.20107e+06	1.39112e+06	3.8061e+06	2.6487e+06	4.09551e+06	C24H48NO7P	---	QXOXODCLNBXHKD-ZXEGGCGDSA-N	CCCCCCCCCC=CCCCCCCCC(=O)OCC(COP(=O)(O)OCCN)O	---	---	---	Lipids and lipid-like molecules
POS3107	Rabenzazole	4.575	213.113	[M+H]+	213.113	True	734679	1.15213e+06	1.9005e+06	443520	629620	852522	1.24772e+07	2.94626e+06	7.49058e+06	1.74822e+06	C12H12N4	---	---	Cc1cc(C)n(-c2nc3ccccc3[nH]2)n1	---	38441	---	---
NEG3021	p-coumaroyl-diketide	1.26	204.044	[M-H]-	204.043	True	2.4379e+06	3.28856e+06	2.16982e+06	4.14614e+06	4.19744e+06	660.045	2.6616e+06	4.55918e+06	2.21353e+06	4.67317e+06	C11H9O4-	---	VKCHGHDJFMXENE-ZZXKWVIFSA-M	C1=CC(=CC=C1C=CC(=O)CC(=O)[O-])O	---	---	---	Phenylpropanoids and polyketides
POS7033	PC(17:1(10Z)/0:0)	5.553	508.337	[M+H]+	508.339	True	131349	2.35801e+06	2.92532e+06	3.73705e+06	3.09983e+06	279153	7.29987e+06	3.11703e+06	4.1304e+06	2.90628e+06	C25H50NO7P	---	XBGIMYLOTRDXPK-AGXIJRPPSA-N	CCCCCCC=CCCCCCCCCC(=O)OCC(COP(=O)([O-])OCC[N+](C)(C)C)O	---	---	---	Lipids and lipid-like molecules
POS4264	Axerophthene	5.589	271.241	[M+H]+	271.242	True	1.63092e+06	1.14924e+06	3.61901e+06	4.94845e+06	2.58211e+06	2.96513e+06	1.07685e+06	3.94166e+06	4.92441e+06	3.1213e+06	C20H30	---	IDMGVRDNZFQORW-JWBAUCAFSA-N	CC=C(C)C=CC=C(C)C=CC1=C(CCCC1(C)C)C	---	---	---	Lipids and lipid-like molecules
POS2654	NCGC00381347-01!5-acetamido-4-oxohexanoic acid	5.087	188.091	[M+H-H2O]+	188.091	True	1.45794e+06	3.29132e+06	4.43272e+06	3.21358e+06	4.29322e+06	992871	2.91103e+06	3.8024e+06	2.2709e+06	3.1515e+06	C8H13NO4	Medium-chain keto acids and derivatives	QSRUAKBTZTXXLM-UHFFFAOYSA-N	CC(NC(C)=O)C(=O)CCC(O)=O	---	---	---	---
POS4865	2,2,2-trifluoro-N-[2-(5-methoxy-2-methylindol-3-yl)ethyl]acetamide	4.821	301.116	[M+NH4]+	301.116	True	1.70383e+06	4.9032e+06	1.06159e+06	2.57696e+06	1.75287e+06	5.2006e+06	5.0374e+06	1.55275e+06	3.53586e+06	2.26686e+06	C14H15F3N2O2	3-alkylindoles	IXHCCEUPNCGRLJ-UHFFFAOYSA-N	COc1ccc2[nH]c(C)c(CCN=C(O)C(F)(F)F)c2c1	---	5306716	---	Organoheterocyclic compounds
POS7640	_130131	4.53	601.263	[M+H]+	601.263	True	1.70177e+06	4.24718e+06	722509	4.14793e+06	1.9693e+06	5.68473e+06	4.69701e+06	1.30555e+06	2.54447e+06	2.48487e+06	C30H42O11	Terpene lactones	LBRJFDBQNUVAGM-VGCGLKNISA-N	CC([C@@H]1CC[C@@](COC(C(CO2)=C[C@@]3([H])[C@]([C@](O)(CO)CC[C@@H]3C(C)C)([H])C2=O)=O)(O)[C@]4([H])C(OCC(C(O)=O)=C[C@]41[H])=O)C	---	---	---	---
POS6351	8'-Apoalloxanthin	5.161	430.292	[M+H]+	430.29	True	435917	1.19542e+07	3.11497e+06	1.74379e+06	3.02835e+06	1.37541e+06	1.47041e+06	2.6174e+06	1.55026e+06	2.21409e+06	C30H38O2	Diterpenoids	IKHXVHBELYIQOW-BDQJDLMXSA-N	C(C)(=CC=CC=C(C)C=CC=C(C)C=O)C=CC=C(C#CC(=C(C)1)C(C)(C)CC(C1)O)C	---	---	---	Lipids and lipid-like molecules
POS2465	Mellein	4.69	179.069	[M+H-H2O]+	179.07	True	982473	3.41324e+06	2.78855e+06	1.55439e+06	4.45365e+06	2.89165e+06	3.38911e+06	3.04892e+06	1.53793e+06	5.30119e+06	C10H10O3	2-benzopyrans	KWILGNNWGSNMPA-ZCFIWIBFSA-N	C[C@@H]1CC2=CC=CC(O)=C2C(=O)O1			HMDB0301747	Organoheterocyclic compounds
POS6638	FT-0773781	4.858	464.187	[M+H]+	464.185	True	1.56677e+06	2.36182e+06	1.41515e+06	1.59748e+06	1.12463e+07	2.81057e+06	961075	1.16496e+06	2.13423e+06	4.08617e+06	C22H29N3O6S	---	---	CC(C)(C)C(=O)OCOC(=O)C1N2C(=O)C(NC(=O)C(N)c3ccccc3)C2SC1(C)C	C11750	4490793	---	---
POS5207	MCC0122	5.086	322.197	[M+Na]+	322.197	True	1.91242e+06	3.26188e+06	5.62356e+06	2.51176e+06	4.07204e+06	1.18754e+06	1.23357e+06	4.21945e+06	1.80023e+06	3.35778e+06	C13H27N3O6	---	---	CNC1C(O)C(OC2C(N)CC(N)C(O)C2O)OCC1(C)O	---	14699894	---	---
POS7414	7,8-Didehydroaaptopurpurin	7.173	561.407	[M+H]+	561.409	True	3.46785e+06	3.47776e+06	3.9402e+06	1.75619e+06	3.34947e+06	3.11442e+06	2.49504e+06	2.18313e+06	2.26789e+06	3.01764e+06	C41H52O	---	---	COC1CC(C)=C(C#CC(C)=CC=CC(C)=CC=CC=C(C)C=CC=C(C)C=Cc2ccc(C)c(C)c2C)C(C)(C)C1	---	---	---	---
POS3485	2-{2-[4-(diethylamino)phenyl]-6-hydroxy-3-azabicyclo[4.4.0]dec-3-yl}-N-(4-meth oxyphenyl)acetamide	5.603	233.658	[M+H]2+	233.657	True	1.69848e+06	2.44325e+06	2.3924e+06	5.34446e+06	1.80258e+06	2.90269e+06	2.4546e+06	2.74275e+06	5.2216e+06	2.05814e+06	C28H39N3O3	Phenylpiperidines	ATAIQLAAFSDANW-UHFFFAOYSA-N	CCN(CC)c1ccc(C2C3CCCCC3(O)CCN2CC(=O)Nc2ccc(OC)cc2)cc1	---	4282660	---	Organoheterocyclic compounds
POS6793	Betulin	6.328	481.344	[M+H]+	481.344	True	111826	4.66155e+06	3.07411e+06	2.67611e+06	3.93643e+06	199130	8.66342e+06	1.25374e+06	951422	3.31174e+06	C30H50O2	Triterpenoids	FVWJYYTZTCVBKE-ROUWMTJPSA-N	[H][C@]12[C@@H](CC[C@]1(CO)CC[C@]1(C)[C@]2([H])CC[C@]2([H])[C@@]3(C)CC[C@H](O)C(C)(C)[C@]3([H])CC[C@@]12C)C(C)=C	C08618	72326	HMDB0036838	Lipids and lipid-like molecules
POS5151	Drofenine	6.202	318.239	[M+H]+	318.24	True	2.51637e+06	3.44413e+06	1.40741e+06	2.29716e+06	2.70935e+06	5727621	3.63313e+06	3.39628e+06	1.88923e+06	1.794e+06	C20H31NO2	Benzene and substituted derivatives	AGJBLWCLQCKRJP-UHFFFAOYSA-N	CCN(CC)CCOC(=O)C(C1CCCCC1)C2=CC=CC=C2	---	---	---	Benzenoids
POS2	1-Propene-1-thiol	2.572	75.026	[M+H]+	75.0262	True	890739	1.73863e+06	3.17213e+06	1.66676e+06	1.78688e+06	7.89499e+06	1.04179e+06	2.60679e+06	3.73943e+06	4.10822e+06	C3H6S	---	RIZGKEIRSQLIBK-NSCUHMNNSA-N	C\C=C\S		5366351	HMDB0040345	Organosulfur compounds
NEG2001	2-butyl-5-propylpyrrolidine	5.178	168.176	[M-H]-	168.176	True	958049	2.16575e+06	3.37111e+06	2.00979e+06	1.58826e+06	660.045	3.34144e+06	3.95507e+06	5.71047e+06	5.33717e+06	C11H23N	---	---	CCCCC1CCC(CCC)N1	---	16059122	---	---
POS4754	N-[Methyl(7H-purin-6-yl)carbamoyl]-L-threonine	5.729	295.116	[M+H]+	295.115	True	891172	2.16398e+06	1.52612e+06	2.29635e+06	5.57862e+06	4.53591e+06	2.29169e+06	3.38165e+06	2.45745e+06	3.14995e+06	C11H14N6O4	---	---	CC(O)C(N=C(O)N(C)c1ncnc2[nH]cnc12)C(=O)O	---	78174054	---	---
NEG4075	N-(2,3-Dihydroxybenzoyl)-L-serine	1.301	240.049	[M-H]-	240.051	True	2.63182e+06	2.58934e+06	1.91352e+06	2.83016e+06	3.62055e+06	660.045	2.72245e+06	3.41817e+06	3.73101e+06	4.81246e+06	C10H11NO6	---	VDTYHTVHFIIEIL-LURJTMIESA-N	C1=CC(=C(C(=C1)O)O)C(=O)NC(CO)C(=O)O	C04204	---	---	Benzenoids
NEG6107	(+/-)-debromoflustramine B	8.953	309.235	[M-H2O-H]-	309.234	True	6.97885e+06	1.98454e+06	785271	383817	221744	1.46654e+07	2.0329e+06	741496	205626	238613	C21H30N2	---	---	CC(C)=CCN1c2ccccc2C2(CC=C(C)C)CCN(C)C12	---	496015	---	---
POS5485	Histidyltryptophan	4.303	342.154	[M+H]+	342.155	True	1.18812e+06	1.55575e+06	2.55544e+06	3.47915e+06	2.36778e+06	8.72157e+06	1.69113e+06	2.12189e+06	2.7327e+06	1.60076e+06	C17H19N5O3	---	FBTYOQIYBULKEH-ZFWWWQNUSA-N	N[C@@H](CC1=CNC=N1)C(=O)N[C@@H](CC1=CNC2=CC=CC=C12)C(O)=O		7009649	HMDB0028896	Organic acids and derivatives
POS1368	Ornithine	0.85	133.096	[M+H]+	133.097	True	2.91273e+06	2.737e+06	2.87878e+06	2.59537e+06	1.37756e+06	3.61122e+06	2.83072e+06	3.14951e+06	2.74359e+06	3.04689e+06	C5H12N2O2	Amino acids and derivatives	AHLPHDHHMVZTML-BYPYZUCNSA-N	NCCC[C@H](N)C(O)=O	C00077	6262	HMDB0000214	Organic acids and derivatives
POS6710	Deoxycholic acid glycine conjugate	5.5	472.3	[M+Na]+	472.303	True	409724	4.95336e+06	5.56344e+06	4.06034e+06	2.28803e+06	1.0232e+06	1.56462e+06	4.00491e+06	2.20992e+06	1.80027e+06	C26H43NO5	Glycinated bile acids and derivatives	WVULKSPCQVQLCU-ZMBDPXIHSA-N	[H][C@]12CCC3C4CC[C@H]([C@H](C)CCC(=O)NCC(O)=O)[C@@]4(C)[C@@H](O)CC3[C@@]1(C)CC[C@@H](O)C2	C05464	22833539	HMDB0000631	Lipids and lipid-like molecules
POS5426	Dendrowardine	4.839	338.232	[M+CH3OH+H]+	338.232	True	2.8005e+06	4.10455e+06	3.05108e+06	3.11706e+06	2.30946e+06	2.47639e+06	2.82745e+06	2.66828e+06	3.05847e+06	1.45072e+06	C19H32NO4+	---	GANHKOAYNCJBFL-FFQMBYEESA-N	CC(C)C1C2C3CCC4C3(C(C1OC2=O)OC4[N+](C)(C)CCO)C	---	---	---	Organoheterocyclic compounds
POS3927	Actinopolysporin C	6.058	255.23	[M+H]+	255.232	True	2.90256e+06	2.13666e+06	2.07754e+06	4.10824e+06	3.98792e+06	7.13709e+06	872034	1.38093e+06	1.77576e+06	1.45327e+06	C16H30O2	---	NFZDDCVNVZBRDV-GXDHUFHOSA-N	CCC(=O)C(=CC(C)CC(C)CC(C)(CC)O)C	---	---	---	Lipids and lipid-like molecules
POS5343	(Z)-N-<2-(4-hydroxyphenyl)ethyl>-3-methyldodec-2-enamide|(Z)-N-[2-(4-Hydroxyphenyl)-ethyl]-3-methyl-2-dodecenamide|(Z)-N-[2-(4-hydroxyphenyl)ethyl]-3-methyldodec-2-enamide	5.351	332.26	[M+H]+	332.258	True	4.89824e+06	2.22839e+06	1.78964e+06	1.97264e+06	2.16848e+06	5.5336e+06	2.32259e+06	2.26219e+06	2.1739e+06	2.38854e+06	C21H33NO2	---	---	CCCCCCCCCC(C)=CC(=O)NCCc1ccc(O)cc1	---	73835964	---	---
POS4628	CAY10444	5.991	288.199	[M+H]+	288.199	True	1.73503e+06	3.21239e+06	3.80222e+06	2.7149e+06	2.71619e+06	4.3136e+06	2.21702e+06	2.4833e+06	2.35613e+06	1.81782e+06	C15H29NO2S	---	FNBSOIBCKUUVJJ-LSLKUGRBSA-N	CCCCCCCCCCCC1NC(CS1)C(=O)O	---	---	---	Organic acids and derivatives
POS5707	MG(0:0/20:4(5Z,8Z,11Z,14Z)/0:0)	6.062	361.271	[2M+H]+	361.272	True	2.60352e+06	2.3497e+06	2.10227e+06	3.05775e+06	4.58611e+06	3.58896e+06	1.46307e+06	2.32265e+06	2.41438e+06	2.77445e+06	C23H38O4	Endocannabinoids	RCRCTBLIHCHWDZ-DOFZRALJSA-N	[H]C(CO)(CO)OC(=O)CCC\C=C/C\C=C/C\C=C/C\C=C/CCCCC	C13856	5282280	HMDB0004666	Lipids and lipid-like molecules
POS6137	Bourgeanic acid	5.329	404.334	[M+CH3OH+H]+	404.337	True	731433	733854	944157	1.4808e+06	1.49439e+06	1.21271e+07	5.5671e+06	1.80903e+06	1.13246e+06	1.18324e+06	C22H42O5	3-(3-hydroxyalkanoyloxy)alkanoic acids	ZQEUMOKDJCSNHB-IHRHECOVSA-N	CC[C@@H](C)C[C@@H](C)[C@@H]([C@H](C)C(=O)O[C@@H]([C@H](C)C[C@H](C)CC)[C@H](C)C(=O)O)O	---	10905154	---	Lipids and lipid-like molecules
NEG3404	3-Hydroxysebacic acid	9.204	217.114	[M-H]-	217.11	True	1.6817e+06	3.35779e+06	2.84823e+06	2.55072e+06	2.69694e+06	2.58137e+06	3.32121e+06	3.0521e+06	2.35898e+06	2.69122e+06	C10H18O5	Medium-chain hydroxy acids and derivatives	OQYZCCKCJQWHIE-MRVPVSSYSA-N	O[C@H](CCCCCCC(O)=O)CC(O)=O		124350389	HMDB0000350	Organic acids and derivatives
NEG1118	1-(6-Methyl-2-pyrazinyl)ethanone	5.494	135.057	[M-H]-	135.056	True	1.17483e+06	4.2799e+06	3.43117e+06	2.85613e+06	2.27882e+06	309671	1.5055e+06	4.46065e+06	3.62196e+06	3.11495e+06	C7H8N2O	---	---	CC(=O)c1cncc(C)n1	---	527821	---	---
POS3787	N-(4-Coumaroyl)-L-homoserine lactone	4.527	248.09	[M+Na]+	248.091	True	449413	3.98433e+06	3.08072e+06	2.71443e+06	1.31119e+06	2.04111e+06	5.51837e+06	3.15612e+06	2.14133e+06	2.60336e+06	C13H13NO4	---	CCIXZFJYFQJTGK-GQOHGMTASA-N	C1COC(=O)C1NC(=O)C=CC2=CC=C(C=C2)O	C20677	---	---	Organic acids and derivatives
POS2959	N-benzyl-N,N-diethyl-2-propen-1-aminium	4.697	204.174	[M]+	204.175	True	1.17035e+06	3.196e+06	2.99648e+06	3.18986e+06	3.26375e+06	1.53655e+06	2.92225e+06	2.32287e+06	3.10871e+06	3.2909e+06	[C14H22N]+	---	MLOZIWKXHDXCDW-UHFFFAOYSA-N	---	---	---	---	---
POS3583	1-Amino-2-methylanthraquinone	4.839	238.088	[2M+H]+	238.086	True	1.11642e+06	2.75157e+06	2.53776e+06	1.9388e+06	3.41832e+06	4.81829e+06	2.96687e+06	2.12619e+06	2.49963e+06	2.81963e+06	C15H11NO2	Anthraquinones	ZLCUIOWQYBYEBG-UHFFFAOYSA-N	CC1=C(N)C2=C(C=C1)C(=O)C1=CC=CC=C1C2=O	C19320	6702	HMDB0243816	Benzenoids
NEG3935	(-)-Indolizidine 235B|(5R,8R,8aS)-(-)-5-(7-hept-3-enyl)-8-methylindolizidine	1.565	234.227	[M-H]-	234.223	True	1.88055e+06	3.45726e+06	2.67775e+06	3.32936e+06	3.31509e+06	715412	1.45637e+06	2.98248e+06	3.74816e+06	3.42157e+06	C16H29N	---	---	CCC=CCCCC1CCC(C)C2CCCN12	---	85361351	---	---
POS3957	N-Methyldioctylamine	5.522	256.298	[M+H]+	256.3	True	1.75577e+06	2.39149e+06	2.98268e+06	2.30465e+06	2.39106e+06	4.29994e+06	2.28671e+06	2.26526e+06	3.10773e+06	3.09015e+06	C17H37N	---	YJLYANLCNIKXMG-UHFFFAOYSA-N	CCCCCCCCN(C)CCCCCCCC	---	---	---	Organic nitrogen compounds
POS7538	NCGC00380135-01!(3aS,6S,7R,8aR)-8-hydroxy-6,8-dimethyl-3-methylidenespiro[4,5,6,8a-tetrahydro-3aH-cyclohepta[b]furan-7,5'-oxolane]-2,2'-dione [IIN-based on: CCMSLIB00000846769]	5.569	583.251	[M+H]+	583.251	True	2.0431e+06	3.50811e+06	630102	3.88799e+06	1.80862e+06	5.14242e+06	3.74868e+06	1.25165e+06	2.57926e+06	2270850	C15H20O5	Sesquiterpene lactones	IRPFOXRBPHCCTG-CZLFTNFUSA-N	C[C@H]1CC[C@@H]2[C@@H](OC(=O)C2=C)C(C)(O)[C@@]13CCC(=O)O3	---	---	---	Lipids and lipid-like molecules
POS4555	Hexadecyl-trimethylammonium	5.588	284.33	[M]+	284.331	True	1.53931e+06	3.08936e+06	2.11764e+06	2.76301e+06	2.07293e+06	5.42561e+06	3.64e+06	2.27145e+06	1.81255e+06	1.89933e+06	[C19H42N]+	---	RLGQACBPNDBWTB-UHFFFAOYSA-N	---	---	---	---	Organic nitrogen compounds
POS4787	9,10-Epoxyoctadecenoic acid	5.785	297.24	[M+H]+	297.242	True	941142	4.3695e+06	3.99519e+06	3.65655e+06	2.10125e+06	1.34144e+06	2.17107e+06	3.96104e+06	2.51286e+06	1.48586e+06	C18H32O3	---	FBUKMFOXMZRGRB-YFHOEESVSA-N	CCCCC\C=C/CC1OC1CCCCCCCC(O)=O	C14825	6246154	HMDB0004701	Lipids and lipid-like molecules
NEG7987	Roquefortine	1.066	389.186	[M-H]-	389.185	True	3.84278e+06	1.95882e+06	2.15535e+06	1.90336e+06	3.89805e+06	660.045	3.34716e+06	3.36786e+06	3.71164e+06	2.17132e+06	C22H23N5O2	Pyrroloindoles	SPWSUFUPTSJWNG-CXUHLZMHSA-N	CC(C)(C=C)C12CC3N(C1NC1=C2C=CC=C1)C(=O)\C(NC3=O)=C/C1=CNC=N1		5935070	HMDB0030381	Organoheterocyclic compounds
POS4923	Vildagliptin	4.508	304.203	[M+H]+	304.202	True	1.09135e+06	2.87214e+06	1.2618e+06	2.62573e+06	2.18838e+06	7.75676e+06	2.22231e+06	1.72515e+06	1.75884e+06	2.71961e+06	C17H25N3O2	Alpha amino acid amides	SYOKIDBDQMKNDQ-XWTIBIIYSA-N	OC12CC3CC(C1)CC(C3)(C2)NCC(=O)N1CCC[C@H]1C#N		6918537	HMDB0015596	Organic acids and derivatives
NEG1546	undec-4-ene	8.957	153.162	[M-H]-	153.165	True	2.2296e+06	2.51472e+06	2.30483e+06	2.24188e+06	2.50758e+06	4.66222e+06	2.28402e+06	2.59693e+06	2.35703e+06	2.39807e+06	C11H22	---	---	CCCC=CCCCCCC	---	136496	---	---
POS5076	(9Z,12E)-15,16-dihydroxyoctadeca-9,12-dienoic acid	5.35	313.235	[M+H-H2O]+	313.236	True	1.98481e+06	2.31865e+06	2.77379e+06	2.19071e+06	2.55956e+06	4.12499e+06	2.32603e+06	2.55821e+06	2.45613e+06	2.66254e+06	C18H32O4	Lineolic acids and derivatives	LKLLJYJTYPVCID-JVVXYUKTSA-N	O=C(O)CCCCCCCC=CCC=CCC(O)C(O)CC	---	---	---	Lipids and lipid-like molecules
POS2639	4,4'-Dihydroxybiphenyl	4.683	187.077	[M+H]+	187.076	True	1.10822e+06	3.10971e+06	2.24847e+06	2.51701e+06	2.66302e+06	2.86176e+06	2.91873e+06	2.25737e+06	2.7756e+06	3.46267e+06	C12H10O2	---	VCCBEIPGXKNHFW-UHFFFAOYSA-N	C1=CC(=CC=C1C2=CC=C(C=C2)O)O	C14297	---	---	Benzenoids
POS4350	HMS3352B01	4.438	275.144	[M+Na]+	275.149	True	2.1325e+06	2.68211e+06	2.56297e+06	2.33777e+06	2.91877e+06	2.34732e+06	2.18468e+06	2.37459e+06	2.34298e+06	3.74136e+06	C13H22O6	---	---	CC(CCC=CC(=O)O)OC1OC(C)C(O)CC1O	---	73758947	---	---
NEG2767	S-Phenyl-L-cysteine	4.988	196.046	[M-H]-	196.044	True	3.78656e+06	2.12712e+06	2.03535e+06	1.7316e+06	1.78158e+06	660.045	4.16436e+06	4.64646e+06	3.41257e+06	1.87128e+06	C9H11NO2S	Amino acids and derivatives	XYUBQWNJDIAEES-UHFFFAOYSA-N	NC(CSC1=CC=CC=C1)C(O)=O		3616750	HMDB0257425	Organic acids and derivatives
NEG397	3-Methoxy-2-butanol	1.365	103.08	[M-H]-	103.076	True	2.43956e+06	2.74572e+06	2.59038e+06	3.04524e+06	2.88045e+06	33265.6	2.90413e+06	3.13391e+06	2.77329e+06	2.93773e+06	C5H12O2	---	---	COC(C)C(C)O	---	547790	---	---
NEG6627	20-hydroxyicosanoic acid	8.821	327.296	[M-H]-	327.291	True	3.81243e+06	2.66716e+06	1.98677e+06	1.39493e+06	1.28537e+06	6.77464e+06	2.66261e+06	2.01395e+06	1.57071e+06	1.19042e+06	C20H40O3	---	JLDIWYKSFMPIDW-UHFFFAOYSA-N	C(CCCCCCCCCC(=O)O)CCCCCCCCCO	---	---	---	Lipids and lipid-like molecules
POS4522	CHEBI:70570	4.953	283.171	[M+H-H2O]+	283.169	True	3.27779e+06	1.77623e+06	1.79649e+06	2.87472e+06	1.88173e+06	5.36799e+06	1.89411e+06	2.44153e+06	2.23569e+06	1.66871e+06	C19H22O2	---	AFWOWWKSKVECMQ-UHFFFAOYSA-N	CC(C)C1=C(C=C2C(=C1)C=CC3=C2C(=O)CCC3(C)C)O	---	---	---	Lipids and lipid-like molecules
POS1243	5,6-dihydrothymine	2.588	129.065	[M+H]+	129.066	True	736336	2352602	1.01246e+06	1.53283e+06	884304	1.47537e+07	1.23321e+06	764920	610567	1.22021e+06	C5H8N2O2	---	NBAKTGXDIBVZOO-UHFFFAOYSA-N	CC1CNC(=O)NC1=O	C00906		HMDB0304210	Organoheterocyclic compounds
POS2731	2,6-Di-tert-butylpyridine	4.668	192.174	[M+H]+	192.175	True	1.06378e+06	3.19173e+06	2.76986e+06	3.04145e+06	3.255e+06	1.20639e+06	2.60782e+06	2.11864e+06	2.64722e+06	3.13047e+06	C13H21N	Pyridines and derivatives	UWKQJZCTQGMHKD-UHFFFAOYSA-N	CC(C)(C)C1=NC(=CC=C1)C(C)(C)C	---	68510	---	Organoheterocyclic compounds
POS4770	N-benzyl-N-(1-cyclopropylethenyl)-3-fluorobenzamide	5.529	296.144	[M+2H]2+	296.144	True	1.18974e+07	441593	341132	238901	25972.6	1.09241e+07	362776	751689	32190.8	660.045	C19H18FNO	---	---	C=C(C1CC1)N(Cc1ccccc1)C(=O)c1cccc(F)c1	---	2817753	---	---
POS3209	Isoleucyl-Serine	5.338	219.136	[M+H]+	219.136	True	2.51784e+06	2.35944e+06	3.17128e+06	2.31124e+06	1.91317e+06	4.91035e+06	2.13183e+06	2.08631e+06	1.38507e+06	2.13508e+06	C9H18N2O4	Dipeptides	TWVKGYNQQAUNRN-UHFFFAOYSA-N	CCC(C)C(N)C(=O)NC(CO)C(O)=O		14426033	HMDB0028916	Organic acids and derivatives
POS2277	Diphenylamine	5.905	170.096	[M+H]+	170.096	True	1.48534e+06	2.12664e+06	2.58612e+06	2.47083e+06	2.048e+06	1.6921e+06	3.18546e+06	2.38925e+06	3.14082e+06	3.60865e+06	C12H11N	Aniline and substituted anilines	DMBHHRLKUKUOEG-UHFFFAOYSA-N	N(C1=CC=CC=C1)C1=CC=CC=C1	C11016	11487	HMDB0032562	Benzenoids
POS3129	Tetradecylamine	5.109	214.252	[M+H]+	214.253	True	1.69868e+06	2.56794e+06	2.53691e+06	2.42011e+06	2.78161e+06	2.57886e+06	2.26573e+06	2.4808e+06	3.02542e+06	2.22437e+06	C14H31N	Primary amines	PLZVEHJLHYMBBY-UHFFFAOYSA-N	CCCCCCCCCCCCCCN			HMDB0258887	Organic nitrogen compounds
POS3303	3-Nor-3-Oxopanasinsan-6-Ol	4.898	223.168	[2M+H]+	223.169	True	1.12766e+06	1.269e+06	6.16911e+06	1.37135e+06	1.69953e+06	1.92622e+06	1.14989e+06	5.55368e+06	2.38665e+06	1.77916e+06	C14H22O2	Cyclic alcohols and derivatives	UHRWOVVMQAASAO-UHFFFAOYSA-N	O=C1CCC(O)C2(C)CCC3C(C)(C)CC132	---	---	---	Organic oxygen compounds
POS3569	Palmitoleic acid	6.058	237.22	[M+H]+	237.22	True	1.76689e+06	2.28234e+06	2.06889e+06	4.22411e+06	4.01982e+06	4.95496e+06	568690	1.1076e+06	1.73179e+06	1.51049e+06	C16H30O2	Long-chain fatty acids	SECPZKHBENQXJG-FPLPWBNLSA-N	CCCCCC\C=C/CCCCCCCC(O)=O	C08362	445638	HMDB0003229	Lipids and lipid-like molecules
POS6954	[(2R,3S,4S,5R,6R)-3,4,5-trihydroxy-6-[(2R,3R,4S,5S,6R)-3,4,5-trihydroxy-6-(hydroxymethyl)oxan-2-yl]oxyoxan-2-yl]methyl 7-methyloctanoate	6.186	500.272	[M+Na]+	500.27	True	1.15863e+06	3.20524e+06	2.61673e+06	2.95706e+06	3.75969e+06	2.35775e+06	1.69997e+06	1.95568e+06	1.94557e+06	2.53942e+06	C21H38O12	Saccharolipids	MGQMHWZXSBFPMH-PEQRZCQJSA-N	O=C(OCC1OC(OC2OC(CO)C(O)C(O)C2O)C(O)C(O)C1O)CCCCCC(C)C	---	75368749	---	Lipids and lipid-like molecules
POS3198	Fosfomycin monophosphate	0.777	218.982	[M+H]+	218.982	True	928155	2.79101e+06	2.07005e+06	2.05673e+06	2.43374e+06	1.83181e+06	3.23873e+06	2.60013e+06	2.23914e+06	3.95469e+06	C3H8O7P2	---	---	CC1OC1P(=O)(O)OP(=O)(O)O	---	10680314	---	Organic acids and derivatives
POS1886	Xanthine	1.876	153.04	[M+H]+	153.041	True	1.30307e+06	1.196e+06	2607868	730840	546051	1.48171e+07	834186	521304	457949	1.11767e+06	C5H4N4O2	Xanthines	LRFVTYWOQMYALW-UHFFFAOYSA-N	O=C1NC2=C(NC=N2)C(=O)N1	C00385	1188	HMDB0000292	Organoheterocyclic compounds
POS1831	1,2-Benzisothiazol-3(2H)-one	0.785	151.008	[M+H]+	151.009	True	1.02341e+06	2.97939e+06	2.3521e+06	2.47101e+06	2.58041e+06	681350	2.90799e+06	2.75932e+06	2.72004e+06	3.55545e+06	C7H5NOS	Benzothiazoles	DMSMPAJRVJJAGA-UHFFFAOYSA-N	O=C1NSC2=CC=CC=C12		17520	HMDB0034413	Organoheterocyclic compounds
POS4429	H-Ile-Phe-OH	4.441	279.168	[M+H]+	279.17	True	1.59417e+06	3.25618e+06	2.16441e+06	2.0962e+06	2.50907e+06	4.4113e+06	2.41364e+06	1.56983e+06	1.69323e+06	2.31902e+06	C15H22N2O3	---	WMDZARSFSMZOQO-DRZSPHRISA-N	CCC(C)C(C(=O)NC(CC1=CC=CC=C1)C(=O)O)N	---	---	---	Organic acids and derivatives
POS2429	(3E,5Z,7Z,9E)-Trideca-3,5,7,9-tetraene	6.36	177.163	[M+H-H2O]+	177.163	True	1.53327e+06	2.76521e+06	2.85369e+06	2.61472e+06	2.44045e+06	1.51177e+06	2.38702e+06	2.86579e+06	2.37124e+06	2.66598e+06	C13H20	---	SPQQVZADFOATIQ-YWLJYKEXSA-N	CCCC=CC=CC=CC=CCC	---	---	---	Hydrocarbons
POS2525	(+)-Myrioxazine B	5.317	182.153	[M+H-H2O]+	182.154	True	1.34606e+07	990147	1.48984e+06	892992	1.01788e+06	926705	731270	2.16293e+06	1.48179e+06	815448	C11H19NO	---	UMXDWOAONBMYJH-HBNTYKKESA-N	C1CC2CCCN3C2C(C1)COC3	---	---	---	Organoheterocyclic compounds
NEG3205	Zalcitabine	1.387	210.085	[M-H]-	210.088	True	1.8165e+06	2.23205e+06	2.70969e+06	3.17665e+06	2.85337e+06	575630	2.16731e+06	2.58285e+06	2.70472e+06	3.08807e+06	C9H13N3O3	Pyrimidine 2',3'-dideoxyribonucleosides	WREGKURFCTUGRC-POYBYMJQSA-N	NC1=NC(=O)N(C=C1)[C@H]1CC[C@@H](CO)O1	C07207	24066	HMDB0015078	Nucleosides, nucleotides, and analogues
NEG5316	6,3'-Dimethoxyflavone	5.604	281.509	[M-H]-	281.511	True	1.46463e+06	2.20736e+06	2.85859e+06	2.96992e+06	3.22024e+06	660.045	2.40625e+06	3.08799e+06	2.63629e+06	3.0393e+06	C17H14O4	6-O-methylated flavonoids	LLLIKVGWTVPYAL-UHFFFAOYSA-N	O=C1C=C(OC2=CC=C(OC)C=C12)C=3C=CC=C(OC)C3	---	---	---	Phenylpropanoids and polyketides
POS5033	7-Hydroxy-3-(4-methoxyphenyl)-4-propyl-2H-1-benzopyran-2-one	4.472	311.127	[M+Na]+	311.127	True	1.50283e+07	698288	2.31705e+06	754140	1.10311e+06	45918.3	263286	1.68347e+06	1.45797e+06	509722	C19H18O4	---	FEMYLSRAIUUCNB-UHFFFAOYSA-N	CCCC1=C(C(=O)OC2=C1C=CC(=C2)O)C3=CC=C(C=C3)OC	C15051	---	---	Phenylpropanoids and polyketides
NEG2527	(R)-1-Methyl-4-(1-methyl-5-hexenyl)-benzene	0.913	187.154	[M-H]-	187.149	True	2.77571e+06	2.3447e+06	2.61436e+06	2.47396e+06	2.46697e+06	374745	2.53188e+06	3.05038e+06	2.6463e+06	2.55212e+06	C14H20	---	DZEUFPKQXVLZSZ-CYBMUJFWSA-N	CC1=CC=C(C=C1)C(C)CCCC=C	---	---	---	Lipids and lipid-like molecules
POS3418	Pro Ile	2.812	229.153	[M+H]+	229.155	True	1.2389e+06	1.26562e+06	1.4635e+06	1.47452e+06	424562	1.06561e+07	1.61907e+06	2.13634e+06	743572	2.77584e+06	C11H20N2O3	---	OCYROESYHWUPBP-VGMNWLOBSA-N	CCC(C)C(C(=O)O)NC(=O)C1CCCN1	---	---	---	Organic acids and derivatives
POS5152	4-hydroxysphinganine	5.241	318.298	[M+H]+	318.3	True	1.03503e+06	1.87266e+06	2.13883e+06	2.24522e+06	2.27621e+06	5.35114e+06	2.89533e+06	2.27213e+06	1.52969e+06	2.0854e+06	C18H39NO3	---	AERBNCYCJBRYDG-UHFFFAOYSA-N	CCCCCCCCCCCCCCC(O)C(O)C(N)CO		248575	HMDB0304183	Organic nitrogen compounds
POS3002	Cyclododecanol	5.051	207.173	[M+H-H2O]+	207.172	True	2.53295e+06	1.86576e+06	2.4271e+06	2.69529e+06	2.10304e+06	3.69977e+06	1.6895e+06	2.51873e+06	2.10813e+06	2.02444e+06	C12H24O	Secondary alcohols	SFVWPXMPRCIVOK-UHFFFAOYSA-N	OC1CCCCCCCCCCC1	---	15595	---	Organic oxygen compounds
POS4333	4-hydroxy-2-octylquinoline 1-oxide:Series 4 HAQ C8	4.854	274.183	[M+NH4]+	274.182	True	3.75235e+06	1.64378e+06	1.49897e+06	1.98405e+06	1.73467e+06	7.33116e+06	1.30956e+06	1.5096e+06	1.77628e+06	1.12026e+06	C17H23NO2	4-hydroxy-2-alkylquinolines	UKKYWOFQJOMYIL-UHFFFAOYSA-N	OC1=C2C=CC=CC2=[N+]([O-])C(CCCCCCCC)=C1	---	---	---	---
POS5273	UR-144 N(4-hydroxypentyl)	5.103	328.228	[M+NH4]+	328.227	True	2.90508e+06	1.85285e+06	2.10914e+06	2.9213e+06	1.98095e+06	3.87162e+06	1.83942e+06	2.25354e+06	2.23561e+06	1.68605e+06	C21H29NO2	N-alkylindoles	YHFHYHZNLCEAAP-UHFFFAOYSA-N	O=C(C1=CN(C=2C=CC=CC12)CCCC(O)C)C3C(C)(C)C3(C)C	---	91736656	---	Organoheterocyclic compounds
POS2840	Dibenzylamine	4.494	198.127	[M+H]+	198.128	True	179248	992400	667402	523543	470565	1.78097e+07	1.12469e+06	449236	687005	669282	C14H15N	Phenylmethylamines	BWLUMTFWVZZZND-UHFFFAOYSA-N	C(NCC1=CC=CC=C1)C1=CC=CC=C1		7656	HMDB0251169	Benzenoids
POS5599	Anandamide (20:2, n-6)	6.787	352.319	[M+H]+	352.32	True	1.55868e+06	2.17744e+06	1.07297e+06	3.00337e+06	1.99433e+06	2.43049e+06	3.18334e+06	4.64625e+06	2.15984e+06	1.27847e+06	C22H41NO2	---	MWQCBVWCBTUPDQ-HZJYTTRNSA-N	CCCCCC=CCC=CCCCCCCCCCC(=O)NCCO	---	---	---	Organic nitrogen compounds
NEG4812	tetradecahydro-dipyrido[2,1-f;2',3'-h][1,6]naphthyridin-8a-ol	2.556	264.206	[M-H]-	264.208	True	4.50528e+06	3.39648e+06	1.37601e+06	579405	1.96983e+06	80842.3	3.24865e+06	2.29122e+06	2.27156e+06	3.72151e+06	C15H27N3O	---	---	OC12CCCNC1C1CCCNC1N1CCCCC12	---	---	---	---
POS5944	(5Z,8Z)-3-Hydroxytetradecadienoylcarnitine	4.936	384.272	[M+NH4]+	384.274	True	2.50562e+06	2.91074e+06	3.02336e+06	3.27765e+06	1.4996e+06	2.60437e+06	1.72332e+06	2.50967e+06	2.31233e+06	982661	C21H37NO5	---	LVNITLZCNUEXQK-UTJQPWESSA-N	[H]\C(CCCCC)=C(/[H])CC([H])=C([H])CC(O)CC(=O)OC(CC([O-])=O)C[N+](C)(C)C		71464482	HMDB0240755	Lipids and lipid-like molecules
POS5576	Acetyllycoclavine	5.282	350.231	[M+H]+	350.232	True	1.41221e+06	2.95772e+06	2.90387e+06	2.54134e+06	2.88154e+06	752557	2.81543e+06	2.78067e+06	1.85115e+06	2.41881e+06	C20H31NO4	---	LSLXWPPVHQKSJX-WRTXMISJSA-N	CC1CC2C3CCCN4C3(C1)C(CCC4)C(C2OC(=O)C)OC(=O)C	---	---	---	Lipids and lipid-like molecules
POS7639	Atractyloside D	5.294	601.258	[M+H]+	601.258	True	1.21569e+06	4.7241e+06	787085	3.90537e+06	1.10232e+06	2.28815e+06	4.57934e+06	1.31324e+06	2085284	1.22414e+06	C27H46O12	---	UPFPPGMSXLZFBF-YJLZBCFHSA-N	CC12CCC(CC1C(=C)CC(C2)OC3C(C(C(C(O3)CO)O)O)O)C(C)(C)OC4C(C(C(C(O4)CO)O)O)O	C17861	---	---	Lipids and lipid-like molecules
POS4649	2-Methoxy-4-(alpha-phenylbenzylidene)-2,5-cyclohexadiene-1-one	4.442	289.125	[M+Na]+	289.122	True	1.23457e+06	2.73203e+06	1.94231e+06	1.98936e+06	2.75533e+06	2.553e+06	2.13833e+06	2.25196e+06	2.06475e+06	3.48909e+06	C20H16O2	---	---	COC1=CC(=C(c2ccccc2)c2ccccc2)C=CC1=O	---	12038480	---	---
POS7259	NCGC00385224-01_C24H42O12_6-Hydroxy-2,6,10,10-tetramethyl-1-oxaspiro[4.5]dec-8-yl 6-O-[(2R,3R,4R)-3,4-dihydroxy-4-(hydroxymethyl)tetrahydro-2-furanyl]-beta-D-glucopyranoside	6.083	540.301	[M+H]+	540.301	True	2.61305e+06	2.72495e+06	1.29472e+06	2.09689e+06	3.10774e+06	4.74166e+06	1.29823e+06	2.48136e+06	834699	1.93631e+06	C24H42O12	O-glycosyl compounds	PXBJHMFLTVPWQM-BJPXCADXSA-N	CC1CCC2(O1)C(C)(C)CC(CC2(C)O)O[C@@H]3O[C@H](CO[C@@H]4OC[C@](O)(CO)[C@H]4O)[C@@H](O)[C@H](O)[C@H]3O	---	---	---	---
NEG5164	(6Z,9Z,12Z,15Z)-2-aminooctadeca-6,9,12,15-tetraen-3-ol hydrochloride|obscuraminol A	0.753	276.238	[M-H]-	276.233	True	2.45313e+06	2.11557e+06	2.23482e+06	2.30176e+06	2.849e+06	72697.1	2.36709e+06	2.70009e+06	2.81301e+06	3.2193e+06	C18H31NO	---	---	CCC=CCC=CCC=CCC=CCCC(O)C(C)N	---	85107712	---	---
POS4156	Pentaethyleneglycol dimethyl ether-candidate	5.116	266.172	[M+Na]+	266.173	True	2.11803e+06	1.70514e+06	1.49927e+06	1.26407e+06	1.5201e+06	5.92512e+06	1.54302e+06	3.71778e+06	1.65142e+06	2.12152e+06	C12H26O6	---	DMDPGPKXQDIQQG-UHFFFAOYSA-N	---	---	---	---	Organic oxygen compounds
NEG5270	Linoleic acid	1.824	280.245	[M-H]-	280.24	True	2.88365e+06	2.55984e+06	1.35147e+06	2.35631e+06	3.29875e+06	11229.9	2.70802e+06	1.74813e+06	2.34954e+06	3.74359e+06	C18H32O2	Lineolic acids and derivatives	OYHQOLUKZRVURQ-HZJYTTRNSA-N	CCCCC\C=C/C\C=C/CCCCCCCC(O)=O	C01595	5280450	HMDB0000673	Lipids and lipid-like molecules
NEG6865	Pregnanetriol	8.915	336.267	[M-H]-	336.266	True	4.61151e+06	2.16922e+06	1.07012e+06	595486	481503	9.35673e+06	2.29719e+06	1.14591e+06	686730	481680	C21H36O3	---	SCPADBBISMMJAW-HWPIAJDMSA-N	[H][C@@]12CC[C@](O)(C(C)O)[C@@]1(C)CC[C@@]1([H])[C@@]2([H])CC[C@]2([H])C[C@H](O)CC[C@]12C		3032833	HMDB0006070	Lipids and lipid-like molecules
POS4252	Diuron	0.894	270.977	[M+CH3OH+H]+	270.98	True	1.21379e+06	2491717	2.78764e+06	2.48791e+06	2.16983e+06	895801	2.64745e+06	2.93789e+06	2.54476e+06	2.69853e+06	C9H10Cl2N2O	N-phenylureas	XMTQQYYKAHVGBJ-UHFFFAOYSA-N	CN(C)C(=O)NC1=CC=C(Cl)C(Cl)=C1	C18428	3120	HMDB0251497	Benzenoids
POS3973	3,3-Bis(4-hydroxyphenyl)pentane	4.853	257.156	[M+H]+	257.154	True	3.12393e+06	1.69119e+06	1.51003e+06	2.16865e+06	1.94636e+06	6.01291e+06	1.38714e+06	1.75058e+06	1.76431e+06	1.46446e+06	C17H20O2	---	RKSBPFMNOJWYSB-UHFFFAOYSA-N	CCC(CC)(C1=CC=C(C=C1)O)C2=CC=C(C=C2)O	C15206	---	---	Benzenoids
POS4652	Arginylasparagine	4.507	289.161	[M+Na]+	289.162	True	1.51868e+06	2.18164e+06	2.59719e+06	2.05169e+06	2.25319e+06	3.01383e+06	2.53702e+06	2.33175e+06	1.65828e+06	2.57446e+06	C10H20N6O4	---	JSLGXODUIAFWCF-WDSKDSINSA-N	N[C@@H](CCCNC(N)=N)C(=O)N[C@@H](CC(N)=O)C(O)=O		53972225	HMDB0028704	Organic acids and derivatives
NEG3181	pentadec-2-ene	1.266	209.225	[M-H]-	209.228	True	294819	9.98446e+06	82081.7	88823	140010	660.045	105173	175503	1.157e+07	103711	C15H30	---	---	CC=CCCCCCCCCCCCC	---	525021	---	---
POS2118	Quinoline-3,4-diol	4.551	162.054	[M+H]+	162.055	True	111479	1.71141e+06	5.34972e+06	4.45293e+06	1.32307e+06	1.0111e+06	1.26912e+06	3.61472e+06	2.58516e+06	770497	C9H7NO2	---	---	O=c1c(O)c[nH]c2ccccc12	C06330	440981	---	Organoheterocyclic compounds
NEG282	2,4-Dimethyl-2-imidazoline	8.79	97.0763	[M-H]-	97.0772	True	1.36628e+06	881688	1.16469e+06	3.62158e+06	925205	9.3068e+06	1.01991e+06	2.2687e+06	1.01372e+06	587506	C5H10N2	---	---	CC1=NCC(C)N1	---	102522	---	---
POS1901	1,2-Epoxy-p-menth-8-ene	4.743	153.126	[M+H]+	153.127	True	1.50009e+06	1.34709e+06	1.70163e+06	1.52516e+06	3.98656e+06	3.3118e+06	1.40167e+06	1.64869e+06	1.59323e+06	4094629	C10H16O	---	CCEFMUBVSUDRLG-UHFFFAOYSA-N	CC(=C)C1CCC2(C)OC2C1	C07271	91496	HMDB0035158	Organoheterocyclic compounds
NEG2636	2,3,5-Trimethyl-6-(2-methylbutyl)pyrazine	1.454	191.157	[M-H]-	191.155	True	1.66001e+06	545849	2.24214e+06	772492	300500	1.44571e+07	778413	660351	191244	491849	C12H20N2	---	---	CCC(C)Cc1nc(C)c(C)nc1C	---	528105	---	---
POS7223	pederin	5.919	534.292	[M+H]+	534.291	True	60580.5	2.33929e+06	3.61654e+06	3.41002e+06	3.479e+06	40347.5	2.24706e+06	3.01021e+06	2.03178e+06	1.79632e+06	C25H43NO11	---	---	COCC(CC1OC2C(NC(=O)C(O)C3(OC)CC(=O)C(C)C(C)O3)OCOC2C(OC)C1(C)C)OC	---	---	---	---
POS1389	o-Tolyl isocyanate	4.428	134.06	[M+H]+	134.06	True	4.96466e+06	872448	791358	1.02598e+06	742498	9.93827e+06	972438	621905	1.3438e+06	732078	C8H7NO	---	VAYMIYBJLRRIFR-UHFFFAOYSA-N	CC1=CC=CC=C1N=C=O	---	---	---	Benzenoids
NEG2935	Spermine	0.813	201.207	[M-H]-	201.208	True	2.60531e+06	2.36209e+06	2.192e+06	2.21812e+06	2.24379e+06	1.31079e+06	2.24751e+06	2.34096e+06	2.30557e+06	2.14057e+06	C10H26N4	Secondary amines	PFNFFQXMRSDOHW-UHFFFAOYSA-N	NCCCNCCCCNCCCN	C00750	1103	HMDB0001256	Organic nitrogen compounds
POS3542	2-NP-AOZ	5.729	236.068	[M+2H]2+	236.066	True	686722	1.60795e+06	1.30526e+06	1.82533e+06	4.15505e+06	3.18035e+06	1.92901e+06	2.7612e+06	2.03712e+06	2.45575e+06	C10H9N3O4	---	---	O=C1OCCN1N=Cc1ccccc1[N+](=O)[O-]	---	209292	---	---
POS3517	LL-D-253gamma	5.091	235.095	[M+H]+	235.096	True	7.42418e+06	24383.8	26842.8	12029.4	173875	1.40185e+07	660.045	40867.2	660.045	203427	C13H14O4	---	---	COc1cc2c(c3c1CCO3)C(=O)CC(C)O2	---	101304444	---	---
NEG826	4-Methylcatechol	4.459	123.042	[M-H]-	123.044	True	2.27405e+06	2.75143e+06	1.36727e+06	2.1841e+06	3.15065e+06	2.76925e+06	1.84895e+06	880459	1.93364e+06	2.57203e+06	C7H8O2	Catechols	ZBCATMYQYDCTIZ-UHFFFAOYSA-N	CC1=CC(O)=C(O)C=C1	C06730	9958	HMDB0000873	Benzenoids
NEG9654	Kaempferol 3,7,4'-tri-O-sulfate	6.071	524.91	[M-H]-	524.911	True	4.47084e+06	1.76627e+06	1.83886e+06	2.22462e+06	2.8238e+06	660.045	2.36916e+06	2.15458e+06	1.74364e+06	2.25042e+06	C15H10O15S3	---	---	O=c1c(OS(=O)(=O)O)c(-c2ccc(OS(=O)(=O)O)cc2)oc2cc(OS(=O)(=O)O)cc(O)c12	---	14016788	---	---
POS4052	Hamabiwalactone A	5.799	261.184	[M+Na]+	261.184	True	3.13874e+06	2.20946e+06	1.53787e+06	1.50769e+06	1.40743e+06	5491379	1.94801e+06	1.68992e+06	1.33631e+06	1.3506e+06	C17H24O2	---	UDSHKXBGZYFEIY-OUKQBFOZSA-N	CC1C=C(C(=O)O1)C=CCCCCCCCCC#C	---	---	---	Organoheterocyclic compounds
POS3120	Indoxyl sulfate	4.477	214.015	[M+H-H2O]+	214.017	True	1.37928e+07	420436	1.30234e+06	443616	380545	341502	401755	1.03937e+06	2.71138e+06	402549	C8H7NO4S	Arylsulfates	BXFFHSIDQOFMLE-UHFFFAOYSA-N	OS(=O)(=O)OC1=CNC2=CC=CC=C12		10258	HMDB0000682	Organic acids and derivatives
POS3992	3-(2-methylbutyryloxy)tropan-6,7-diol	4.427	258.169	[M+CH3OH+H]+	258.17	True	1.2109e+06	2.1407e+06	3.54788e+06	1.82793e+06	2.63083e+06	2.5441e+06	1.56435e+06	3.00019e+06	1.1214e+06	1.46822e+06	C13H23NO4	---	---	CCC(C)C(=O)OC1CC2C(O)C(O)C(C1)N2C	---	---	---	---
POS7224	Ergokryptine	5.909	534.301	[M+H]+	534.299	True	33639.3	1.9835e+06	953913	5.0509e+06	4.14758e+06	9207.67	1.91052e+06	4.58912e+06	801846	1.56873e+06	C32H41N5O5	Lysergamides	YDOTUXAWKBPQJW-UHFFFAOYSA-N	CC(C)CC1N2C(=O)C(NC(=O)C3CN(C)C4CC5=CNC6=CC=CC(=C56)C4=C3)(OC2(O)C2CCCN2C1=O)C(C)C		99049	HMDB0248211	Alkaloids and derivatives
POS2284	Lupinine	4.81	170.153	[M+H]+	170.154	True	263557	6.94096e+06	185484	4.35969e+06	55444.6	569784	5.96216e+06	318572	2.12976e+06	119269	C10H19NO	Lupinine-type alkaloids	HDVAWXXJVMJBAR-VHSXEESVSA-N	OC[C@@H]1CCCN2CCCC[C@H]12	C10773	91461	---	Alkaloids and derivatives
POS5442	3-(2,4-Cyclopentadien-1-ylidene)-5alpha-androstan-17beta-ol	5.89	339.267	[M+H-H2O]+	339.268	True	1.36227e+06	2.00513e+06	2.88697e+06	2.04243e+06	1.08331e+06	2.721e+06	459649	4.05858e+06	2.39759e+06	1.86273e+06	C24H34O	---	OYOVFIJVSKWVLT-LQDRYOBXSA-N	CC12CCC(=C3C=CC=C3)CC1CCC4C2CCC5(C4CCC5O)C	C14915	---	---	Lipids and lipid-like molecules
POS5070	6-beta-hydroxypropionyl-3-methyllumazine hexagonal cyclic enol phosphate	0.882	313.034	[M+NH4]+	313.033	True	1.63607e+06	1.63752e+06	2.6961e+06	2.20363e+06	2.05026e+06	1.7701e+06	1.66037e+06	2.3584e+06	2.14799e+06	2.71324e+06	C10H9N4O6P	---	---	Cn1c(O)nc2ncc(C3=CCOP(=O)(O)O3)nc2c1=O	---	23427940	---	---
POS1199	1,5-diazabicyclo[4.3.0]nonane	4.729	127.122	[M+H]+	127.123	True	6.10104e+06	1.3339e+06	1.72666e+06	1.32585e+06	1.27794e+06	2.43925e+06	1.1776e+06	2.38405e+06	1.87558e+06	1.22282e+06	C7H14N2	---	---	C1CNC2CCCN2C1	---	11094624	---	---
POS1728	Dimethylbenzimidazole	1.107	147.002	[M+H]+	147	True	1.21732e+06	1.9566e+06	1.27336e+06	3.45575e+06	2.78457e+06	5.07273e+06	1.47522e+06	1.06584e+06	1.02917e+06	1.51275e+06	C9H10N2	Benzimidazoles	LJUQGASMPRMWIW-UHFFFAOYSA-N	CC1=CC2=C(C=C1C)N=CN2	C03114	675	HMDB0003701	Organoheterocyclic compounds
POS5094	2-amino-14,16-dimethyloctadecan-3-ol	5.649	314.341	[M+H]+	314.341	True	1.02923e+06	2.23746e+06	2.21544e+06	2.8932e+06	2.14206e+06	2.47581e+06	51155.6	1.96263e+06	3.86877e+06	1.88468e+06	C20H43NO	---	PRIXJBFEYXJGPF-UHFFFAOYSA-N	CCC(C)CC(C)CCCCCCCCCCC(C(C)N)O	---	---	---	Organic nitrogen compounds
POS2742	3,4-Dihydroxyphenylvaleric acid	4.69	193.085	[M+H-H2O]+	193.085	True	630126	2.37313e+06	2.00889e+06	1.17088e+06	3.22324e+06	1.96219e+06	2.41625e+06	2.18042e+06	1.21842e+06	3.55403e+06	C11H14O4	Catechols	KTDWBJGUMIZRHU-UHFFFAOYSA-N	OC(=O)CCCCC1=CC(O)=C(O)C=C1		49831816	HMDB0029233	Benzenoids
NEG6695	DTXSID30964540	8.811	329.3	[M-H]-	329.296	True	1.79477e+06	1.78293e+06	1.89765e+06	1.84032e+06	2.03261e+06	3.44181e+06	1.75148e+06	2.02791e+06	2.03614e+06	2.0941e+06	C22H38N2	---	---	CC(C)=CCCC(C)=CCNCCNC1C2CC3CC(C2)CC1C3	---	6320423	---	---
POS1339	2-Methylindole	4.942	132.08	[M+H]+	132.081	True	183005	2.55755e+06	455573	1.27683e+06	4.90172e+06	949737	2.55024e+06	1.25517e+06	1.41605e+06	5091891	C9H9N	Indoles	BHNHHSOHWZKFOX-UHFFFAOYSA-N	CC1=CC2=CC=CC=C2N1			HMDB0245234	Organoheterocyclic compounds
POS5574	2-Hydroxy-6-pentadecylbenzoic acid	6.427	349.272	[2M+H]+	349.271	True	1.26553e+06	2.28025e+06	1.94731e+06	2.02794e+06	2.07598e+06	2.78067e+06	1537281	2.2472e+06	1.56998e+06	2.65963e+06	C22H36O3	---	ADFWQBGTDJIESE-UHFFFAOYSA-N	CCCCCCCCCCCCCCCC1=CC=CC(O)=C1C(O)=O	C10759	167551	HMDB0029683	Benzenoids
NEG8125	squalene	8.812	395.367	[2M-H]-	395.368	True	3.18596e+06	2.11438e+06	1.51068e+06	1.06497e+06	1.08829e+06	5.37307e+06	1.99344e+06	1.69496e+06	1.27746e+06	1.05034e+06	C29H48	---	---	CC(C)=CCCC(C)=CCCC(C)=CCCC=C(C)CCC=C(C)CC=C(C)C	---	---	---	---
POS3977	2,4b-Dimethyl-8-methylene-2-vinyl-1,2,3,4,4a,4b,5,6,7,8,8a,9-dodecahydrophenanthrene #	5.152	257.226	[M+H]+	257.226	True	1.46559e+06	4.05008e+06	1.50956e+06	814019	1.91237e+06	2.8129e+06	4.02986e+06	1.4417e+06	755532	1.47495e+06	C19H28	---	---	C=CC1(C)CCC2C(=CCC3C(=C)CCCC32C)C1	---	560947	---	---
POS1834	Dihydroxy-benzotriazole (TP7) (Tentative)	5.116	151.038	[M+H-H2O]+	151.038	True	638936	640760	7.56019e+06	25220	252732	1.49837e+06	193053	9.06775e+06	138226	250822	C6H5N3O2	---		---	---	---	---	Organic oxygen compounds
POS2075	N-Hydroxy-1-aminonaphthalene	2.814	160.075	[M+H]+	160.076	True	677516	855257	1.99596e+06	769366	1.35411e+06	9.54606e+06	1.43559e+06	1.50717e+06	675777	1.22389e+06	C10H9NO	Naphthalenes	CWFINLADSFPMHF-UHFFFAOYSA-N	ONC1=CC=CC2=CC=CC=C12	C14789	11828	HMDB0062503	Benzenoids
POS2227	S-Propyl 1-propanesulfinothioate	4.301	167.056	[M+CH3OH+H]+	167.056	True	26240.4	2.32683e+06	3.37218e+06	1.77836e+06	2.01625e+06	181776	2.36893e+06	4.68312e+06	796763	2.4155e+06	C6H14OS2	---	XPRZAEWSYWTDSQ-UHFFFAOYSA-N	CCCSS(=O)CCC		74761	HMDB0034394	Organic acids and derivatives
POS6152	Aminopentol	5.025	406.349	[M+H-H2O]+	406.352	True	681124	1.71914e+06	2.37099e+06	1.59414e+06	2.21536e+06	3.80596e+06	2.35293e+06	1.88269e+06	1.48835e+06	1.74339e+06	C22H47NO5	---	UWWVLQOLROBFTD-UHFFFAOYSA-N	CCCCC(C)C(O)C(O)CC(C)CC(O)CCCCC(O)CC(O)C(C)N		15875284	HMDB0248328	Organic nitrogen compounds
POS3995	Andrachamine	4.877	258.242	[M+CH3OH+H]+	258.242	True	1.98978e+06	2.82664e+06	2.51658e+06	2.3078e+06	2.18475e+06	312466	1.97968e+06	2.19321e+06	1.69055e+06	1.77949e+06	C15H31NO2	---	YASYAQIAFYRYBX-PYHGIMPFSA-N	CCCC(CC1CCCC(N1)CC(CCC)O)O	---	---	---	Organoheterocyclic compounds
POS4985	4-O-(6-Amino-6-deoxyglucopyranosyl)-2,5-dideoxystreptamine	4.662	308.183	[M+H]+	308.181	True	712465	900005	893886	7.68799e+06	286108	1.60142e+06	938022	1.11886e+06	5.34513e+06	277400	C12H25N3O6	---	---	NCC1OC(OC2CC(O)C(N)CC2N)C(O)C(O)C1O	---	72831286	---	---
POS207	2-Methylpyrrolidine	8.841	86.0964	[M+H]+	86.0964	True	1.11613e+06	1.20756e+06	2.85781e+06	2.40651e+06	1.87519e+06	1.25829e+06	1.4834e+06	2.13812e+06	2.38559e+06	2.89071e+06	C5H11N	Pyrrolidines	RGHPCLZJAFCTIK-UHFFFAOYSA-N	CC1CCCN1		13003	HMDB0341433	Organoheterocyclic compounds
POS7563	ZINC67910416	5.742	585.267	[M+H]+	585.267	True	1.42387e+06	3.32844e+06	903282	1.73212e+06	647693	1.8565e+06	3.4798e+06	1.75622e+06	3.10178e+06	1.35616e+06	C30H42O10	Diterpenoids	JQCBBCVOQHOGTI-HROOPKDASA-N	O=C(OC1C2C(=O)C3(C)C(OC(=O)C)C4C(OC(=O)CCC)C(C)CC4(OC(=O)C)C(=O)C3(C)C2CC1(C)C)C	---	45359624	---	Lipids and lipid-like molecules
NEG2794	(-)-Hydroxydihydrobovolide	1.439	197.122	[2M-H]-	197.119	True	2.41463e+06	1.26931e+06	4.84338e+06	1.45752e+06	2.27974e+06	137606	1.29078e+06	1.46433e+06	2.50181e+06	1.86478e+06	C11H18O3	---	VJZWZDQDXPADSE-UHFFFAOYSA-N	CCCCCC1(C(=C(C(=O)O1)C)C)O	---	---	---	Organoheterocyclic compounds
POS6240	3-Methoxy-16-octylestra-1,3,5(10)-triene-16beta,17beta-diol	5.974	415.32	[M+H]+	415.32	True	1.89478e+06	1.67316e+06	1.69229e+06	2.03261e+06	2.35689e+06	4.07564e+06	1.99714e+06	1.07372e+06	1.53068e+06	1.12429e+06	C27H42O3	---	OPESDBSJPSZDIT-PJZCFIFPSA-N	CCCCCCCCC1(CC2C3CCC4=C(C3CCC2(C1O)C)C=CC(=C4)OC)O	C14994	---	---	Lipids and lipid-like molecules
POS5667	NCGC00347635-02![5-acetyloxy-3-(hydroxymethyl)-2-oxo-6-propan-2-ylcyclohex-3-en-1-yl] 3-methylpentanoate	5.036	358.225	[M+CH3OH+H]+	358.223	True	796888	643397	1.15661e+06	74682.2	117328	208873	8.90099e+06	2.88268e+06	4.04674e+06	604665	C18H28O6	Menthane monoterpenoids	MPXXSICHRNCHHK-UHFFFAOYSA-N	CCC(C)CC(=O)OC1C(C(C)C)C(OC(C)=O)C=C(CO)C1=O	---	---	---	Lipids and lipid-like molecules
POS4450	Lisofylline	4.429	280.153	[M+H]+	280.154	True	291364	3.19386e+06	2.62556e+06	3.2781e+06	1.05688e+06	631833	2.50473e+06	1.87399e+06	2.35185e+06	1.57267e+06	C13H20N4O3	---	NSMXQKNUPPXBRG-UHFFFAOYSA-N	CC(O)CCCCN1C(=O)N(C)C2=C(N(C)C=N2)C1=O		57782	HMDB0243557	Organoheterocyclic compounds
NEG2820	N-Glyceryltaurine	4.245	198.045	[M-H]-	198.044	True	1.54456e+06	1.65159e+06	1.52587e+06	2.06335e+06	2.23223e+06	1.536e+06	2.30006e+06	1.9539e+06	1.72525e+06	2.54996e+06	C5H13NO5S	---	---	O=S(=O)(O)CCNCC(O)CO	---	20545750	---	---
POS5658	Methiothepin	8.797	357.146	[M+NH4]+	357.145	True	1.51569e+06	1.60063e+06	2.55053e+06	481628	1.29995e+06	2.49917e+06	3.0554e+06	2.54628e+06	830613	2.62459e+06	C20H24N2S2	Dibenzothiepins	RLJFTICUTYVZDG-UHFFFAOYSA-N	CSC1=CC2=C(SC3=CC=CC=C3CC2N2CCN(C)CC2)C=C1		4106	HMDB0254534	Organoheterocyclic compounds
POS4266	(S)-14-Methylhexadecanoic acid	0.62	271.261	[M+H]+	271.263	True	644442	1.39876e+06	1.62527e+06	1.13374e+06	1.51228e+06	339737	1.92101e+06	2.89433e+06	3.96214e+06	3.56465e+06	C17H34O2	---	FXUKWLSZZHVEJD-UHFFFAOYSA-N	CCC(C)CCCCCCCCCCCCC(O)=O		22207	HMDB0031067	Lipids and lipid-like molecules
POS5402	Pipericine	6.708	336.325	[M+NH4]+	336.325	True	1.26232e+06	1.35632e+06	1.25798e+06	2.66987e+06	1.79181e+06	2.05897e+06	2.83057e+06	2.86479e+06	1.95968e+06	918755	C22H41NO	---	QQCGKIZHTJLRNN-JUJVUSMPSA-N	CCCCCCCCCCCCC\C=C/C=C/C(=O)NCC(C)C		101713141	HMDB0031678	Lipids and lipid-like molecules
POS5628	trans-Cyclosuffrobuxinine	5.995	354.283	[M+NH4]+	354.279	True	1.77055e+06	1.66127e+06	2.29033e+06	1.85938e+06	2.39675e+06	1.99607e+06	951001	2.0765e+06	1.8001e+06	2.00405e+06	C24H35NO	---	RGADTGZXHGYDQJ-LTZKVTMUSA-N	CC=C1C(=O)CC2(C1(CCC34C2CCC5C3(C4)CCC(C5=C)NC)C)C	---	---	---	Lipids and lipid-like molecules
POS4801	(±)-Aegeline	5.977	298.143	[M+H]+	298.143	True	106308	3.51351e+06	2.28864e+06	1.35529e+06	3.59561e+06	31552.7	1.16195e+06	1.28294e+06	2.04287e+06	3.39491e+06	C18H19NO3	Cinnamic acid amides	QRFDENJATPJOKG-KPKJPENVSA-N	COC1=CC=C(C=C1)C(O)CNC(=O)\C=C\C1=CC=CC=C1		15558419	HMDB0033435	Phenylpropanoids and polyketides
POS6070	16-Dehydroepicalcitriol	6.027	397.308	[M+H]+	397.309	True	2.34558e+06	1.51103e+06	1.19957e+06	1.2424e+06	1.27922e+06	5.77083e+06	1.27668e+06	1.19603e+06	965287	1.92182e+06	C27H42O3	---	NATTYVAFGUNUKP-FUXKBGLRSA-N	CC(CCCC(C)(C)O)C1=CCC2C1(CCCC2=CC=C3CC(CC(C3=C)O)O)C	---	---	---	Lipids and lipid-like molecules
POS6203	Ridleyamide	5.162	412.283	[M+H-H2O]+	412.284	True	442843	7.70408e+06	1.49125e+06	1.45772e+06	1.19088e+06	1.4359e+06	1.60507e+06	1.50283e+06	851569	1.01582e+06	C26H37NO3	---	HWFAZYWAXLPNDY-YHMCBUOZSA-N	CC(C)CNC(=O)C=CC=CCCCCCCC=CCCC1=CC2=C(C=C1)OCO2	---	---	---	Organoheterocyclic compounds
POS5329	14-(Hydroxymethyl)-5,9-dimethyltetracyclo[11.2.1.0~1,10~.0~4,9~]hexadecan-5-ol	4.787	331.203	[M+CH3OH+H]+	331.203	True	1.1531e+06	1.95255e+06	1.67922e+06	1.2197e+06	1.18819e+06	2.57416e+06	1.36759e+06	1.49025e+06	3.77811e+06	2.18174e+06	C19H32O2	Kaurane diterpenoids	LZAZGDZVFQSCFO-UHFFFAOYSA-N	OCC1CC23CCC4C(O)(C)CCCC4(C)C3CCC1C2	---	57509512	---	Lipids and lipid-like molecules
POS5987	Gusperimus	5.124	388.302	[M+CH3OH+H]+	388.303	True	2.02256e+06	2.24485e+06	1.09782e+06	2.12859e+06	1.58511e+06	3.06728e+06	2.21535e+06	1.07094e+06	1.40743e+06	1.71681e+06	C17H37N7O3	---	---	N=C(N)NCCCCCCC(=O)NC(O)C(=O)NCCCCNCCCN	---	55362	---	---
POS1208	1,2,4-Triazole-1-acetic acid	4.387	128.045	[M+H]+	128.045	True	184403	486979	7.08093e+06	254890	675884	896247	523124	7.216e+06	245266	795933	C4H5N3O2	Amino acids and derivatives	---	O=C(O)Cn1cncn1	---	1810180	---	Organic acids and derivatives
POS738	Chlorotrimethylsilane	6.495	109.022	[M+2H]2+	109.023	True	7.82889e+06	1.3718e+06	538887	53680.3	7553.14	6.85618e+06	1.19223e+06	189697	253560	47263.8	C3H9ClSi	---	---	C[Si](C)(C)Cl	---	6397	---	---
POS4475	N-Despyridinyl rosiglitazone	4.741	281.1	[M+H-H2O]+	281.1	True	706656	2.14636e+06	2.04561e+06	1.97606e+06	2.0469e+06	921078	1.94444e+06	1.61397e+06	2.42468e+06	2.3441e+06	C13H16N2O3S	---	BPSKNLFJDYBECE-UHFFFAOYSA-N	CNCCOC1=CC=C(CC2SC(=O)NC2=O)C=C1		10356320	HMDB0060842	Benzenoids
POS2624	Tributylamine	4.667	186.22	[M+H]+	186.222	True	1.32531e+06	2.32563e+06	1.94034e+06	2.09835e+06	2.26425e+06	408146	1.89081e+06	1.70848e+06	1.61172e+06	2.58121e+06	C12H27N	Tertiary amines	IMFACGCPASFAPR-UHFFFAOYSA-N	CCCCN(CCCC)CCCC			HMDB0259165	Organic nitrogen compounds
POS7642	Azadirachtanin	5.27	601.264	[M+H]+	601.264	True	1.84862e+06	2.88694e+06	498785	2.61958e+06	761538	3.21444e+06	2.8365e+06	878596	1.57163e+06	982581	C32H40O11	---	---	CC(=O)OC1C(=O)C2C(C)(C3=CCC(c4ccoc4)C31C)C(O)CC1C3(C)C(OC(C)=O)CC(O)C21COC3OC(C)=O	---	---	---	---
NEG914	4,5-dimethylthiazol-2-amine	9.046	127.033	[M-H]-	127.034	True	1.77973e+06	999150	633187	629320	609331	2.21853e+06	5.24112e+06	4.64881e+06	707649	604993	C5H8N2S	---	---	Cc1[nH]c(=N)sc1C	---	73238	---	---
POS4823	2-Isobutyl-5-(1H-indole-3-yl)oxazole-4-carboxylic acid methyl ester	5.745	299.138	[M+CH3OH+H]+	299.139	True	1.56888e+06	2.74168e+06	817482	1.79607e+06	571521	1.7524e+06	3.22919e+06	1.46551e+06	2.95608e+06	1.16561e+06	C17H18N2O3	---	---	COC(=O)c1nc(CC(C)C)oc1-c1c[nH]c2ccccc12	---	101056385	---	---
POS2858	Slaframine	4.896	199.143	[M+NH4]+	199.144	True	4.76438e+06	1.8067e+06	701270	1.00649e+06	1.21131e+06	1.45811e+06	1.27185e+06	1.60265e+06	1.96216e+06	2.20218e+06	C10H18N2O2	---	YYIUHLPAZILPSG-GUBZILKMSA-N	CC(=O)OC1CCN2C1CCC(C2)N	C06185	---	---	Organoheterocyclic compounds
POS7445	cyclo-(L-Ile-L-Leu-L-Leu-L-Leu-L-Leu)	4.597	566.425	[M+H]+	566.427	True	1.35911e+07	82585.6	652619	32676.2	7590.62	10718.4	11466.2	1.99758e+06	1.53782e+06	62576.8	C30H55N5O5	---	---	CCC(C)C1NC(=O)C(CC(C)C)NC(=O)C(CC(C)C)NC(=O)C(CC(C)C)NC(=O)C(CC(C)C)NC1=O	---	---	---	---
POS4677	2-Amino-1,3,4-hexadecanetriol	4.826	290.268	[M+H]+	290.269	True	794171	1.57615e+06	2.09647e+06	1.53938e+06	2.22461e+06	2.89153e+06	1842499	1.49718e+06	1.72892e+06	1.65681e+06	C16H35NO3	---	---	CCCCCCCCCCCCC(O)C(O)C(N)CO	---	11673695	---	---
POS6890	Ser Ser Gly Arg Ser	5.983	493.237	[M+H]+	493.236	True	9185.41	2.03951e+06	988489	2.33499e+06	1.34563e+06	18508.2	1.84112e+06	1.62654e+06	5.81553e+06	1.78801e+06	C17H32N8O9	---	---	N=C(N)NCCCC(NC(=O)CNC(=O)C(CO)NC(=O)C(N)CO)C(=O)NC(CO)C(=O)O	---	---	---	---
POS4227	Vitamin A	6.99	269.224	[M+H]+	269.225	True	1.54515e+06	1.49856e+06	1.78891e+06	1.57389e+06	2.47382e+06	3.42732e+06	1.96459e+06	1.62895e+06	789922	1.11547e+06	C20H30O	Retinoids	FPIPGXGPPPQFEQ-OVSJKPMPSA-N	C\C(=C/CO)\C=C\C=C(/C)\C=C\C1=C(C)CCCC1(C)C	C17276	445354	HMDB0000305	Lipids and lipid-like molecules
NEG1057	2-Hydroxy-omega-methylallophanic acid	0.567	133.027	[M-H]-	133.026	True	344850	1.7969e+06	2.52445e+06	2.52505e+06	2.62855e+06	1.37877e+06	976567	1.2984e+06	1.29536e+06	2.76579e+06	C3H6N2O4	---	---	CN(O)C(O)=NC(=O)O	---	---	---	---
NEG6590	Heneicosanoic acid	2.141	325.381	[M-H2O-H]-	325.382	True	1.20939e+06	1.66024e+06	2.66847e+06	1.92479e+06	1.69672e+06	660.045	1.88963e+06	2.79595e+06	2.06808e+06	1.59373e+06	C21H42O2	Long-chain fatty acids	CKDDRHZIAZRDBW-UHFFFAOYSA-N	CCCCCCCCCCCCCCCCCCCCC(O)=O		16898	HMDB0002345	Lipids and lipid-like molecules
POS4929	Benzyl-dimethyl-dodecylammonium	5.314	304.299	[M]+	304.3	True	779501	1.51624e+06	6.05949e+06	496460	724432	1.57098e+06	1.11674e+06	1.86294e+06	1.84102e+06	1.37433e+06	[C21H38N]+	---	CYDRXTMLKJDRQH-UHFFFAOYSA-N	---	---	---	---	Benzenoids
POS4422	Pterostilbene	4.307	279.099	[M+H]+	279.099	True	883156	1.20254e+06	1.59547e+06	1.47403e+06	2.13201e+06	2.79083e+06	1.55662e+06	1.98082e+06	1.72663e+06	1.97428e+06	C16H16O3	Stilbenes	VLEUZFDZJKSGMX-ARJAWSKDSA-N	COC1=CC(\C=C/C2=CC=C(O)C=C2)=CC(OC)=C1		5320791	HMDB0303379	Phenylpropanoids and polyketides
POS7480	1-(9Z-Eicosenoyl)-sn-glycero-3-phosphocholine	6.003	572.369	[M+H]+	572.369	True	24516.3	3.02088e+06	1.68053e+06	1.56139e+06	2.21238e+06	17574.4	4.56309e+06	1.41707e+06	1.44718e+06	1.36997e+06	C28H56NO7P	Glycerophospholipids	GJTDRNFWIDPARY-UHFFFAOYSA-N	CCCCCCCCCCC=CCCCCCCCC(=O)OCC(O)COP([O-])(=O)OCC[N+](C)(C)C			HMDB0243798	Lipids and lipid-like molecules
POS5970	1,2-diacetylsphingosine	5.394	386.325	[M+H]+	386.326	True	2.27682e+06	1.99331e+06	1.04324e+06	1.79947e+06	1.53551e+06	2.55915e+06	1.93443e+06	1.42022e+06	1.51801e+06	1.21061e+06	C22H43NO4	---	---	CCCCCCCCCCCCCCCC(O)C(COC(C)=O)NC(C)=O	---	45101394	---	---
POS5059	SCHEMBL10213257	5.505	312.324	[M+H]+	312.326	True	1.44775e+06	1.3343e+06	1.71689e+06	1859557	1.56686e+06	1.51526e+06	1.55918e+06	1.57937e+06	2.38645e+06	2.19842e+06	C20H41NO	---	RHIAIJKBSAWEJK-UHFFFAOYSA-N	CCCCCCCCCCCCCCN1CC(OC(C1)C)C	---	---	---	Organoheterocyclic compounds
POS7029	Euphol Acetate	6.765	507.362	[M+H]+	507.36	True	784748	3.13757e+06	737650	2.51294e+06	1.10313e+06	3.37287e+06	852515	3.28088e+06	462455	852750	C32H52O2	Triterpenoids	BQPPJGMMIYJVBR-KMDRULEYSA-N	O=C(OC1CCC2(C3=C(CCC2C1(C)C)C4(C)CCC(C(C)CCC=C(C)C)C4(C)CC3)C)C	---	14015448	---	Lipids and lipid-like molecules
NEG8157	2-Hydroxy-22-methyltetracosanoic acid	8.808	397.368	[M-H]-	397.368	True	1.4894e+06	1.44062e+06	1.48295e+06	1.49188e+06	1.642e+06	3.1283e+06	1.39111e+06	1.69017e+06	1.60968e+06	1.68858e+06	C25H50O3	Fatty Acyls	IJYLBYZUFMZUOS-UHFFFAOYSA-N	CCC(C)CCCCCCCCCCCCCCCCCCCC(O)C(O)=O		23427392	HMDB0040909	Lipids and lipid-like molecules
POS1880	CHLOROSUCCINIC ACID	6.512	152.995	[M+H]+	152.995	True	4.48416e+06	952597	1.2385e+06	349481	147291	5.21899e+06	2.68331e+06	1.25887e+06	561636	86254.7	C4H5ClO4	---	---	O=C(O)CC(Cl)C(=O)O	---	27655	---	---
POS5072	Phenylalanylphenylalanine	4.463	313.153	[M+H]+	313.155	True	1.08938e+06	1.98952e+06	2.01296e+06	1.69947e+06	1.73803e+06	2.50713e+06	1.47782e+06	1.45113e+06	1.46414e+06	1.44519e+06	C18H20N2O3	Peptides	GKZIWHRNKRBEOH-HOTGVXAUSA-N	N[C@@H](CC1=CC=CC=C1)C(=O)N[C@@H](CC1=CC=CC=C1)C(O)=O		6993089	HMDB0013302	Organic acids and derivatives
NEG8843	(Z)-2,6-dimethyl-7-(4-methyl-5-oxooxolan-2-yl)-3-[[3,4,5-trihydroxy-6-(hydroxymethyl)oxan-2-yl]oxymethyl]hept-5-enoic acid	1.079	445.208	[M-H]-	445.208	True	2.46413e+06	1.75198e+06	1.42343e+06	894251	2.70227e+06	660.045	2.34706e+06	2.24865e+06	1.07118e+06	1.94701e+06	C21H34O10	Saccharolipids	QOIHIEPXTNMSSM-WMZJFQQLSA-N	O=C(O)C(C)C(COC1OC(CO)C(O)C(O)C1O)CC=C(C)CC2OC(=O)C(C)C2	---	45359728	---	Lipids and lipid-like molecules
NEG6844	(Z)-5-[(1S,2R,4aR,8aR)-5-(hydroxymethyl)-1,2,4a-trimethyl-2,3,4,7,8,8a-hexahydronaphthalen-1-yl]-3-(hydroxymethyl)pent-2-enoic acid	8.909	335.265	[M-H]-	335.265	True	4.20299e+06	1.2509e+06	425491	267986	111628	8.27267e+06	1.32585e+06	560327	257501	137028	C20H32O4	Colensane and clerodane diterpenoids	LRLROPFPFABQRF-CBYQQGIISA-N	O=C(O)C=C(CO)CCC1(C)C(C)CCC2(C(=CCCC21)CO)C	---	25775466	---	Lipids and lipid-like molecules
POS5800	Thioridazine	8.797	371.161	[M+H-H2O]+	371.161	True	855755	1346205	1.57851e+06	2.29341e+06	852353	1.48161e+06	2.46771e+06	2.31645e+06	2.74999e+06	858938	C21H26N2S2	---	KLBQZWRITKRQQV-UHFFFAOYSA-N	CSC1=CC2=C(SC3=CC=CC=C3N2CCC2CCCCN2C)C=C1		5452	HMDB0014817	Organoheterocyclic compounds
POS4926	Samandarone	5.138	304.228	[M+NH4]+	304.227	True	2.13984e+06	1.41486e+06	1.40267e+06	1.66034e+06	1.59595e+06	2.76625e+06	1.3384e+06	1.36706e+06	1.38411e+06	1.65457e+06	C19H29NO2	---	XWTQFFNBWQHSFL-ZZOJTZHCSA-N	CC12CCC3C(C1CC(=O)C2)CCC4C3(C5CNC(C4)O5)C	C19951	---	---	Lipids and lipid-like molecules
POS2584	Phosphohydroxypyruvic acid	0.287	184.985	[M+NH4]+	184.984	True	5.95316e+06	866812	1.12587e+06	1.03915e+06	680841	2.87339e+06	1.75841e+06	1.23123e+06	411629	719747	C3H5O7P	---	LFLUCDOSQPJJBE-UHFFFAOYSA-N	OC(=O)C(=O)COP(O)(O)=O	C03232	105	HMDB0001024	Organic oxygen compounds
POS6889	GW 9578	5.926	493.233	[M+H]+	493.233	True	5527.33	5.33712e+06	2.3932e+06	776062	668364	11545	2.73544e+06	1.29499e+06	1.54494e+06	1.84876e+06	C26H34F2N2O3S	---	---	CCCCCCCN(CCc1ccc(SC(C)(C)C(=O)O)cc1)C(O)=Nc1ccc(F)cc1F	---	9870304	---	Benzenoids
POS6606	Neoline	5.73	460.267	[M+NH4]+	460.267	True	488948	1.51704e+06	1.11323e+06	1.48509e+06	3.55803e+06	1.61624e+06	1.31009e+06	2.16407e+06	1.26559e+06	1.97968e+06	C24H39NO6	Aconitane-type diterpenoid alkaloids	XRARAKHBJHWUHW-UHFFFAOYSA-N	CCN1CC2(COC)CCC(O)C34C5CC6C(O)C5C(O)(CC6OC)C(C(OC)C23)C14		120682	HMDB0242684	Lipids and lipid-like molecules
POS6068	4-hydroxy-3-[(E)-7-hydroxy-3,7-dimethyl-4-oxooct-5-enyl]-5-(3-methylbut-2-enyl)benzoic acid	5.727	397.197	[M+H-H2O]+	397.198	True	581286	1.2325e+06	915317	1.43428e+06	3.04538e+06	2.81751e+06	1.41952e+06	2.02581e+06	1.3997e+06	1.58268e+06	C22H30O5	Hydroxybenzoic acid derivatives	LQMRAHHWCLZHQD-ZHACJKMWSA-N	O=C(O)C=1C=C(C(O)=C(C1)CCC(C(=O)C=CC(O)(C)C)C)CC=C(C)C	---	---	---	---
POS4478	Pendimethalin	5.728	281.137	[2M+H]+	281.138	True	782046	1.21939e+06	897306	1.25019e+06	3.05716e+06	2.92694e+06	1.2642e+06	1.98267e+06	1.27558e+06	1.78615e+06	C13H19N3O4	Dinitroanilines	CHIFOSRWCNZCFN-UHFFFAOYSA-N	CCC(CC)NC1=C(C=C(C)C(C)=C1[N+]([O-])=O)[N+]([O-])=O	C11019		HMDB0256221	Benzenoids
POS4822	3',4'-Dimethoxyflavonol	4.454	299.137	[M+CH3OH+H]+	299.136	True	565498	2.46495e+06	626976	2.06943e+06	911842	2.96862e+06	2.21015e+06	1.17935e+06	1.74953e+06	1.62515e+06	C17H14O5	Flavonols	BXLAVJWSFYZDPF-UHFFFAOYSA-N	O=C1C(O)=C(OC=2C=CC=CC21)C=3C=CC(OC)=C(OC)C3	---	97143	---	Phenylpropanoids and polyketides
POS5557	Cortexolone	5.212	347.219	[M+H]+	347.219	True	2.07094e+06	1.60727e+06	916205	645871	1.146e+06	5.27188e+06	1.72677e+06	1.55154e+06	846631	565761	C21H30O4	---	WHBHBVVOGNECLV-OBQKJFGGSA-N	[H][C@@]12CC[C@](O)(C(=O)CO)[C@@]1(C)CC[C@@]1([H])[C@@]2([H])CCC2=CC(=O)CC[C@]12C	C05488	440707	HMDB0000015	Lipids and lipid-like molecules
POS4550	Octa-2,6-dienoylcarnitine	4.526	284.184	[M+H]+	284.186	True	622427	1.67753e+06	2.7841e+06	1.84126e+06	1.10556e+06	2.06438e+06	1.47953e+06	2.4023e+06	1.11904e+06	1.06834e+06	C15H25NO4	Fatty Acyls	IGNNPETWPYMRGT-UHFFFAOYSA-N	CC=CCCC=CC(=O)OC(CC([O-])=O)C[N+](C)(C)C			HMDB0241717	Lipids and lipid-like molecules
POS6041	Paramethasone	4.449	393.208	[M+Na]+	393.207	True	4.77446e+06	885805	2.07842e+06	401244	1.24515e+06	1.37472e+06	687701	2.85231e+06	965925	892564	C22H29FO5	21-hydroxysteroids	MKPDWECBUAZOHP-AFYJWTTESA-N	[H][C@@]12C[C@@H](C)[C@](O)(C(=O)CO)[C@@]1(C)C[C@H](O)[C@@]1([H])[C@@]2([H])C[C@]([H])(F)C2=CC(=O)C=C[C@]12C	C07413	5875	HMDB0015462	Lipids and lipid-like molecules
POS6237	Sch 38511	6.036	415.317	[M+H]+	415.317	True	838952	2.93228e+06	1.0746e+06	1.41937e+06	1.51572e+06	1.79668e+06	2.02651e+06	1.59473e+06	996558	1.91654e+06	C22H42N2O5	---	---	CC1CCCC(C)C(=O)NCCCC(C)C(OC2OC(C)C(O)C(N)C2O)CC1	---	139588353	---	---
POS7322	LysoPC(20:2(11Z,14Z)/0:0)	6.04	548.368	[M+CH3OH+H]+	548.372	True	3.82192e+06	1.4565e+06	1.03059e+06	542905	1.09375e+06	3.68517e+06	1.34146e+06	1.02146e+06	1.14351e+06	928186	C28H54NO7P	Glycerophospholipids	YYQVCMMXPIJVHY-ZOIJLGJPSA-N	CCCCC\C=C/C\C=C/CCCCCCCCCC(=O)OC[C@](O)([H])COP([O-])(=O)OCC[N+](C)(C)C	C04230	52924053	HMDB0010392	Lipids and lipid-like molecules
NEG9690	PFSA-H	5.918	530.941	[M-H]-	530.936	True	7064.97	2.30532e+06	2.11445e+06	2.15297e+06	2.17366e+06	40326.6	660.045	2.33255e+06	2.62355e+06	2.30344e+06	C9H2F18O3S	PFSA	WJKBXFRRXIONGT-UHFFFAOYSA-N	O=S(=O)(O)C(F)(F)C(F)(F)C(F)(F)C(F)(F)C(F)(F)C(F)(F)C(F)(F)C(F)C(F)(F)F	---	139597653	---	---
NEG6803	(3R,4E,14?é??-14-Methyl-4-docosen-1-yn-3-ol	0.886	333.321	[M-H]-	333.316	True	2.02144e+06	1.98926e+06	1.82509e+06	1.68121e+06	1.80819e+06	660.045	1.56768e+06	1.84e+06	1.87429e+06	1.44167e+06	C23H42O	---	---	C#CC(O)C=CCCCCCCCCC(C)CCCCCCCC	---	---	---	---
POS4063	Demeton-S-methylsulphon	2.367	262.012	[M+H]+	262.01	True	665159	565007	282087	2.64262e+06	898378	9.33277e+06	381328	112898	512208	598989	C6H15O5PS2	Sulfones	PZIRJMYRYORVIT-UHFFFAOYSA-N	---	C18979	---	---	Organosulfur compounds
POS3680	pyroglutamylisoleucine	4.541	243.132	[M+NH4]+	243.134	True	1.54549e+06	794063	915837	716357	1.32718e+06	7.22347e+06	785896	1.20596e+06	457931	988052	C11H18N2O4	Peptides	MKCVLTRITQNGQI-UHFFFAOYSA-N	CCC(C)C(NC(=O)C1CCC(=O)N1)C(O)=O		21405068	HMDB0341381	Organic acids and derivatives
POS3249	10-Norparvulenone	4.698	221.08	[M+H-H2O]+	221.08	True	373154	1.87344e+06	1.50218e+06	748642	2.50609e+06	1.6608e+06	1.97135e+06	1.5316e+06	754014	2.96586e+06	C12H14O5	Tetralins	NXSUIALRPVXVTA-UHFFFAOYSA-N	O=C1C2=C(O)C(=C(OC)C=C2C(O)CC1)CO	---	9991774	---	Benzenoids
POS4118	Lycodoline	5.519	264.195	[M+H]+	264.196	True	2.66806e+06	388380	1.1303e+06	508051	508477	6.1388e+06	493279	2.21975e+06	889581	847983	C16H25NO2	---	DBMXKPOCXQNWOQ-WALBABNVSA-N	CC1CC2CC(=O)C3CCCN4C3(C1)C2(CCC4)O	---	---	---	Lipids and lipid-like molecules
NEG903	Isoguvacine	6.94	126.051	[M-H]-	126.056	True	3.3963e+06	1.60023e+06	1.64777e+06	1.2512e+06	1.11342e+06	730625	1.88788e+06	1.33748e+06	1.67952e+06	1.05584e+06	C6H9NO2	Hydropyridines	KRVDMABBKYMBHG-UHFFFAOYSA-N	OC(=O)C1=CCNCC1	C13694	3765	HMDB0253644	Organoheterocyclic compounds
NEG4026	Cyclopentadecanone Oxime	2.545	238.218	[M-H]-	238.218	True	1.86463e+06	2.65372e+06	1.86674e+06	1.08386e+06	1.16464e+06	820979	950628	687729	3.50056e+06	991342	C15H29NO	---	---	ON=C1CCCCCCCCCCCCCC1	---	551985	---	---
POS7260	6-Hydroxy-2,6,10,10-tetramethyl-1-oxaspiro[4.5]dec-8-yl 6-O-[(2R,3R,4R)-3,4-dihydroxy-4-(hydroxymethyl)tetrahydro-2-furanyl]-beta-D-glucopyranoside	6.073	540.305	[M+2H]2+	540.301	True	1.23707e+06	1.1563e+06	3.19649e+06	1.137e+06	1.42382e+06	2.26557e+06	658396	1.19107e+06	2.06683e+06	1.20308e+06	C24H42O12	Glycosyl compounds	PXBJHMFLTVPWQM-BJPXCADXSA-N	OCC1(O)COC(OCC2OC(OC3CC(O)(C)C4(OC(C)CC4)C(C)(C)C3)C(O)C(O)C2O)C1O	---	51136555	---	Organic oxygen compounds
POS2625	Dodecylamine	5.024	186.221	[M+H]+	186.221	True	835081	1.52671e+06	1.61239e+06	1.57394e+06	1.6008e+06	1.93672e+06	1.86953e+06	1.22438e+06	1.84334e+06	1.47349e+06	C12H27N	---	JRBPAEWTRLWTQC-UHFFFAOYSA-N	CCCCCCCCCCCCN			HMDB0251571	Organic nitrogen compounds
POS6490	cns2103	6.107	447.345	[M+H-H2O]+	447.344	True	882288	1.56812e+06	1.92512e+06	988545	1.77604e+06	2.01078e+06	936950	1.97343e+06	1.0346e+06	2.28809e+06	C24H42N6O2	---	---	NCCCNCCCNCCCNCCCCCNC(=O)Cc1c[nH]c2cccc(O)c12	---	9933284	---	---
POS4942	Hexaethylene glycol	4.392	305.155	[M+Na]+	305.157	True	2.36516e+06	1.1295e+06	1.30796e+06	1.02136e+06	1.66572e+06	2.26277e+06	1.03016e+06	1.82924e+06	1.04365e+06	1.60822e+06	C12H26O7	Dialkyl ethers	IIRDTKBZINWQAW-UHFFFAOYSA-N	OCCOCCOCCOCCOCCOCCO		17472	HMDB0061822	Organic oxygen compounds
POS7262	13-Hydroxy-6-(1-hydroxyethyl)-3-(hydroxymethyl)-12,14-dimethyl-15-nonyl-9-propan-2-yl-1-oxa-4,7,10-triazacyclopentadecane-2,5,8,11-tetrone	5.656	540.363	[M+H]+	540.364	True	1.86857e+06	1.64715e+06	1.15116e+06	1.05395e+06	1.33187e+06	2.67147e+06	1.5757e+06	1.43331e+06	1.00668e+06	1.47056e+06	C28H51N3O8	Cyclic depsipeptides	CBEIHVWVTGRGDR-UHFFFAOYSA-N	O=C1OC(CCCCCCCCC)C(C)C(O)C(C(O)=NC(C(O)=NC(C(O)=NC1CO)C(O)C)C(C)C)C	---	60208875	---	Organic acids and derivatives
POS4015	Phomallenic acid B	4.934	259.171	[M+H]+	259.169	True	2.26033e+06	1.04126e+06	702754	1.53998e+06	1.52981e+06	3.50674e+06	897891	1091669	1.28221e+06	1.32746e+06	C17H22O2	---	VMBBTKBMFHKNCM-UHFFFAOYSA-N	CCCC#CC#CC=C=CCCCCCCC(=O)O	---	---	---	Lipids and lipid-like molecules
POS7158	BiakamideC,D	6.119	524.271	[M+Na]+	524.271	True	1.19223e+06	660.045	1.33765e+06	2.40882e+06	3.61302e+06	1.36249e+06	4719.85	1.21299e+06	1.74035e+06	1.99351e+06	C27H42ClN3O3S	Aromatic monoterpenoids	XFUBJKQWCJERLE-GVDXQGQHSA-N	CC(CC(/C=C(C(N(CC1=NC=CS1)C)=O)/C)C)CC/C(CCCN(C(/C=C(OC)/C)=O)C)=C\Cl	---	---	---	Lipids and lipid-like molecules
NEG8817	DEL-22379	1.08	443.208	[2M-H]-	443.209	True	2.25108e+06	1.67066e+06	1.33148e+06	899131	2.47538e+06	660.045	2.16929e+06	2.0935e+06	980133	990568	C26H28N4O3	---	INQUULPXCZAKMS-XKZIYDEJSA-N	COC1=CC2=C(C=C1)NC=C2C=C3C4=C(C=CC(=C4)NC(=O)CCN5CCCCC5)NC3=O	---	---	---	Organic acids and derivatives
POS3079	Altretamine	5.651	211.169	[M+H]+	211.167	True	6.06389e+06	707904	1.17522e+06	648797	595012	1.12227e+06	831095	1.61769e+06	1.18552e+06	873340	C9H18N6	---	UUVWYPNAQBNQJQ-UHFFFAOYSA-N	CN(C)C1=NC(=NC(=N1)N(C)C)N(C)C		2123	HMDB0014631	Organic nitrogen compounds
NEG1898	isopentenyl phosphate	1.794	165.034	[M-H]-	165.032	True	4.33872e+06	857027	479426	946333	771228	660.045	2.37076e+06	1.84683e+06	1.47881e+06	1.72246e+06	C5H11O4P	---	---	C=C(C)CCOP(=O)(O)O	C20345	21896400	---	---
NEG4156	1,1'-(1-methyl-piperidine-2,6-diyl)-bis-butan-2-ol|2,6-Bis-(2-hydroxy-butyl)-1-methyl-piperidin|2,6-bis-(2-hydroxy-butyl)-1-methyl-piperidine	4.438	242.211	[M-H]-	242.213	True	1.11207e+06	2.25622e+06	1.07515e+06	1.69453e+06	2.12086e+06	660.045	1.96852e+06	791862	1.59042e+06	2.07762e+06	C14H29NO2	---	---	CCC(O)CC1CCCC(CC(O)CC)N1C	---	---	---	---
POS6642	Phosphatidylethanolamine lyso alkenyl 18:1	5.718	464.313	[M+H-H2O]+	464.314	True	660.045	2.63929e+06	1.18118e+06	1.1672e+06	1.40982e+06	609594	4.17396e+06	1.17744e+06	1.13425e+06	1.17782e+06	C23H46NO6P	Glycerophosphoethanolamines	---	CCCCCCCCCCCCCC=CCC=COC(CO)COP(=O)(O)OCCN	---	132993607	---	---
POS18	Trimethyl sulfonium	6.501	77.0011	[M+H]2+	77	True	6.16345e+06	1.11692e+06	765151	247440	46519.4	3.214e+06	1.94825e+06	650699	318132	123684	C3H9S	Organosulfur compounds	NRZWQKGABZFFKE-UHFFFAOYSA-N	C[S+](C)C	C01008	1147	HMDB0012295	Organosulfur compounds
POS6204	(9Z,12Z)-3-Hydroxyhexadecadienoylcarnitine	5.092	412.304	[M+H-H2O]+	412.306	True	1.22572e+06	1.95168e+06	1.23158e+06	1.77247e+06	1.42334e+06	2.46743e+06	1.36325e+06	1.19481e+06	734497	1.21112e+06	C23H41NO5	---	CPHHQDCIGLXPCO-NQLNTKRDSA-N	[H]\C(CCC)=C(/[H])C\C([H])=C(\[H])CCCCCC(O)CC(=O)OC(CC([O-])=O)C[N+](C)(C)C		71464484	HMDB0240762	Lipids and lipid-like molecules
POS5690	3-hydroxydodecanoyl carnitine	4.915	360.272	[M+CH3OH+H]+	360.274	True	2.18988e+06	1.60272e+06	804276	1.50038e+06	1.32611e+06	2.56462e+06	1.1912e+06	948115	1.29961e+06	1.0749e+06	C19H37NO5	---	ULWDPUHFMOBGFJ-UHFFFAOYSA-N	CCCCCCCCCC(O)CC(=O)OC(CC([O-])=O)C[N+](C)(C)C		71464535	HMDB0061638	Lipids and lipid-like molecules
POS5336	13-Episclareol	6.427	331.261	[M+H]+	331.261	True	836466	1.35068e+06	1.44814e+06	1.39045e+06	1.91823e+06	1.88761e+06	1.07206e+06	1.6241e+06	1.02017e+06	1.93529e+06	C20H36O2	Diterpenoids	XVULBTBTFGYVRC-FFADBYAMSA-N	C=C[C@](C)(O)CC[C@@H]1[C@@]2(C)CCCC(C)(C)C2CC[C@@]1(C)O	---	---	---	Lipids and lipid-like molecules
POS6663	Sodium glycocholate hydrate	5.78	466.325	[M+H]+	466.322	True	83320.4	436243	4.20292e+06	1.93749e+06	1.78539e+06	67868.1	250000	1.98008e+06	2.75309e+06	957242	C26H44NNaO7	Glycinated bile acids and derivatives	YWROUPFMHKARON-HJRQWJHVSA-M	[Na+].O=C([O-])CNC(=O)CCC(C)C1CCC2C3C(O)CC4CC(O)CCC4(C)C3CC(O)C12C.O	---	23702132	---	Lipids and lipid-like molecules
POS4515	1-Deoxy,1-chloro-4-[5'-Methyl-[2,2'-bithiophen]-5-yl]-3-butyne-1,2-diol|5'-methyl-2-(4'-chloro-3'-hydroxybut-1-ynyl)-dithiophene|5'-methyl-2-<4'-chloro-3'-hydroxybut-1-ynyl>-dithiophene	4.531	283.006	[M+NH4]+	283.001	True	798160	1.81398e+06	1.0832e+06	1.35e+06	1.19614e+06	2.16854e+06	1.849e+06	1.21423e+06	1.47853e+06	1.47831e+06	C13H11ClOS2	---	---	Cc1ccc(-c2ccc(C#CC(O)CCl)s2)s1	---	---	---	---
POS5571	15alpha-fluorofujenal	4.432	349.181	[M+Na]+	349.181	True	3.23983e+06	958635	1.8331e+06	586514	880682	1.75938e+06	825140	2.42759e+06	1.07254e+06	818674	C20H25FO4	---	---	C=C1C2CCC(C3(C)CCCC4(C)C(=O)OC(=O)C43)C(C=O)(C2)C1F	---	---	---	---
NEG9962	TAN-1496 E	5.684	591.056	[M-H]-	591.061	True	2259.85	1.72731e+06	2.03093e+06	2.25085e+06	2.1298e+06	7854.41	660.045	1.83512e+06	2.70719e+06	1.68691e+06	C22H28N2O9S4	---	---	CC(=O)OC1C2(CC3N4C(=O)C5(CO)SSSSC4(CC31OC(C)=O)C(=O)N5C)OC(C)C(C)(C)C2=O	---	9873278	---	---
POS5312	8-Isothiocyanatocycloamphilect-10-ene	4.639	330.225	[M+CH3OH+H]+	330.225	True	594222	2.25552e+06	2.73403e+06	1.7051e+06	1.17394e+06	1.03729e+06	1.07137e+06	1.7269e+06	1153657	924965	C21H31NS	---	---	CC1CC2CC(C)(C)CC3=CCC4(N=C=S)C(C)CCC1C4C32	---	72975118	---	---
POS7399	Gly Lys Val Lys Lys	6.984	559.393	[M+H]+	559.393	True	1.5332e+06	1.21307e+06	1.28246e+06	2.5865e+06	1.77961e+06	1.45611e+06	1.47127e+06	1.26103e+06	748128	979757	C25H50N8O6	---	---	CC(C)C(NC(=O)C(CCCCN)NC(=O)CN)C(=O)NC(CCCCN)C(=O)NC(CCCCN)C(=O)O	---	---	---	---
POS3068	(E)-8-methylsulfanyl-trideca-1,7-diene-3,5,9,11-tetrayne|cis-8-Methylmercapto-trideca-1,7-dien-3,5,9,11-tetrain	4.434	211.057	[M+Na]+	211.058	True	506229	1.56078e+06	1.69591e+06	1.11739e+06	3.14275e+06	1.05442e+06	1.02486e+06	1.09051e+06	623468	2.47903e+06	C14H10S	---	---	C=CC#CC#CC=C(C#CC#CC)SC	---	---	---	---
POS4717	Ser Ser Val	5.518	292.15	[M+H]+	292.15	True	3.44934e+06	669627	1.06332e+06	1.09164e+06	1.33151e+06	316159	561275	1.88437e+06	1.67408e+06	2.19144e+06	C11H21N3O6	---	---	CC(C)C(NC(=O)C(CO)NC(=O)C(N)CO)C(=O)O	---	18224092	---	---
POS4566	Methylene blue	4.529	285.003	[M+H]+	285	True	883164	1.78465e+06	997387	1.29027e+06	1.22275e+06	1.98771e+06	1.77988e+06	1.2095e+06	1.48896e+06	1.40827e+06	C16H18N3S	Benzothiazines	RBTBFTRPCNLSDE-UHFFFAOYSA-N	CN(C)c(c3)cc([s+1]1)c(c3)nc(c2)c(cc(N(C)C)c2)1	C00220	---	---	Organoheterocyclic compounds
POS4544	3-methyl-N-phenyl-1-benzothiophene-2-carbothioamide	4.819	284.055	[M+H]+	284.056	True	3.93606e+06	18274.8	163595	64385.6	660.045	9.31526e+06	28359.8	262974	224133	19662.2	C16H13NS2	---	---	Cc1c(C(S)=Nc2ccccc2)sc2ccccc12	---	2824353	---	---
POS2876	N-Methyldodecylamine	5.066	200.236	[M+H]+	200.237	True	918036	1.08824e+06	1.65078e+06	1.17384e+06	1.51972e+06	1.38024e+06	1.42375e+06	1.64004e+06	1.32995e+06	1.76646e+06	C13H29N	Secondary amines	OMEMQVZNTDHENJ-UHFFFAOYSA-N	CCCCCCCCCCCCNC	---	81746	---	Organic nitrogen compounds
POS681	2-Vinylpyridine	4.386	106.065	[M+H]+	106.065	True	3.56546e+06	185699	176849	208473	138121	8.26629e+06	197300	471540	116877	315676	C7H7N	Pyridines and derivatives	KGIGUEBEKRSTEW-UHFFFAOYSA-N	C=CC1=CC=CC=N1			HMDB0245325	Organoheterocyclic compounds
NEG5571	13-Ethoxy-lupanin|9-ethoxy-dodecahydro-7,14-methano-dipyrido[1,2-a;1',2'-e][1,5]diazocin-4-one	9.207	291.203	[M-H]-	291.208	True	1.75342e+06	1.03189e+06	1.16971e+06	1.31344e+06	991345	2.98647e+06	1.51725e+06	984316	757787	1.12955e+06	C17H28N2O2	---	---	CCOC1CCN2CC3CC(CN4C(=O)CCCC34)C2C1	---	53463265	---	---
POS3058	NCGC00380138-01!	4.83	210.111	[M+H]+	210.112	True	8.38275e+06	92850.4	872655	263433	190157	446023	100439	1.84367e+06	1.30213e+06	85676	C11H15NO3	Oxazolidinones	UZQNZIRCZJBHKR-UHFFFAOYSA-N	CCC1C(O)C2OC(=O)N3CCC=C1C23	---	---	---	Organoheterocyclic compounds
POS4983	Morphine	5.693	308.125	[M+H]+	308.126	True	597300	795487	375492	478757	3.38974e+06	1.18412e+06	765216	441560	465401	4.8822e+06	C17H19NO3	Morphinans	BQJCRHHNABKAKU-KBQPJGBKSA-N	[H][C@@]12OC3=C(O)C=CC4=C3[C@@]11CCN(C)[C@]([H])(C4)[C@]1([H])C=C[C@@H]2O	C01516	5288826	HMDB0014440	Alkaloids and derivatives
POS5061	Octadecyl-trimethylammonium	5.801	312.361	[M]+	312.362	True	733589	1.2135e+06	1.15243e+06	940172	679116	4.04925e+06	905640	1.57123e+06	1.02406e+06	922101	[C21H46N]+	---	PDSVZUAJOIQXRK-UHFFFAOYSA-N	---	---	---	---	Organic nitrogen compounds
POS6860	(E)-(3S,10R,13R)-10,13-dimethyl-17-(6-methylheptan-2-yl)-2,3,4,7,8,9,10,11,12,13,14,15,16,17-tetradecahydro-1H-cyclopenta[a]phenanthren-3-yl 3-chlorobut-2-enoate	7.02	489.351	[M+H]+	489.349	True	510699	2.03171e+06	766940	2.37557e+06	1.02033e+06	1.27577e+06	695580	2.17705e+06	919183	1.22511e+06	C31H49ClO2	Cholesteryl esters	WLTCHRVAPMUZPR-SCSXRUNNSA-N	O=C(OC1CC2=CCC3C(CCC4(C)C(CCC34)C(C)CCCC(C)C)C2(C)CC1)C=C(Cl)C	---	122170096	---	Lipids and lipid-like molecules
NEG4810	Desacetylpaniculin	5.182	264.195	[M-H]-	264.197	True	432951	1.34653e+06	1.64396e+06	1.46071e+06	1.21463e+06	660.045	880716	1.71015e+06	2.32184e+06	1.9575e+06	C16H27NO2	---	---	CC1CC2(O)CC(O)C3CCCN4CCCC2C34C1	---	---	---	---
POS6708	HWESASXX	4.428	471.734	[M+2H]2+	471.738	True	1.41314e+06	1.00186e+06	1.668e+06	1.39249e+06	1.59076e+06	2.0887e+06	606304	1.0737e+06	1.05746e+06	1.02457e+06	C43H63N11O13	Peptides	KUZSCKDYVGVVKC-UHFFFAOYSA-N	C[C@@H](C(=O)N[C@@H](CO)C(=O)NC(CC(C)C)C(=O)NC(CC(C)C)C(=O)O)NC(=O)[C@H](CO)NC(=O)[C@@H](CCC(=O)O)NC(=O)[C@@H](Cc1c[nH]c2c1cccc2)NC(=O)[C@@H](Cc3c[nH]cn3)N	---	85328684	---	Organic acids and derivatives
NEG5234	6H,13aH-3a,5a-Ethano-1H-indolizino[8,1-cd]carbazole, 2,3,4,5,11,12-hexahydro-, [10bR-(10bR*,13aS*)]-	9.685	279.188	[M-H]-	279.187	True	1.34472e+06	986157	1.39896e+06	1.18327e+06	701776	2.64181e+06	1.43636e+06	836639	1.63028e+06	747882	C19H24N2	---	---	c1ccc2c(c1)NC13CCC4(CCCN5CCC21C54)CC3	---	534349	---	---
POS4885	CHEBI:69045	4.709	302.101	[M+H]+	302.102	True	375682	1.47412e+06	465457	1.20441e+06	909813	2.44423e+06	2.08742e+06	595196	1.74707e+06	1.60124e+06	C16H15NO5	---	WUPPOLDDVHCHKK-UHFFFAOYSA-N	CN1C2=CC(=C(C(=C2C(=O)C3=C1C(=CC=C3)O)O)OC)OC	---	---	---	Organoheterocyclic compounds
POS4477	Aspartylphenylalanine	4.389	281.112	[M+H]+	281.112	True	488303	909310	762100	1.00996e+06	3.94224e+06	942671	823114	665831	701566	2.65929e+06	C13H16N2O5	Dipeptides	YZQCXOFQZKCETR-UWVGGRQHSA-N	N[C@@H](CC(O)=O)C(=O)N[C@@H](CC1=CC=CC=C1)C(O)=O		93078	HMDB0000706	Organic acids and derivatives
POS5301	19-nor,14alphaH-cheilantha-13(24),17-diene	4.205	329.321	[M+H]+	329.32	True	1.05726e+06	1.34803e+06	1.25229e+06	1.66579e+06	1.83043e+06	612763	1.0707e+06	948849	1.02672e+06	2.07143e+06	C24H40	---	---	C=C(C)CCC1C(=C)CCC2C1(C)CCC1C(C)(C)CCCC12C	---	---	---	---
POS1969	2-Aminobenzenesulfonic acid	0.767	156.013	[M+H]+	156.011	True	2.13717e+06	1.09259e+06	553177	620021	679342	3.38528e+06	1.43853e+06	948267	803743	1.20248e+06	C6H7NO3S	Benzenesulfonic acids and derivatives	ZMCHBSMFKQYNKA-UHFFFAOYSA-N	NC1=CC=CC=C1S(O)(=O)=O	C06333	6926	HMDB0304940	Benzenoids
POS4217	SCHEMBL10042930	0.761	269.085	[2M+H]+	269.087	True	692905	1.58097e+06	1.2632e+06	1.36937e+06	1.36032e+06	814231	1.52325e+06	1.27802e+06	1.24891e+06	1.66227e+06	C9H16O9	---	---	O=C(O)C(CO)OC1OC(CO)C(O)C(O)C1O	C11544	656416	---	---
POS5761	Tetrahydropentoxyline	4.302	367.147	[M+H]+	367.149	True	614663	851229	1.07789e+06	782551	1.01016e+06	4.24697e+06	998763	1.12944e+06	796250	1.27058e+06	C17H22N2O7	---	LCHFAYIGHOVWSA-LEDUIRAGSA-N	C1C(NC(C2=C1C3=CC=CC=C3N2)C(C(C(C(CO)O)O)O)O)C(=O)O	---	---	---	Alkaloids and derivatives
POS5028	maesopsin	0.896	310.91	[M+CH3OH+H]+	310.915	True	1.14281e+06	1.56121e+06	1.50734e+06	1.45771e+06	1.40412e+06	793113	1.01779e+06	1.35271e+06	1.21126e+06	1.32663e+06	C15H12O6	Auronols	LOFYFDPXORJJEE-UHFFFAOYSA-N	O=C1C=2C(O)=CC(O)=CC2OC1(O)CC3=CC=C(O)C=C3	---	---	---	Phenylpropanoids and polyketides
POS1086	4-Dimethylaminopyridine	8.794	123.092	[M+H]+	123.092	True	1.17438e+06	1.46761e+06	1.02624e+06	1.17407e+06	1.41506e+06	1.11949e+06	1.19353e+06	1.14156e+06	1.17983e+06	1.79851e+06	C7H10N2	Dialkylarylamines	VHYFNPMBLIVWCW-UHFFFAOYSA-N	CN(C)C1=CC=NC=C1		14284	HMDB0246412	Organic nitrogen compounds
POS5507	Lauramidopropylbetaine	5.378	343.293	[M]+	343.296	True	1.59157e+06	3.37326e+06	659445	396510	443190	1.47735e+06	696120	1.52818e+06	1.53456e+06	946143	C19H39N2O3	Amino acids and derivatives	MRUAUOIMASANKQ-UHFFFAOYSA-O	CCCCCCCCCCCC(=O)NCCC[N+](C)(C)CC(O)=O	---	20281	---	Organic acids and derivatives
POS5677	Chlorfenvinphos	6.503	358.978	[M+H]+	358.977	True	38852.1	751918	781898	61142	205819	504487	1.27068e+06	2.98567e+06	4.95746e+06	969703	C12H14Cl3O4P	Chlorobenzenes	FSAVDKDHPDSCTO-UHFFFAOYSA-N	CCOP(=O)(OCC)OC(=CCl)C1=C(Cl)C=C(Cl)C=C1			HMDB0250096	Benzenoids
POS3216	(Z,E)-3,4,7,11-Tetramethyl-1,3,6,10-dodecatetraene	4.61	219.213	[M+H]+	219.211	True	1.08209e+06	848249	1.21872e+06	1.0554e+06	2.10302e+06	1.5981e+06	1.02057e+06	1.62986e+06	809433	1.03346e+06	C16H26	---	UIERAIUZMIXKBZ-ZYZFYNRMSA-N	CC(=CCCC(=CCC(=C(C)C=C)C)C)C	---	---	---	Lipids and lipid-like molecules
POS7638	NCGC00386054-01!5-(10-hydroxy-7,9-dimethoxy-3-methyl-3,4-dihydro-1H-benzo[g]isochromen-5-yl)-7,9-dimethoxy-3-methyl-3,4-dihydro-1H-benzo[g]isochromene-4,10-diol [IIN-based on: CCMSLIB00000848685]	5.11	601.184	[M+Na]+	601.184	True	810699	1.54159e+06	1.56902e+06	1.35197e+06	1.49517e+06	758253	683690	1.38198e+06	1.17496e+06	1.62156e+06	C32H34O9	Arylnaphthalene lignans	WPGPKDAIJINNNL-UHFFFAOYSA-N	COC1=CC(OC)=C2C(O)=C3COC(C)CC3=C(C2=C1)C4=C5C(O)C(C)OCC5=C(O)C6=C(OC)C=C(OC)C=C46	---	---	---	Lignans, neolignans and related compounds
POS3445	1-Pyrenemethanol	2.087	231.082	[M+H]+	231.082	True	64499.3	5.30787e+06	2.02783e+06	7889.92	7880.25	1.13876e+06	3.18731e+06	599143	26011	19401.7	C17H12O	Pyrenes	NGDMLQSGYUCLDC-UHFFFAOYSA-N	OCC1=C2C=CC3=CC=CC4=C3C2=C(C=C1)C=C4		104977	HMDB0244007	Benzenoids
POS3380	Stagonolide	4.618	227.127	[M+H]+	227.127	True	458379	1.25755e+06	1.85056e+06	1.58938e+06	1.13763e+06	1.13585e+06	1.0119e+06	1.51128e+06	1.177e+06	1.09579e+06	C12H18O4	---	LGMKFKSSLVELLO-STBQQDIQSA-N	CCCC1C(C(=O)C=CCCCC(=O)O1)O	---	---	---	Organoheterocyclic compounds
POS4548	N-(p-Hydroxyphenyl)ethyl p-hydroxycinnamide	5.77	284.127	[M+NH4]+	284.127	True	1.41641e+06	648049	722547	397839	2.13534e+06	2.17501e+06	604519	797306	436187	2.78945e+06	C17H17NO3	---	RXGUTQNKCXHALN-BJMVGYQFSA-N	OC1=CC=C(CCNC(=O)\C=C\C2=CC=C(O)C=C2)C=C1		5372945	HMDB0039521	Phenylpropanoids and polyketides
POS7440	Leu Tyr Lys Glu	6.424	566.32	[M+H]+	566.318	True	790038	1.25238e+06	717188	2.80568e+06	2.01659e+06	591006	596734	986645	536856	1.7839e+06	C27H43N5O8	---	---	CC(C)CCC(N)C(=O)NC(Cc1ccc(O)cc1)C(=O)NC(CCCCN)C(=O)NC(CCC(=O)O)C(=O)O	---	---	---	---
POS7155	Azadironol	5.893	523.298	[M+2H]2+	523.303	True	5948.78	5.00364e+06	1.42468e+06	786086	678105	660.045	1.19579e+06	1.57067e+06	322405	927230	C32H42O6	---	SHLMROUFGOICOQ-GFIYGCGQSA-N	CC1(C2CC(C3(C4CCC(C4(CCC3C2(C=CC1=O)C)C)O)C)OC(=O)C=CC5=CC(=C(C=C5)OC)O)C	---	---	---	Lipids and lipid-like molecules
NEG972	Agmatine	0.899	129.114	[M-H]-	129.115	True	1.62648e+06	1.34994e+06	1.29102e+06	1.24723e+06	1.23978e+06	327016	1.16247e+06	1.37323e+06	1.17446e+06	1.10181e+06	C5H14N4	Guanidines	QYPPJABKJHAVHS-UHFFFAOYSA-N	NCCCCNC(N)=N	C00179	199	HMDB0001432	Organic nitrogen compounds
POS2706	Oxalosuccinic acid	1.578	191.016	[M+Na]+	191.019	True	538968	1.1469e+06	337927	991658	997128	3.98376e+06	659042	1.81454e+06	43173.5	1.37535e+06	C6H6O7	Carboxylic acids and derivatives	UFSCUAXLTRFIDC-REOHCLBHSA-N	OC(=O)C[C@H](C(O)=O)C(=O)C(O)=O	C05379		HMDB0003974	Organic acids and derivatives
POS2917	DDAO	4.818	202.215	[M+H]+	202.216	True	833810	838510	1.02517e+06	956064	1.42198e+06	1.71088e+06	1.26824e+06	1.33292e+06	1.29569e+06	1.11403e+06	C12H27NO	Long-chain alkyl amine oxides	ZRKZFNZPJKEWPC-UHFFFAOYSA-N	CCCCCCCCCC[N+](C)(C)[O-]	---	---	---	Organic nitrogen compounds
POS1510	3,4-Dihydroxybenzaldehyde	4.718	139.038	[M+H]+	139.039	True	645021	280175	3.282e+06	237314	400087	1.66097e+06	295311	4.15754e+06	362971	475270	C7H6O3	---	IBGBGRVKPALMCQ-UHFFFAOYSA-N	OC1=CC=C(C=O)C=C1O	C16700	8768	HMDB0059965	Organic oxygen compounds
NEG3580	Antibiotic 834-B1	1.401	223.079	[M-H]-	223.08	True	5.24671e+06	971060	812491	1.179e+06	439027	660.045	1.32415e+06	558417	682279	581593	C12H16O2S	---	---	C=CC(C)=CC1(CC)SC(=O)C(C)=C1O	---	135625259	---	---
NEG9735	Chlorfluazuron	6.32	538.962	[M-H]-	538.963	True	2.21021e+06	825294	1.32198e+06	1.07259e+06	1.22392e+06	660.045	1.03315e+06	1.54662e+06	1.11892e+06	1.42964e+06	C20H9Cl3F5N3O3	N-acyl-phenylureas	UISUNVFOGSJSKD-UHFFFAOYSA-N	---	C18426	---	---	Benzenoids
POS7092	Gly Val Val Glu Ile	6.314	516.302	[M+Na]+	516.303	True	1.13238e+06	777099	969702	979553	1.27212e+06	1.93867e+06	1.06354e+06	1.3202e+06	750564	1.55392e+06	C23H41N5O8	---	---	CCC(C)C(NC(=O)C(CCC(=O)O)NC(=O)C(NC(=O)C(NC(=O)CN)C(C)C)C(C)C)C(=O)O	---	---	---	---
POS6366	8-[2-(3,4-dihydroxy-2,5-dimethoxyoxolan-3-yl)ethyl]-4a,7,8-trimethylspiro[2,3,5,6,7,8a-hexahydro-1H-naphthalene-4,2'-oxirane]-2,3-diol	4.375	431.264	[M+H]+	431.264	True	7.89019e+06	23117.6	787823	24082.7	14546.3	660.045	37657	909504	2.05556e+06	660.045	C22H38O8	Glycosyl compounds	RLYPFWBODVDUHT-UHFFFAOYSA-N	OC1CC2C(C)(CCC3(O)C(OC)OC(OC)C3O)C(C)CCC2(C)C4(OC4)C1O	---	---	---	Organic oxygen compounds
POS3094	3-aminotridec-2-en-4-one	5.709	212.2	[M+H]+	212.201	True	1.50747e+06	2.26036e+06	14329	24999.3	729097	2.89165e+06	2.67116e+06	13938.7	21930.5	1.57511e+06	C13H26NO+	---	AEFOOMVSTFFCHM-QCDXTXTGSA-O	CCCCCCCCCC(=O)C(=CC)[NH3+]	---	---	---	Organic oxygen compounds
POS5713	N-Palmitoyltaurine	5.855	362.243	[M+H-H2O]+	362.245	True	1.20927e+06	991256	1.12682e+06	940514	992329	2.3356e+06	580478	1.14109e+06	880230	1.46104e+06	C18H37NO4S	---	LPDJCYFKKSLKRO-UHFFFAOYSA-N	CCCCCCCCCCCCCCCC(=O)NCCS(O)(=O)=O		14504290	HMDB0240594	Lipids and lipid-like molecules
POS6878	Sodwanone M	7.173	491.368	[M+Na]+	491.372	True	984034	1.31728e+06	1.56575e+06	611242	1.44711e+06	1.34006e+06	1.37307e+06	889484	762875	1.11739e+06	C30H50O5	---	SSNQBPLODCWZKY-CAZSBSGTSA-N	CC1CCC2C(C1(CCC3(C(CCC45C3CCC(O4)C(O5)(C)C)C)C)O)(CCC(=O)C(O2)(C)C)C	---	---	---	Organoheterocyclic compounds
POS5107	Progesterone	6.126	315.231	[M+H]+	315.232	True	537983	3.99284e+06	522408	656631	839913	686134	2.23711e+06	925536	116299	837477	C21H30O2	Gluco/mineralocorticoids, progestogins and derivatives	RJKFOVLPORLFTN-LEKSSAKUSA-N	[H][C@@]12CC[C@H](C(C)=O)[C@@]1(C)CC[C@@]1([H])[C@@]2([H])CCC2=CC(=O)CC[C@]12C	C00410	5994	HMDB0001830	Lipids and lipid-like molecules
POS5559	14,15-Epoxysclareol	6.302	347.257	[M+H]+	347.256	True	894073	1.25935e+06	982950	1.26299e+06	315285	1.76533e+06	1.30035e+06	1.13476e+06	245816	2.15586e+06	C20H36O3	Diterpenoids	SSSOHKBYCPCHHD-FMSLRJNNSA-N	CC1(C)CCC[C@@]2(C)[C@H]1CC[C@@](C)(O)[C@@H]2CC[C@](C)(O)C1CO1	---	---	---	Lipids and lipid-like molecules
POS7201	((4R)-4-((3R,5S,7R,9S,10S,12S,13R,14S,17R)-3,7,12-trihydroxy-10,13-dimethylhexadecahydro-1H-cyclopenta[a]phenanthren-17-yl)pentanoyl)valine	6.608	530.343	[M+H]+	530.345	True	520261	1.14531e+06	1.64429e+06	1.59832e+06	1.89219e+06	419519	910985	1.09598e+06	901273	1.17753e+06	C29H49NO6	Glycinated bile acids and derivatives	WVFDPCYTNIXGHI-YDGIAAFJSA-N	[H][C@@]12[C@H](O)C[C@@H]3C[C@H](O)CC[C@]3(C)[C@H]1C[C@H](O)[C@@]4(C)[C@H]2CC[C@@H]4[C@@H](CCC(NC(C(C)C)C(O)=O)=O)C	---	---	---	---
POS5256	Didecyl-dimethylammonium	5.583	326.376	[M]+	326.378	True	708915	1.82538e+06	586684	440826	833493	830437	460387	3.83468e+06	937781	794085	[C22H48N]+	---	JGFDZZLUDWMUQH-UHFFFAOYSA-N	---	---	---	---	Organic nitrogen compounds
POS7191	NCGC00381416-01![3-methyl-1-[3-methyl-1-oxo-1-(2,3,4,5,6-pentahydroxyhexoxy)pentan-2-yl]oxy-1-oxobutan-2-yl] 2-hydroxy-3-methylpentanoate [IIN-based: Match]	6.244	528.303	[M+NH4]+	528.303	True	714457	750649	1.18427e+06	1.20588e+06	1.3396e+06	1.71232e+06	995410	1.48853e+06	821968	988412	C23H42O12	Depsipeptides	NJYYDRBRLSOFNG-UHFFFAOYSA-N	CCC(C)C(O)C(=O)OC(C(C)C)C(=O)OC(C(C)CC)C(=O)OCC(O)C(O)C(O)C(O)CO	---	---	---	---
POS6370	N-(2-(((1S,9aR)-octahydro-1H-quinolizin-1-yl)methyl)-3-oxo-1,2,3,4-tetrahydrobenzo[4,5]imidazo[1,2-a]pyrazin-8-yl)propionamide	5.725	432.237	[M+NH4]+	432.237	True	483883	1.46016e+06	374685	1.3604e+06	1.96231e+06	1.10823e+06	1.49972e+06	1.2473e+06	505050	1.13606e+06	C23H31N5O2	Quinolizines	NVXMWPFVIMTPPT-QFBILLFUSA-N	O=C(NC=1C=CC2=C(N=C3N2CC(=O)N(C3)CC4CCCN5CCCCC54)C1)CC	---	39378406	---	Organoheterocyclic compounds
POS5025	D-erythro-Sphingosine C-20	7.614	310.308	[M+NH4]+	310.309	True	587003	1.18618e+06	587760	1.10755e+06	1.42312e+06	1.41078e+06	1.50773e+06	1.14917e+06	1.34434e+06	729203	C20H41NO2	Alkanolamines	HTJSZHKGNMXZJN-JDASADTNSA-N	CCCCCCCCCCCCCCC/C=C/C([C@H](CO)N)O	---	71684564	---	Organic nitrogen compounds
POS6815	malyngamide I	6.131	484.28	[M+H-H2O]+	484.282	True	851883	962097	921361	1.2045e+06	1.69374e+06	1.98286e+06	773296	701579	866509	1.07005e+06	C26H42ClNO5	Bicyclic monoterpenoids	ORRFIXSGNXBETO-WQNYIDMUSA-N	CCCCCCCC(CC=CCCC(=O)N(C)CC(=CCl)C12OC1CC(O)C(C)C2=O)OC	---	10696213	---	Lipids and lipid-like molecules
POS4377	Pyrodone	4.936	276.197	[M+H]+	276.196	True	1.99116e+06	699068	441443	896094	975446	2.93771e+06	612773	730243	894591	799445	C17H25NO2	---	WLLGXSLBOPFWQV-UHFFFAOYSA-N	CCCCC(CC)CN1C(=O)C2C3CC(C=C3)C2C1=O	C18795	8227	HMDB0256988	Organoheterocyclic compounds
NEG4751	6-deoxy-6-C-(2,5-dihydroxyhexyl)-2(R),5(R)-bis(hydroxymethyl)-3(R),4(R)-dihydroxypyrrolidine	0.706	262.165	[M-H]-	262.166	True	424686	346042	1.16689e+06	1.57068e+06	1.89937e+06	279714	446189	1.17842e+06	1.71065e+06	1.95213e+06	C12H25NO5	---	---	CC(O)CCC(O)CCC1NC(CO)C(O)C1O	---	85280839	---	---
POS7030	Sodwanone L	6.714	507.363	[M+H]+	507.365	True	1.40906e+06	1.21843e+06	762157	1.575e+06	1.25775e+06	1.30959e+06	908051	1.29277e+06	601226	600906	C30H50O6	---	IMBQRCNWBRLBEQ-UWIHTFKWSA-N	CC1CCC2C3(C1(C)CCC4(C(CCC5C46CCC(O5)(C(O6)(C)C)O)C)C)CCC(O3)(C(O2)(C)C)O	---	---	---	Organoheterocyclic compounds
POS7597	galphimine J	5.482	593.332	[2M+H]+	593.332	True	188126	1.59371e+06	110995	2.01982e+06	1.16411e+06	298630	1.8524e+06	99887.8	1.86771e+06	1.73932e+06	C32H48O10	---	---	COC(=O)C12CCC3(C)C4C=CC(=O)OCC4(C(C)O)C(OC(C)=O)C(O)C3C1(C)CCC1(C)CCC(C)(O)CC12O	---	---	---	---
NEG2411	Stenusin	5.178	182.192	[M-H]-	182.191	True	641887	980134	1.19662e+06	791878	691133	660.045	1.58042e+06	1.46538e+06	1.92552e+06	1.64719e+06	C12H25N	---	---	CCC(C)CC1CCCCN1CC	---	---	---	---
POS6537	LysoPE(16:1(9Z)/0:0)	6.025	452.275	[M+H]+	452.276	True	1.36158e+06	500025	797143	973483	1.54693e+06	2.33955e+06	288878	757654	1.03316e+06	1.27355e+06	C21H42NO7P	---	DSOWUEHXZJUNID-WHXUGTBJSA-N	[H][C@@](O)(COC(=O)CCCCCCC\C=C/CCCCCC)COP(O)(=O)OCCN		52925129	HMDB0011504	Lipids and lipid-like molecules
POS4572	1,6,9,12,15,18-Heneicosahexaene	5.342	285.257	[M+H]+	285.258	True	667176	2.04899e+06	1.04183e+06	605468	428799	1.11293e+06	3.00662e+06	741800	505830	673840	C21H32	---	---	C=CCCCC=CCC=CCC=CCC=CCC=CCC	---	72970257	---	---
POS4116	Creatine riboside	5.237	264.12	[M+H]+	264.12	True	5.11308e+06	388688	932170	394653	364145	1.00934e+06	382277	1.28095e+06	689159	278145	C9H17N3O6	Organooxygen compounds	BGJFEKXALPJEGN-XVFCMESISA-N	CN(CC(O)=O)C(=N)N[C@@H]1O[C@H](CO)[C@@H](O)[C@H]1O		91885405	HMDB0240254	Organic oxygen compounds
POS2387	1,2-Dihydroxy-8-methylnaphthalene	4.372	175.078	[M+H]+	175.076	True	2.00322e+06	543714	692775	596921	949517	3.80151e+06	612282	795540	187979	631863	C11H10O2	---	KYYXBLAPBDWXFX-UHFFFAOYSA-N	CC1=C2C(=CC=C1)C=CC(=C2O)O	C14084	---	---	Benzenoids
NEG10007	Mudanpioside A	5.912	612.997	[M-H]-	613	True	15708.2	1.66167e+06	1.05253e+06	1.50526e+06	1.60796e+06	93077.6	660.045	1.50943e+06	1.78895e+06	1.55539e+06	C31H34O13	Terpene glycosides	VVGAQVZLAQTOFF-DYMNNOMASA-N	O=C(OCC1OC(OC23CC4C5(O)OC(OC2(C)C5)C43COC(=O)C=6C=CC=CC6)C(O)C(O)C1O)C7=CC=C(OC)C=C7	---	---	---	Lipids and lipid-like molecules
POS5467	(3alpha,5beta,11beta,17beta)-9-Fluoro-17-methylandrostane-3,11,17-triol; 9alpha-Fluoro-17alpha-methyl-5beta-androstane-3alpha,11beta,17-triol	5.404	341.249	[M+H]+	341.249	True	1.46643e+06	1.16254e+06	715467	854563	838786	2.28343e+06	832705	661360	987495	976699	C20H33FO3	---	---	CC1(O)CCC2C3CCC4CC(O)CCC4(C)C3(F)C(O)CC21C	C14616	95617	---	---
POS605	Di-N-propylamine	1.403	102.127	[M+H]+	102.128	True	431389	533827	538028	306670	595404	6.23223e+06	921153	118795	643491	451902	C6H15N	Organonitrogen compounds	WEHWNAOGRSTTBQ-UHFFFAOYSA-N	CCCNCCC		8902	HMDB0302261	Organic nitrogen compounds
POS6617	2-[7-acetyloxy-5-chloro-3-[(1E,3E)-3,5-dimethylhepta-1,3-dienyl]-7-methyl-6,8-dioxoisoquinolin-2-yl]propanoic acid	5.308	462.303	[M+H-H2O]+	462.304	True	933928	1.20286e+06	2.09166e+06	612399	915447	1.04491e+06	1.1632e+06	480356	1.20201e+06	1.03876e+06	C24H28ClNO6	Azaphilones	WCFJCDWCDZAMPA-ANVLWLQNSA-N	CCC(C)\C=C(C)\C=C\C1=CC2=C(Cl)C(=O)C(C)(OC(C)=O)C(=O)C2=CN1C(C)C(O)=O	---	---	---	Organoheterocyclic compounds
POS2134	2-(2-Butoxyethoxy)ethanol	4.899	163.132	[M+H]+	163.133	True	4.20606e+06	1.3978e+06	1.36828e+06	954460	825643	605154	536363	251390	164734	352490	C8H18O3	Dialkyl ethers	OAYXUHPQHDHDDZ-UHFFFAOYSA-N	CCCCOCCOCCO			HMDB0244918	Organic oxygen compounds
POS7596	Ajudazol B	5.479	593.326	[M+H]+	593.322	True	323411	1.29949e+06	104754	1.94471e+06	1.12276e+06	148453	1.87143e+06	101265	2.05441e+06	1.67948e+06	C34H44N2O7	2-benzopyrans	YIAOKSMOIJEDIZ-ACGHIZBPSA-N	O=C1OC(C(O)C2=CC=C(C(O)=C12)C)C(C)CC=3N=C(OC3)C(C)CC=CC=CCCC=CCN(C(=O)C=C(OC)C)C	---	---	---	Organoheterocyclic compounds
NEG9733	LACCAIC ACID C	7.169	538.063	[M-H]-	538.063	True	1.80863e+06	1.23805e+06	955131	896767	1.01296e+06	660.045	1.64934e+06	1.10754e+06	827815	1.11172e+06	C25H17NO13	---	---	NC(Cc1ccc(O)c(-c2c(O)c(O)c3c(c2O)C(=O)c2c(cc(O)c(C(=O)O)c2C(=O)O)C3=O)c1)C(=O)O	---	9828689	---	---
NEG4188	12-Methyl-tetradecandiol-(1,2)|12-methyl-tetradecane-1,2-diol	0.798	243.235	[M-H]-	243.233	True	1.43861e+06	1.03163e+06	741481	681075	816878	463964	1.68537e+06	1.40278e+06	1.10825e+06	1.23037e+06	C15H32O2	---	---	CCC(C)CCCCCCCCCC(O)CO	---	---	---	---
POS2657	Leucine butyl ester	4.829	188.164	[M+H-H2O]+	188.164	True	18485.6	3.18459e+06	32493.6	2.26291e+06	660.045	223594	3487628	33304.1	1.25262e+06	14900.5	C10H21NO2	Leucine and derivatives	HYPLQEHLQMSBKE-UHFFFAOYSA-N	CCCCOC(=O)C(N)CC(C)C	---	---	---	---
POS4353	Ropivacaine	4.534	275.211	[M+H]+	275.212	True	3.30445e+06	37134.3	109133	43905.8	62937.5	6.20677e+06	22843.3	382731	303897	28300.5	C17H26N2O	Alpha amino acid amides	ZKMNUMMKYBVTFN-HNNXBMFYSA-N	CCCN1CCCC[C@H]1C(=O)NC1=C(C)C=CC=C1C	C07532	175805	HMDB0014441	Organic acids and derivatives
POS2660	3-(Octyloxy)propanamine	4.774	188.2	[M+H]+	188.201	True	332792	140881	216333	75235	662192	7.78744e+06	403554	303370	317423	262820	C11H25NO	Dialkyl ethers	RDCAZFAKCIEASQ-UHFFFAOYSA-N	CCCCCCCCOCCCN	---	85192	---	Organic oxygen compounds
POS3338	Sebacic acid	4.573	225.109	[M+H]+	225.11	True	30770.2	1.72991e+06	2.26733e+06	1.36209e+06	1.06151e+06	374778	1.03504e+06	1.36299e+06	626730	588818	C10H18O4	Medium-chain fatty acids	CXMXRPHRNRROMY-UHFFFAOYSA-N	OC(=O)CCCCCCCCC(O)=O	C08277	5192	HMDB0000792	Lipids and lipid-like molecules
NEG2912	2,6,10-Trimethyl-2,6,10-triazaundecane	4.423	200.218	[M-H2O-H]-	200.213	True	1.37304e+06	1.64811e+06	674128	1.08669e+06	1.35764e+06	660.045	1.54636e+06	496017	876955	1.32802e+06	C11H27N3	---	---	CN(C)CCCN(C)CCCN(C)C	---	77463	---	---
POS6350	Parathiosteroid C	4.504	430.24	[M+H]+	430.241	True	851146	1.11602e+06	1.23894e+06	914705	1.15702e+06	788673	980410	1.26902e+06	1.0322e+06	963965	C25H35NO3S	---	---	CC(=O)NCCSC(=O)C(C)C1CCC2C3CCc4cc(O)ccc4C3CCC12C	---	74394457	---	---
POS8015	PC(18:1(9Z)/16:0)	5.92	760.579	[M+H]+	760.585	True	20974.5	1.8996e+06	1.6658e+06	1.95846e+06	1.66856e+06	56694.4	148293	759856	757202	1.33796e+06	C42H82NO8P	Phosphatidylcholines	RRVPPYNAZJRZFR-VYOBOKEXSA-N	CCCCCCCCCCCCCCCC(=O)O[C@]([H])(COC(=O)CCCCCCC\C=C/CCCCCCCC)COP([O-])(=O)OCC[N+](C)(C)C		24778933	HMDB0008100	Lipids and lipid-like molecules
NEG3741	N-Decanoylglycine	4.227	228.164	[M-H]-	228.161	True	557336	1.33196e+06	760463	1.05115e+06	1.11766e+06	1.45369e+06	560053	1.34596e+06	1.02381e+06	974073	C12H23NO3	---	WRRYZYASRAUROW-UHFFFAOYSA-N	CCCCCCCCCC(=O)NCC(O)=O		1712391	HMDB0013267	Organic acids and derivatives
POS4518	Deoxynybomycin	7.723	283.106	[M+H]+	283.108	True	528464	2.13773e+06	449972	779116	513267	1.18851e+06	1.80745e+06	818017	1.46027e+06	465078	C16H14N2O3	---	---	Cc1cc(=O)n(C)c2c3c4c(cc12)c(C)cc(=O)n4CO3	---	168675	---	Organoheterocyclic compounds
POS4451	Alopecuridine	5.095	280.19	[M+H-H2O]+	280.19	True	1.7327e+06	343606	539856	333900	1.25915e+06	3.225e+06	350885	613959	325174	1.41928e+06	C16H25NO3	---	PBTGBPAHHPAEDR-QEUOALELSA-N	CC1CC2CC(=O)C3(C24CCCN(C4(C1)O)CCC3)O	---	---	---	Organoheterocyclic compounds
POS7232	Cyclomicrosin	6.984	535.393	[2M+H]+	535.389	True	653630	961366	1.00408e+06	658923	1.01058e+06	1.59703e+06	1.57546e+06	1.32316e+06	423457	874334	C34H50N2O3	---	---	CC(C1C(O)CC2(C)C3C=CC4C(C)(CO)C(N(C)C(=O)c5ccccc5)CCC45CC35CCC12C)N(C)C	---	12308811	---	---
POS4170	5-(Methylthio)canthin-6-one	1.557	267.057	[M+Na]+	267.059	True	420350	924425	817083	755286	798170	3.04844e+06	850758	859794	718840	881464	C15H10N2OS	---	---	CSc1cc2nccc3c4ccccc4n(c1=O)c23	---	11482503	---	---
POS6587	Noravicholic acid	5.111	458.343	[M+H]+	458.347	True	1.40463e+06	937280	841027	868389	897906	957961	890409	850729	646431	1.7795e+06	C23H38O5	---	ISTFBECBMPJDPY-VMHPPZJZSA-N	CC(CC(=O)O)C1C(CC2C1(CCC3C2C(CC4C3(CCC(C4)O)C)O)C)O	---	---	---	Lipids and lipid-like molecules
POS5946	1-Arachidonoyl Glycerol-d5	5.314	384.308	[M+H]+	384.308	True	2.94111e+06	694383	419635	662823	680159	2.63961e+06	685349	469605	403612	416489	C23H33D5O4	---	RCRCTBLIHCHWDZ-BGRPFJIQSA-N	CCCCCC=CCC=CCC=CCC=CCCCC(=O)OC(CO)CO	---	---	---	Lipids and lipid-like molecules
POS3056	3-(2-Amino-2-oxoethyl)-5-methylhexanoic acid	4.568	210.108	[M+H]+	210.11	True	189720	1.48614e+06	975805	1.47881e+06	2.32999e+06	663140	1.04023e+06	516355	561626	707968	C9H17NO3	Medium-chain fatty acids	NPDKTSLVWGFPQG-UHFFFAOYSA-N	O=C(O)CC(CC(=N)O)CC(C)C	---	10867083	---	Lipids and lipid-like molecules
NEG8959	6,11-Triacontanediol(9CI)	8.801	453.467	[M-H]-	453.468	True	623686	665859	681706	692564	999778	3.23229e+06	823934	753535	694425	741645	C30H62O2	---	---	CCCCCCCCCCCCCCCCCCCC(O)CCCCC(O)CCCCC	---	57357335	---	---
POS2346	N-(4-acetamidobutyl)acetamide	2.588	173.128	[M+H]+	173.128	True	408117	393512	312608	141607	275553	5.24204e+06	431890	555281	244510	1.6384e+06	C8H16N2O2	---	---	CC(=O)NCCCCNC(C)=O	---	533686	---	---
POS2273	Dimethyltaurin	4.755	170.059	[M+H]+	170.059	True	102839	551917	3.27102e+06	681538	429963	483404	467717	2.40183e+06	607362	527804	C3H11N3O3S	---	---	NC(N)NCCS(=O)(=O)O	---	131117019	---	---
POS4078	2-amino-1,3,4-tetradecanetriol	4.624	262.235	[M+H]+	262.237	True	436346	790721	958398	918643	1.3254e+06	1.56599e+06	975306	754820	622534	999807	C14H31NO3	---	QDBLJDVWLXPWOQ-UHFFFAOYSA-N	CCCCCCCCCCC(C(C(CO)N)O)O	---	---	---	Organic nitrogen compounds
POS1511	Urocanic acid	1.433	139.05	[M+H]+	139.05	True	732830	845709	785631	299221	564960	4.09066e+06	171344	239633	131185	1.47631e+06	C6H6N2O2	Imidazolyl carboxylic acids and derivatives	LOIYMIARKYCTBW-OWOJBTEDSA-N	OC(=O)\C=C\C1=CNC=N1	C00785	736715	HMDB0000301	Organoheterocyclic compounds
POS3900	2-(1-adamantylcarbonyl)hydrazine-1-carbothioamide	4.551	254.133	[M+NH4]2+	254.132	True	7.17053e+06	33123.3	190105	13828.7	17508.5	10472.8	28663.1	555790	1.1387e+06	18988	C12H19N3OS	---	---	N=C(S)NN=C(O)C12CC3CC(CC(C3)C1)C2	---	2726512	---	---
POS4142	Vaccenic acid	7.084	265.251	[M+H]+	265.252	True	434984	966539	1.09505e+06	1.39661e+06	1132665	547495	1.4894e+06	804670	650755	567272	C18H34O2	Long-chain fatty acids	UWHZIFQPPBDJPM-BQYQJAHWSA-N	CCCCCC\C=C\CCCCCCCCCC(O)=O	C08367	5281127	HMDB0003231	Lipids and lipid-like molecules
POS4335	Heptanoylcarnitine	4.573	274.2	[M+H]+	274.2	True	721634	959956	762746	1.00477e+06	1.68591e+06	1.02657e+06	726404	653094	501657	836293	C14H27NO4	Fatty Acyls	VDPCTFWULDLKHT-UHFFFAOYSA-N	CCCCCCC(=O)OC(CC([O-])=O)C[N+](C)(C)C		53481699	HMDB0013238	Lipids and lipid-like molecules
POS4115	5-bromo-6-[(3-hydroxypropyl)amino]-1,3-dihydropyrimidine-2,4-dione	5.1	263.994	[2M+H]+	263.998	True	907074	116221	1.87886e+06	660.045	660.045	1.60448e+06	152721	3.85519e+06	156935	136832	C7H10BrN3O3	Halopyrimidines	NBYMRXQPRVVEQY-UHFFFAOYSA-N	OCCCNc1nc(O)nc(O)c1Br	---	541464	---	Organoheterocyclic compounds
POS6509	16-Feruloyloxypalmitate	5.841	449.288	[M+H]+	449.288	True	638992	880756	1.15925e+06	659618	927232	1.37617e+06	400918	1.00856e+06	594343	1.11198e+06	C26H40O6	---	DCZDUZNVOVFUCD-HTXNQAPBSA-M	COC1=C(C=CC(=C1)C=CC(=O)OCCCCCCCCCCCCCCCC(=O)[O-])O	C18217	---	---	Phenylpropanoids and polyketides
POS5334	Sclareol	4.622	331.256	[M+CH3OH+H]+	331.261	True	721397	1.19356e+06	783596	940090	1.27103e+06	343137	919871	781255	680791	1.10436e+06	C20H36O2	Diterpenoids	XVULBTBTFGYVRC-UHFFFAOYSA-N	CC(O)(CCC1C(C)(O)CCC2C(C)(C)CCCC12C)C=C	C09183	521332	HMDB0036827	Lipids and lipid-like molecules
POS7716	bistellettadine A	7.069	613.44	[M+H]+	613.441	True	388283	764989	1.14621e+06	890311	1.47481e+06	869898	1.13424e+06	1.28039e+06	237844	520337	C30H52N12O2	---	---	CC1=CC(C=C(C)C(=O)NC(=N)NCCCCNC(=N)N)C(C)(C=CC=C(C)C(=O)NC(=N)NCCCCNC(=N)N)CC1	---	73808055	---	---
POS3794	Methoxetamine	4.76	248.166	[M+NH4]+	248.165	True	1.26244e+06	642474	424371	854975	648738	2.46671e+06	485487	410164	760790	683059	C15H21NO2	Anisoles	LPKTWLVEGBNOOX-UHFFFAOYSA-N	CCNC1(CCCCC1=O)C1=CC(OC)=CC=C1		52911279	HMDB0254541	Benzenoids
POS7217	126025-06-7	6.991	533.377	[M+H]+	533.374	True	477186	374930	1.45845e+06	1.26212e+06	718538	1.08618e+06	820842	555654	1.09145e+06	785729	C34H48N2O3	---	---	CNC(C)C1C(OC(C)=O)CC2(C)C3CCC4C(=CC3=CCC12C)CCC(NC(=O)c1ccccc1)C4(C)C	---	183756	---	---
NEG3095	3,5,13-tetradecatrien-2-amine	5.528	206.189	[M-H]-	206.191	True	1.51121e+06	1.29389e+06	856006	386615	929152	564647	1.03039e+06	827160	338876	858769	C14H25N	---	---	C=CCCCCCCC=CC=CC(C)N	---	72740286	---	---
POS5429	13Z-Docosenamide	7.306	338.341	[M+H]+	338.341	True	831560	916224	946763	648053	1.41125e+06	612173	421923	541265	874594	1.36184e+06	C22H43NO	---	UAUDZVJPLUQNMU-KTKRTIGZSA-N	CCCCCCCCC=CCCCCCCCCCCCC(=O)N	---	---	---	Lipids and lipid-like molecules
POS2650	N8-Acetylspermidine	7.138	187.999	[M+H]+	188	True	1.05992e+06	949807	961037	712917	455172	1.69687e+06	1.26562e+06	492327	718800	157786	C9H21N3O	Carboximidic acids	FONIWJIDLJEJTL-UHFFFAOYSA-N	CC(=O)NCCCCNCCCN	C01029	123689	HMDB0002189	Organic acids and derivatives
POS1949	3-Phosphonopropionic acid	4.558	155.012	[M+H-H2O]+	155.01	True	660.045	40234	2.85647e+06	2209400	212335	87404.5	52550.2	1.52139e+06	1.43321e+06	15875.2	C3H7O5P	Organic phosphonic acids	NLBSQHGCGGFVJW-UHFFFAOYSA-N	O=C(O)CCP(=O)(O)O	---	---	---	Organic acids and derivatives
POS2519	Glufosinate	1.069	182.057	[M+H]+	182.058	True	2.19298e+06	48288.6	165681	660.045	660.045	5.10772e+06	29481.1	591957	45097.3	24544.2	C5H12NO4P	---	IAJOBQBIJHVGMQ-UHFFFAOYSA-N	CP(O)(=O)CCC(N)C(O)=O	C05042	4794	HMDB0252799	Organic acids and derivatives
POS6407	Flurandrenolide	4.461	437.235	[M+Na]+	437.235	True	2.07037e+06	358129	1.12177e+06	171959	793897	1.10918e+06	309698	1.42914e+06	414437	292141	C24H33FO6	21-hydroxysteroids	POPFMWWJOGLOIF-XWCQMRHXSA-N	[H][C@@]12C[C@@]3([H])[C@]4([H])C[C@]([H])(F)C5=CC(=O)CC[C@]5(C)[C@@]4([H])[C@@H](O)C[C@]3(C)[C@@]1(OC(C)(C)O2)C(=O)CO		15209	HMDB0014984	Lipids and lipid-like molecules
POS6544	ZINC13465588	5.731	453.165	[M+H]+	453.166	True	143244	738918	581257	648254	1.78195e+06	1.06667e+06	716321	1.06561e+06	450258	818629	C24H24N2O7	---	---	COc1cc2cc(C(=O)N3CCN(Cc4ccc5c(c4)OCO5)CC3)c(=O)oc2cc1OC	---	2815514	---	---
NEG9674	Sulfluramid	5.537	526.985	[M-H]-	526.985	True	119198	25071.5	1.45295e+06	2.36815e+06	1.74362e+06	238829	50796	6871.69	1.05081e+06	930019	C10H6F17NO2S	Perfluoroalkyl sulfonic acid and derivatives	CCEKAJIANROZEO-UHFFFAOYSA-N	CCNS(=O)(=O)C(F)(F)C(F)(F)C(F)(F)C(F)(F)C(F)(F)C(F)(F)C(F)(F)C(F)(F)F	C18766		HMDB0258587	Organohalogen compounds
POS7100	(6E,10E,14E,18E)-2,6,10,15,19,23-hexamethyltetracosa-6,10,14,18-tetraene-1,2,3,22,23-pentol	7.427	517.383	[M+H]+	517.386	True	821144	553643	852187	570953	1.23895e+06	1.19825e+06	600323	860961	407447	818734	C30H54O5	Triterpenoids	WRTOUBQZZGFLLV-XEVVZDEMSA-N	CC(C)(C(CC/C(/C)=C/CC/C(/C)=C/CC/C=C(\C)/CC/C=C(\C)/CCC(C(C)(CO)O)O)O)O	---	10648900	---	Lipids and lipid-like molecules
NEG4834	OCTADEC-16-ENAL	0.887	265.252	[M-H]-	265.254	True	1.08575e+06	957287	899938	813485	811894	660.045	782392	985058	857474	709813	C18H34O	---	---	CC=CCCCCCCCCCCCCCCC=O	---	557530	---	---
POS3655	N-(3-Oxooctanoyl)-L-homoserine lactone	4.767	242.136	[M+H]+	242.138	True	2.70222e+06	320168	666612	395772	386731	704760	431596	929963	742502	558008	C12H19NO4	N-acyl-alpha amino acids and derivatives	FXCMGCFNLNFLSH-JTQLQIEISA-N	O=C(N[C@@H]1C(OCC1)=O)CC(CCCCC)=O	C11841	---	---	---
POS3396	N-Octanoyl-L-homoserine lactone	4.829	228.158	[M+H]+	228.159	True	5.44767e+06	21025	389956	12772.2	20995.5	55494.9	67952.2	942370	811268	64165.7	C12H21NO3	N-acyl-alpha amino acids and derivatives	JKEJEOJPJVRHMQ-JTQLQIEISA-N	CCCCCCCC(=O)NC1CCOC1=O	C21199	---	---	Organic acids and derivatives
POS2372	Menthol	4.611	174.184	[M+H]+	174.185	True	374358	538526	841465	703139	1.527e+06	935669	698909	823397	792390	568597	C10H20O	Menthane monoterpenoids	NOOLISFMXDJSKH-KXUCPTDWSA-N	CC(C)[C@@H]1CC[C@@H](C)C[C@H]1O	C00400	16666	HMDB0003352	Lipids and lipid-like molecules
POS5204	9S,10R-Epoxide-(3Z,6Z,9Z)-3,6,9-Docosatriene	8.37	321.313	[M+H]+	321.315	True	455357	655490	430715	892352	565613	366027	652613	1.32309e+06	1.58269e+06	733274	C22H40O	---	---	CCC=CCC=CCC1OC1CCCCCCCCCCCC	---	---	---	---
POS5450	Pro Pro Leu	4.631	340.222	[M+H]+	340.223	True	431921	1.32883e+06	915811	789398	858610	264677	985365	753896	475554	844158	C17H29N3O4	---	---	CC(C)CCC(NC(=O)C1CCCN1C(=O)C1CCCN1)C(=O)O	---	---	---	---
POS6365	Arg Leu Glu	4.372	431.261	[M+H]+	431.261	True	4.02266e+06	21633.6	353091	24852.9	14793.9	4360.98	38213.3	2.27297e+06	853267	6405.96	C18H34N6O6	---	---	CC(C)CCC(NC(=O)C(N)CCCNC(=N)N)C(=O)NC(CCC(=O)O)C(=O)O	---	---	---	Organic acids and derivatives
POS5140	NCGC00347859-02!2,3-dihydroxypropyl 13-methyltetradecanoate	8.217	317.266	[M+H]+	317.268	True	610064	951304	681524	845778	985322	682889	710563	972661	213190	956711	C18H36O4	1-monoacylglycerols	CALSYPDGGJMMDZ-UHFFFAOYSA-N	CC(C)CCCCCCCCCCCC(=O)OCC(O)CO	---	---	---	Lipids and lipid-like molecules
POS4920	Oprea1_718094	4.359	304.149	[M+H]+	304.148	True	120684	393486	398014	938061	2.96194e+06	212122	203038	224285	395077	1.71626e+06	C16H21N3OS	---	---	Cn1ccnc1SCC(=O)Nc1ccc(C(C)(C)C)cc1	---	2747615	---	---
POS7139	3alpha-O-acetyl-20,24,25-trihydroxydammarane	7.186	521.417	[M+H]+	521.42	True	746486	802807	1.02108e+06	366999	825980	921543	910307	589311	607849	733496	C32H56O5	---	---	CC(=O)OC1CCC2(C)C3CCC4(C)C(C(C)(O)CCC(O)C(C)(C)O)CCC4(C)C3CCC2C1(C)C	---	---	---	---
POS7589	CHEBI:70541	4.628	591.314	[M+H]+	591.314	True	126378	1.04894e+06	63553.9	1.49215e+06	1.03128e+06	114930	1.04682e+06	52542.5	1.15e+06	1.3857e+06	C32H46O10	---	UGAHMCXUTHWKOB-IEARRBRTSA-N	CC1CCCCCCCC23OC4C5C6C(O6)(C(C7(C(C1C(C7=O)C)C5(O2)C(C(C4(O3)C(=C)C)OC(=O)C)C)O)O)CO	---	---	---	Lipids and lipid-like molecules
POS3925	18-Nor-4(19),8,11,13-abietatetraene	6.995	255.21	[M+H]+	255.211	True	1.08645e+06	633153	825030	432346	748919	1.23107e+06	1.0603e+06	787029	327373	371368	C19H26	---	ZPQHNIHJSIZREW-UHFFFAOYSA-N	CC(C)C1=CC2=C(C=C1)C1(C)CCCC(=C)C1CC2		5320205	HMDB0041371	Lipids and lipid-like molecules
POS3410	(-)-Cytisine	8.791	229.067	[M+H-H2O]+	229.068	True	872049	692806	526559	705310	752273	189286	827491	950703	1.2297e+06	711873	C11H14N2O	Cytisine and derivatives	ANJTVLIZGCUXLD-UHFFFAOYSA-N	O=C1C=CC=C2C3CNCC(C3)CN12			HMDB0242209	Alkaloids and derivatives
POS3070	(+)-3-Hydroxy-5-(p-hydroxyphenyl)pentanoic acid	5.106	211.095	[M+H]+	211.096	True	2.62395e+06	77572.9	40916.9	660.045	36841.1	4.03815e+06	123643	85492	85276.9	97797.2	C11H14O4	---	KPNKDBVYXMGBHH-JTQLQIEISA-N	C1=CC(=CC=C1CCC(CC(=O)O)O)O	---	---	---	Organic acids and derivatives
NEG6529	4,8,12,16-Tetramethylheptadecan-4-olide	0.912	323.293	[M-H]-	323.296	True	772312	746696	813499	716739	739949	9712.92	828184	902252	825760	775379	C21H40O2	---	---	CC(C)CCCC(C)CCCC(C)CCCC1(C)CCC(=O)O1	---	567149	---	---
POS5137	Eicosanoids_9-HOTrE_C18H30O3	5.982	317.209	[M+Na]+	317.209	True	4.5805e+06	196079	134001	130409	152768	1.30176e+06	46944.5	96068.2	385450	95739.3	C18H30O3	Lineolic acids and derivatives	RIGGEAZDTKMXSI-MEBVTJQTSA-N	CC\C(=C(/C\C(=C(/C(=C(/[C@](CCCCCCCC(=O)O)(O)[H])\[H])/[H])\[H])\[H])\[H])\[H]	---	---	---	---
NEG9984	Sulfurmycin D	8.169	596.214	[M-H]-	596.214	True	1.66856e+06	869634	550327	322854	1.30409e+06	660.045	1.16776e+06	635965	266491	300461	C31H35NO11	---	---	COC(=O)C1c2cc3c(c(O)c2C(OC2CC(N(C)C)C(O)C(C)O2)CC1(O)CC(C)=O)C(=O)c1c(O)cccc1C3=O	---	78178688	---	Phenylpropanoids and polyketides
POS7583	NCGC00386093-01_C34H43N3O6_	6.319	590.317	[M+Na]+	590.322	True	577457	551804	567435	604514	1.06029e+06	789616	678874	690822	566855	988236	C34H43N3O6	3-alkylindoles	FOADMCJCIRJHTO-GVZLPGTPSA-N	CC\1C/C=C/C2C(O)\C(=C(C)/C3C(CC4=C[NH]C5=C4C=CC=C5)NC(=O)C23C(=O)CC(NC(C)=O)C(O)C(O)\C(=C1)C)C	---	---	---	---
NEG9856	1H,1H,2H,2H-Perfluorodeca-1-ol	6.068	562.99	[M-H]-	562.993	True	994015	629029	842574	653146	837140	660.045	899199	721068	555839	878498	C12H5F21O	PFSA	FLXYIZWPNQYPIT-UHFFFAOYSA-N	FC(F)(F)C(F)(F)C(F)(F)C(F)(F)C(F)(F)C(F)(F)C(F)(F)C(F)(F)C(F)(F)C(F)(F)CCO	---	70083	---	---
NEG8822	23xi-ethyl-4alpha,24xi-dimethylcholestan-3beta-ol|4alpha,24xi-dimethyl-23xi-ethylcholestan-3beta-ol	0.912	443.425	[M-H]-	443.426	True	768925	826812	728260	716486	766449	660.045	888861	732498	776669	760734	C31H56O	---	---	CCC(CC(C)C1CCC2C3CCC4C(C)C(O)CCC4(C)C3CCC12C)C(C)C(C)C	---	---	---	---
POS7245	Desacylkondurangogenin C	6.088	537.305	[M+2H]2+	537.306	True	12300.3	2.52695e+06	794194	543320	605526	8772.38	1.05816e+06	611903	549914	210927	C29H44O9	---	ZYGWDILNMSOWBD-SLXYBXNOSA-N	CC(C1CCC2(C1(C(C(C3C2CCC4C3(CCC(C4)OC(=O)C)C)OC(=O)C)OC(=O)C)C)O)OC(=O)C	---	---	---	Lipids and lipid-like molecules
NEG3835	dehydroschoberine	0.784	231.186	[M-H]-	231.187	True	235309	485629	657286	787209	1.03017e+06	15596.7	595888	881090	1.01028e+06	1.1405e+06	C15H24N2	---	---	C1=CN2C3C(C1)CCCC3CN1CCCCC12	---	---	---	---
POS6496	L-Arachidonoylcarnitine	5.443	448.339	[M+Na]+	448.34	True	947001	591939	328923	648719	431702	1.99903e+06	561287	359521	435674	519692	C27H45NO4	Very long-chain fatty acids	SEXHTZQULWPHBX-WFYBHXQRSA-N	CCCCCC=CCC=CCC=CCC=CCCCC(=O)C(CC(=O)[O-])(C[N+](C)(C)C)O	---	---	---	Lipids and lipid-like molecules
POS2348	1,1,5-trimethyl-1,2-dihydronaphthalene	7.176	173.132	[M+H-H2O]+	173.132	True	238134	452738	678084	270635	415265	1.533e+06	478211	1.47111e+06	944275	334470	C13H16	---	HUXNLKAQKLGSAF-UHFFFAOYSA-N	CC1=C2C=CCC(C2=CC=C1)(C)C	---	---	---	Benzenoids
POS6340	5-[1,2,4a-trimethyl-5-(3-methylbutanoyloxymethyl)-2,3,4,7,8,8a-hexahydronaphthalen-1-yl]-3-methylpentanoic acid	5.925	429.296	[M+H]+	429.298	True	526015	339043	864043	955106	582104	1.0395e+06	194814	913740	839674	544990	C25H42O4	Colensane and clerodane diterpenoids	FISIJWVRKFHLSM-UHFFFAOYSA-N	O=C(O)CC(C)CCC1(C)C(C)CCC2(C(=CCCC21)COC(=O)CC(C)C)C	---	56776386	---	Lipids and lipid-like molecules
POS4482	Chaulmoogric acid	8.219	281.245	[M+H-H2O]+	281.247	True	585552	362867	598090	601914	838904	764331	1.39195e+06	508850	179411	884413	C18H32O2	Long-chain fatty acids	XMVQWNRDPAAMJB-UHFFFAOYSA-N	C1CC(C=C1)CCCCCCCCCCCCC(=O)O	C08282	---	---	Lipids and lipid-like molecules
POS5935	Anthogorgiene B	6.314	383.201	[M+Na]+	383.2	True	507863	417680	541540	565885	596182	490243	470973	670313	673972	1.74292e+06	C27H26O2	---	---	CC1=C(c2cc(C)c3cc(C(C)C)ccc(C)c2-3)C(=O)c2c(C)ccc(C=O)c21	---	56926074	---	---
POS5106	Triptoquinone H	6.054	315.194	[M+H]+	315.194	True	4.91019e+06	660.045	140315	660.045	85595.8	547971	44438.3	638612	247275	14449.1	C20H26O3	---	JRDCNBZYYIEMRB-MBABXSBOSA-N	CC(C)C1=CC(=O)C2=C(C1=O)CCC3C2(CCC(=O)C3(C)C)C	---	---	---	Lipids and lipid-like molecules
POS6425	Dodecanoyl-sn-glycero-3-phosphocholine (isomer 1) (LPC(12:0) i1) † ‡	5.552	440.274	[M+H]+	440.277	True	756061	447088	424238	768691	833338	1.03819e+06	460806	320235	963319	591694	C20H42NO7P	Lysophosphatidylcholines	BWKILASWCLJPBO-LJQANCHMSA-N	[H][C@@](O)(COC(=O)CCCCCCCCCCC)COP([O-])(=O)OCC[N+](C)(C)C		460605	HMDB0240697	Lipids and lipid-like molecules
POS4286	3-OH-C10-HSL	4.417	272.183	[M+H]+	272.185	True	216458	1.02014e+06	314347	308503	475450	401715	387718	2.74202e+06	376254	312817	C14H25NO4	N-acyl-alpha amino acids and derivatives	DOICJCCMIBBSOO-KIYNQFGBSA-N	O=C1[C@@H](NC(CC(O)CCCCCCC)=O)CCO1	---	---	---	---
POS7429	Ser Leu Pro Tyr Ala	6.02	564.303	[M+Na]+	564.303	True	980277	337604	723594	348243	572778	1.84786e+06	198312	582041	423320	501337	C27H41N5O8	---	---	CC(C)CCC(NC(=O)C(N)CO)C(=O)N1CCCC1C(=O)NC(Cc1ccc(O)cc1)C(=O)NC(C)C(=O)O	---	---	---	---
POS7202	Ile Leu Ile Gly Thr	5.803	530.356	[M+H]+	530.355	True	131130	132597	1.29772e+06	830703	518045	267234	53537.8	1.91788e+06	645107	713316	C25H47N5O7	---	---	CCC(C)C(N)C(=O)NC(CCC(C)C)C(=O)NC(C(=O)NCC(=O)NC(C(=O)O)C(C)O)C(C)CC	---	---	---	---
POS5413	6-oxoheptadecanedioic acid	6.612	337.199	[M+H]+	337.199	True	382557	741449	1.01666e+06	786297	959188	305114	517112	605113	518486	625423	C17H30O5	Long-chain fatty acids	PXNSPZIJUVZDBI-UHFFFAOYSA-N	O=C(O)CCCCCCCCCCC(=O)CCCCC(=O)O	---	4026733	---	Lipids and lipid-like molecules
POS7070	3-O-Acetyl-16alpha-hydroxydehydrotrametenolic acid	6.081	512.349	[M+H]+	512.35	True	541616	314425	492176	1.05722e+06	304438	1.02329e+06	113029	323302	1.91724e+06	240438	C32H48O5	---	DLBLMTCYISHWGP-KOCSMGCBSA-N	---	---	---	---	Lipids and lipid-like molecules
POS3971	Pulcherriminic acid	4.667	257.149	[M+H]+	257.149	True	542413	249416	698782	353832	664442	2.65468e+06	219132	454467	108580	347604	C12H20N2O4	---	BUHPPQFOKKRDPX-UHFFFAOYSA-N	CC(C)CC1=C([N+](=C(C(=O)N1O)CC(C)C)[O-])O	C20515	---	---	Organoheterocyclic compounds
NEG1480	Cystophorene	0.765	149.129	[M-H]-	149.133	True	741483	758413	527083	551557	642369	660.045	753364	789006	680847	817261	C11H18	---	JQQDKNVOSLONRS-STRRHFTISA-N	CCCCC\C=C/C=C/C=C		5352367	HMDB0030944	Hydrocarbons
POS4826	3-Hydroxy-19-norpregna-1,3,5(10)-trien-20-one	5.616	299.199	[M+H]+	299.2	True	3.6518e+06	117085	436868	126161	15258.5	98989.5	82787.3	979152	476124	99869.3	C20H26O2	---	HREDZMAPXFYEQW-LTFPLMDUSA-N	CC(=O)C1CCC2C1(CCC3C2CCC4=C3C=CC(=C4)O)C	C15277	---	---	Lipids and lipid-like molecules
POS1563	1-Methylthymine	5.061	141.065	[M+H-H2O]+	141.066	True	74234.9	389440	292260	89749.8	572222	3.4644e+06	141415	56593.7	449883	517109	C6H8N2O2	---	GKMIDMKPBOUSBQ-UHFFFAOYSA-N	CC1=CN(C(=O)NC1=O)C	---	---	---	Organoheterocyclic compounds
POS7079	NCGC00380239-01!16-hydroxy-4,4,8,10,14-pentamethyl-17-(4,5,6-trihydroxy-6-methylheptan-2-yl)-1,2,5,6,7,9,11,12,15,16-decahydrocyclopenta[a]phenanthren-3-one	7	513.35	[M+H]+	513.355	True	474385	450145	599359	554753	767502	963403	556554	670063	716641	294206	C30H50O5	Triterpenoids	PUCLKHYBLVYMRK-UHFFFAOYSA-N	CC(CC(O)C(O)C(C)(C)O)C1=C2CCC3C4(C)CCC(=O)C(C)(C)C4CCC3(C)C2(C)CC1O	---	---	---	---
NEG9329	4',5'-Dibromofluorescein	4.565	487.891	[M-H]-	487.889	True	3.91768e+06	49990.4	149316	97567.4	95331.5	151513	70919.5	335714	1.03741e+06	99480.7	C20H10Br2O5	---	ZDTNHRWWURISAA-UHFFFAOYSA-N	---	---	---	---	Organoheterocyclic compounds
POS6569	1-O-linoleoyl-(2S)-O-(O-methyl-L-seryl)glycerol|neomastoidin A	5.026	456.33	[M+CH3OH+H]+	456.332	True	579108	545178	458684	997975	445412	956635	509627	453592	591133	465820	C25H45NO6	---	---	CCCCCC=CCC=CCCCCCCCC(=O)OCC(CO)OC(=O)C(N)COC	---	75038958	---	---
POS5466	4(5)-EpDPE methyl ester	4.806	341.242	[M+H]+	341.243	True	3.10588e+06	879619	236001	8452.55	125768	146805	479779	527604	482230	9299.54	C23H34O3	Heterocyclic fatty acids	WBYKJDXNMZXEMM-JEBPEJKESA-N	CC/C=C\C/C=C\C/C=C\C/C=C\C/C=C\CC1C(O1)CCC(=O)OC	---	14428012	---	Lipids and lipid-like molecules
POS7519	chloramultiol E	7.745	581.238	[M+H]+	581.238	True	209137	1.44877e+06	157705	535456	406111	657860	1.15833e+06	554259	427609	158509	C32H36O10	---	---	CC(=O)OCC1C2CC2C2(C)C1CC1=C(CO)C(=O)OC13C1=C4C(O)(CC32)C2CC2C4(C)C(O)C2(O)OC(=O)C(C)=C12	---	75214754	---	---
POS4586	Pancuronium bromide	6.995	286.227	[M+NH4]+	286.228	True	927182	608069	581001	350909	565399	643122	847246	611164	264481	279341	C35H60BrN2O4	Steroid esters	NPIJXCQZLFKBMV-YTGGZNJNSA-L	[Br-].O=C(OC1CC2CCC3C(CCC4(C)C(OC(=O)C)C(CC34)[N+]5(C)CCCCC5)C2(C)CC1[N+]6(C)CCCCC6)C	C07551	5388989	---	Lipids and lipid-like molecules
NEG9838	dTDP-D-desosamine; dTDP-3-dimethylamino-3,4,6-trideoxy-D-glucose; dTDP-alpha-D-desosamine; dTDP-3-dimethylamino-3,4,6-trideoxy-alpha-D-glucose; dTDP-3-dimethylamino-3,4,6-trideoxy-alpha-D-glucopyranose	8.536	558.128	[M-H2O-H]-	558.126	True	518539	721610	752487	233003	577327	660.045	784783	922708	465373	684392	C18H31N3O13P2	---	---	Cc1cn(C2CC(O)C(COP(=O)(O)OP(=O)(O)OC3OC(C)CC(N(C)C)C3O)O2)c(=O)nc1O	C11911	5120474	---	---
POS6538	(11Z,14Z)-Eicosadienoylcarnitine	5.635	452.372	[M+CH3OH+H]+	452.374	True	652547	773101	282507	566692	360572	1.31034e+06	550922	323612	361030	442980	C27H49NO4	Fatty Acyls	OLZWDVKTOGTVLC-UTJQPWESSA-N	[H]\C(CCCCC)=C(/[H])C\C([H])=C(\[H])CCCCCCCCCC(=O)OC(CC([O-])=O)C[N+](C)(C)C		71464509	HMDB0240747	Lipids and lipid-like molecules
POS4239	1-hydroxy-4,4a-anhydro-8-epi-5,6,11-trideoxyTTX	6.604	270.107	[M+2H]2+	270.108	True	1.22743e+06	810354	549009	347629	163393	864765	703036	353252	260910	149789	C11H15N3O5	---	---	CC1CC2=CNC(=N)N(O)C23C(O)C(=O)OC1C3O	---	---	---	---
NEG7767	Cyanidin 3-(2G-glucosylrutinoside)	4.473	377.599	[M-H]-	377.602	True	286911	693345	1.15365e+06	540899	547299	660.045	572719	1.02822e+06	373763	212012	C33H41O20	Flavonoid O-glycosides	MSUVUDCULKNUJL-UHFFFAOYSA-O	CC1OC(OCC2OC(OC3=CC4=C(O)C=C(O)C=C4[O+]=C3C3=CC=C(O)C(O)=C3)C(OC3OC(CO)C(O)C(O)C3O)C(O)C2O)C(O)C(O)C1O		56671053	HMDB0037988	Phenylpropanoids and polyketides
POS7320	Antibiotic KO 8119B	6.074	548.273	[M+Na]+	548.271	True	727931	365612	575037	415979	529696	1.48415e+06	151110	433798	285383	404061	C26H37N5O8	---	---	CNc1ccc(C(=O)N=c2ccn(C3CC(O)C(OC4OC(C)C(N(C)C)C(O)C4O)C(C)O3)c(O)n2)cc1	---	78173555	---	---
POS3734	Aspergilliamide B	4.61	245.147	[M+H]+	245.15	True	513522	238182	187894	497805	618393	2.26669e+06	121895	216502	163377	420848	C11H20N2O4	---	---	CC(C)CC(=O)OC(C(=NO)C(N)=O)C(C)C	---	78155619	---	---
POS2449	2-Propanamine, 2-methyl-N-(phenylmethylene)-, N-oxide	4.799	178.121	[M+H]+	178.123	True	660.045	147452	111567	148330	200809	4.13753e+06	87249.3	47069	134205	166098	C11H15NO	---	IYSYLWYGCWTJSG-UHFFFAOYSA-N	CC(C)(C)[N+]([O-])=CC1=CC=CC=C1		4390	HMDB0246168	Benzenoids
POS5502	Dictyoquinazol C	8.797	343.13	[M+CH3OH+H]+	343.129	True	148621	586100	368332	378628	779509	595056	804934	139214	736567	608311	C18H18N2O5	Diazanaphthalenes	RFAIUXGESYTSKG-UHFFFAOYSA-N	COC1=CC2=C(C=C1)N(CN(C2=O)C1=CC=C(OC)C=C1CO)C=O		11099949	HMDB0040442	Organoheterocyclic compounds
POS7248	saraine-C	7.097	537.407	[M+H]+	537.405	True	281561	384068	202852	372165	714390	847594	873799	606531	373547	417308	C34H52N2O3	---	---	O=CC12CCCCCCC=CCCCCN3CCC4C(CN5CCCC=CCC=CC=CC(O)C(O)C45C31)C2	---	---	---	---
POS5524	C2-dihydroceramide	5.49	344.313	[M+H]+	344.316	True	133169	259704	293589	22871.2	284838	2.71012e+06	417895	309399	320220	283928	C20H41NO3	---	CRJGESKKUOMBCT-VQTJNVASSA-N	CCCCCCCCCCCCCCCC(C(CO)NC(=O)C)O	---	---	---	Lipids and lipid-like molecules
NEG9383	27040-09-1	7.432	493.985	[M-H]-	493.988	True	1.0136e+06	543285	524370	411709	445745	660.045	518320	491697	439859	627455	C9H16N5O13P3	---	---	N=c1nc(O)c2c([nH]1)NCC(C(O)C(O)COP(=O)(O)OP(=O)(O)OP(=O)(O)O)=N2	C04895	135402027	---	---
NEG9941	PFSM-amine	5.894	585.062	[M-H]-	585.059	True	7233.23	875802	493545	656981	670755	16050.4	660.045	665551	819474	698489	C14H21F11N2O6S2	PFSA	IXSGTMGWSALGCD-UHFFFAOYSA-N	O=S(=O)(O)CCCN(C(CO)CCN(C)C)S(=O)(=O)C(F)(F)C(F)(F)C(F)(F)C(F)(F)C(F)(F)F	---	139595507	---	---
POS6968	Cholylalanine	6.61	502.313	[M+NH4]+	502.314	True	313256	786364	555599	554434	598456	398971	367398	412751	361074	429039	C27H45NO6	Steroids and steroid derivatives	AZWGEBXBDOIOHW-UHFFFAOYSA-N	CC(CCC(=O)NC(C)C(O)=O)C1CCC2C3C(O)CC4CC(O)CCC4(C)C3CC(O)C12C		71058927	HMDB0242370	Lipids and lipid-like molecules
POS6557	(13Z)-Eicoseneoylcarnitine	5.761	454.386	[M+NH4]+	454.39	True	586622	514192	241616	465135	428169	1.00759e+06	440108	292002	309434	422482	C27H51NO4	Fatty Acyls	NUMUVTLHJBZROV-UHFFFAOYSA-N	CCCCCCC=CCCCCCCCCCCCC(=O)OC(CC([O-])=O)C[N+](C)(C)C			HMDB0241571	Lipids and lipid-like molecules
POS3773	Estrane	7.08	247.241	[M+H-H2O]+	247.241	True	215999	299832	461902	817451	597885	301388	793184	476214	315940	330559	C18H30	---	GRXPVLPQNMUNNX-UHFFFAOYSA-N	CC12CCCC1C1CCC3CCCCC3C1CC2		12313694	HMDB0251974	Lipids and lipid-like molecules
NEG9400	daphtenidine A	5.598	496.342	[M-H]-	496.343	True	165718	91915.4	62596.3	17707.6	47120.4	3.46027e+06	660.045	171942	199558	334428	C31H47NO4	---	---	CC(C)C1CCC2(C)C3CCC45CCCC46OC(C(=O)C4(C)COC7(C)CCC4O7)CC26C1N(C3)C5	---	73043981	---	---
POS5963	santinol A2	6.823	385.291	[M+Na]+	385.295	True	325482	717692	166743	283079	251355	848065	207906	394004	578707	654675	C22H40O5	---	---	CC=C(C)C(=O)OCC(O)COC(=O)CCCCCCCCCCC(C)C	---	78141679	---	---
POS6741	25-chloro-24-hydroxytirucall-7-en-3-one	6.998	477.351	[M+CH3OH+H]+	477.349	True	304426	542258	388025	465799	616848	539105	655230	278818	169961	332797	C30H49ClO2	---	---	CC(CCC(O)C(C)(C)Cl)C1CCC2(C)C3=CCC4C(C)(C)C(=O)CCC4(C)C3CCC12C	---	73746269	---	---
NEG4826	Atenolol	6.206	265.155	[M-H]-	265.156	True	215432	276906	741366	873279	134501	660.045	233637	823234	793808	142295	C14H22N2O3	Phenylacetamides	METKIMKYRPQLGS-UHFFFAOYSA-N	CC(C)NCC(O)COC1=CC=C(CC(N)=O)C=C1	C13235	2249	HMDB0001924	Benzenoids
POS6789	Demethylzeylasteral	4.486	481.258	[M+H]+	481.258	True	1.10437e+06	349484	450181	56398.4	375110	699610	179427	690752	130371	117973	C29H36O6	Phenanthrenes and derivatives	ZDZSFWLPCFRASW-UHFFFAOYSA-N	CC12CCC(C)(CC1C1(C)CCC3(C)C4=CC(O)=C(O)C(C=O)=C4C(=O)C=C3C1(C)CC2)C(O)=O		5070778	HMDB0250994	Benzenoids
POS5867	Adrenoyl ethanolamide	7.121	376.317	[M+Na]+	376.318	True	173618	242523	283780	670080	460528	383323	715637	521806	437263	241722	C24H41NO2	---	FMVHVRYFQIXOAF-DOFZRALJSA-N	CCCCC\C=C/C\C=C/C\C=C/C\C=C/CCCCCC(=O)NCCO	C13829	5282273	HMDB0013626	Organic nitrogen compounds
POS7579	1,2,6,6,10,17,20-heptamethyl-12-oxo-17-(N-phenylcarbamoyl)pentacyclo[12.8.0.0< 2,11>.0<5,10>.0<15,20>]docos-13-en-7-yl acetate	4.582	588.407	[M+H]+	588.405	True	2.33164e+06	65266.7	434104	14710.3	3364.27	660.045	5332.36	602030	516965	24498.2	C38H53NO4	Triterpenoids	HLIGTICNBKYEOH-UHFFFAOYSA-N	CC(=O)OC1CCC2(C)C(CCC3(C)C2C(=O)C=C2C4CC(C)(C(O)=Nc5ccccc5)CCC4(C)CCC23C)C1(C)C	---	4669589	---	Lipids and lipid-like molecules
POS5688	Arg Gln Gly	4.556	360.203	[M+2H]2+	360.199	True	660.045	89168.2	47504.9	63597.9	361795	2.94731e+06	66965.6	77980.7	57132.7	253989	C13H25N7O5	---	---	N=C(O)CCC(NC(=O)C(N)CCCNC(=N)N)C(=O)NCC(=O)O	---	18218717	---	---
POS6633	Verbacine	6.57	463.301	[M+Na]+	463.303	True	1.52389e+06	37751.6	229572	36670.3	43607.2	108504	31440.8	1.01206e+06	839896	43666.6	C28H38N4O2	---	ASBBGSDFHKCHMP-OXVFXORMSA-N	C1CCN(CCCNC(=O)CC(NCCCNC1)C2=CC=CC=C2)C(=O)C=CC3=CC=CC=C3	---	---	---	Phenylpropanoids and polyketides
POS5652	2-(2-hydroxybut-3-en-2-yl)-3a,6,6,9a-tetramethyl-2,4,5,5a,7,8,9,9b-octahydro-1H-benzo[e][1]benzofuran-4,5-diol	4.839	356.277	[M+H]+	356.277	True	107369	972312	437842	84217.4	142268	456439	483240	242143	516048	460727	C20H34O4	Naphthofurans	UNORIIWPFZFSEC-UHFFFAOYSA-N	OC1C(O)C2(OC(CC2C3(C)CCCC(C)(C)C13)C(O)(C=C)C)C	---	---	---	Organoheterocyclic compounds
POS5147	N,1,2,5-Tetra-Ac-beta-D-Furnose-3-Amino-3-deoxyribose	1.816	318.117	[M+H]+	318.118	True	78184.1	28767.2	111546	47534	19943.7	2.9904e+06	55128.2	166489	160844	144122	C13H19NO8	---	---	CC(=O)NC1C(COC(C)=O)OC(OC(C)=O)C1OC(C)=O	---	18534119	---	---
POS2135	Geijeren	7.198	163.147	[M+H]+	163.148	True	188768	80931.8	440874	205946	350543	843044	376417	585971	496425	224141	C12H18	---	BGDQCKOAZKTOFV-UHFFFAOYSA-N	CC(=C)C1C=CCCC1(C)C=C	---	---	---	Lipids and lipid-like molecules
POS6440	24-Nor-5beta-cholane-3alpha,7alpha,12alpha,22,23-pentol	5.398	442.351	[M+H]+	442.352	True	629528	388162	119180	331337	263102	1.1438e+06	278964	174771	164651	262678	C23H40O5	---	UHRXWDYIMNNWLV-YORLSYTHSA-N	CC(C1CCC2C1(C(CC3C2C(CC4C3(CCC(C4)O)C)O)O)C)C(CO)O	---	---	---	Lipids and lipid-like molecules
POS6969	Ala Leu Leu Ala Ser	5.886	502.324	[M+Na]+	502.323	True	1.69624e+06	69462.8	117864	68425.6	50938.8	1.47042e+06	58233.4	84876.4	72901.9	54763.6	C23H43N5O7	---	---	CC(C)CCC(NC(=O)C(C)N)C(=O)NC(CCC(C)C)C(=O)NC(C)C(=O)NC(CO)C(=O)O	---	---	---	---
POS7507	3-Hydroxy-2-[[3-[3-(3-hydroxy-6-methylheptanoyl)oxy-6-methylheptanoyl]oxy-8-methylnonanoyl]amino]propanoic acid	6.989	577.405	[M+H]+	577.406	True	238322	562175	184356	364099	362974	838018	339030	177102	328078	310935	C29H53NO9	Amino acids and derivatives	MWZPHNZNPKKSEI-UHFFFAOYSA-N	O=C(O)C(N=C(O)CC(OC(=O)CC(OC(=O)CC(O)CCC(C)C)CCC(C)C)CCCCC(C)C)CO	---	102571584	---	Organic acids and derivatives
POS6381	N-acetyl irehdiamine F	5.782	433.339	[M+H]+	433.342	True	2.11794e+06	160466	126908	86557.5	134789	253781	159488	373716	243259	36420.2	C26H44N2O3	---	---	CC(=O)N(C)C1CCC2(C)C(=CCC3C2CCC2(CO)C3CC(O)C2C(C)N(C)C)C1	---	---	---	---
POS7772	cyclo(Pro1-Gly2-Leu3-Ser4-Ala5-Val6-Thr7-)|cyclosenegalin A	5.116	626.35	[M+H]+	626.351	True	465547	344653	408521	258104	289080	945487	136510	380381	150536	222904	C28H47N7O9	---	---	CC(C)CC1NC(=O)CNC(=O)C2CCCN2C(=O)C(C(C)O)NC(=O)C(C(C)C)NC(=O)C(C)NC(=O)C(CO)NC1=O	---	85311447	---	---
POS6575	Benastatin C	4.869	457.201	[M+H]+	457.201	True	6140	216090	1.55173e+06	181717	130974	660.045	193646	986218	264244	26270.9	C29H28O5	---	---	CCCCCc1cc(O)c2c(ccc3c(O)c4c(cc32)C(C)(C)c2cc(O)cc(O)c2C4=O)c1	---	197348	---	---
POS7650	2-[[4-[[4-[(2-amino-4-oxo-5,6,7,8-tetrahydro-1H-pteridin-6-yl)methyl-formylamino]benzoyl]amino]-4-carboxybutanoyl]amino]pentanedioic acid	7.71	603.215	[M+H]+	603.216	True	103685	608251	185650	498816	179766	361970	407107	198574	812801	182498	C25H30N8O10	---	---	N=c1nc(O)c2c([nH]1)NCC(CN(C=O)c1ccc(C(=O)NC(CCC(=O)NC(CCC(=O)O)C(=O)O)C(=O)O)cc1)N2	C05928	135537404	---	---
POS5291	h_61_17_epioxandrolone	6.156	329.209	[M+H]+	329.209	True	2.50902e+06	660.045	125960	660.045	660.045	38986.4	28706.7	463409	280959	36231.7	C19H30O3	Steroid lactones	QSLJIVKCVHQPLV-ZXOYHYBESA-N	O=C1OC[C@@]2(C)C(CCC3C2CC[C@@]4(C)C3CC[C@@]4(C)O)C1	---	---	---	Lipids and lipid-like molecules
POS6322	Leupeptin	6.975	427.301	[M+H-H2O]+	427.303	True	185935	274947	356851	555898	404499	394236	351528	296544	333728	249112	C20H38N6O4	Dipeptides	GDBQQVLCIARPGH-UHFFFAOYSA-N	CC(C)CC(NC(C)=O)C(=O)NC(CC(C)C)C(=O)NC(CCCNC(N)=N)C=O		3910	HMDB0254042	Organic acids and derivatives
POS7822	motrilin	7.537	637.5	[M+H]+	637.504	True	186359	692419	328725	83257.1	111205	461689	354581	540538	291854	335799	C38H68O7	---	---	CCCCCCC(O)CCCCC(O)C1CCC(C2CCC(C(O)CCCCCCCCCCCCC3=CC(C)OC3=O)O2)O1	---	---	---	---
NEG6967	Galactinol Dihydrate	0.779	341.356	[M-H]-	341.36	True	487576	408444	253653	248947	351788	660.045	478563	425867	301017	423742	C12H22O11	O-glycosyl compounds	VCWMRQDBPZKXKG-SPBUTQSFSA-N	C(C1C(C(C(C(O1)OC2C(C(C(C(C2O)O)O)O)O)O)O)O)O	---	---	---	Organic oxygen compounds
POS1864	Malic acid	3.554	152.056	[M+H]+	152.055	True	70681.4	10431.4	20462.2	660.045	8558.33	2.99077e+06	29547	110995	31854.3	47577.3	C4H6O5	Beta hydroxy acids and derivatives	BJEPYKJPYRNKOW-REOHCLBHSA-N	O[C@@H](CC(O)=O)C(O)=O	C00149	222656	HMDB0000156	Organic acids and derivatives
POS7028	Iriomoteolide 1a	6.57	507.327	[M+Na]+	507.329	True	1.37121e+06	39218.2	308421	18628	49967.7	80120.4	34527.6	763512	563270	11951.5	C29H46O7	---	LZLQZSMXUGFMJF-OMEQKXGASA-N	CC1CC=CC(C2(CC(=C)CC(O2)CC=CC(C(C(=CC(=O)OC1CC(C)C(C)O)C)C)O)O)(C)O	C20009	---	---	Phenylpropanoids and polyketides
POS6258	Simvastatin	6.091	419.277	[M+Na]+	419.277	True	1.75079e+06	8602.28	150107	13214.7	37896.3	414960	660.045	544138	284775	27785.5	C25H38O5	Delta valerolactones	RYMZZMVNJRMUDD-HGQWONQESA-N	[H][C@]12[C@H](C[C@@H](C)C=C1C=C[C@H](C)[C@@H]2CC[C@@H]1C[C@@H](O)CC(=O)O1)OC(=O)C(C)(C)CC		54454	HMDB0005007	Organoheterocyclic compounds
POS6288	Urapidil hydrochloride	4.476	424.211	[M+CH3OH+H]+	424.211	True	2.38462e+06	78318.7	216158	45153.5	48816	660.045	660.045	252079	205358	660.045	C20H30ClN5O3	Phenylpiperazines	KTMLZVUAXJERAT-UHFFFAOYSA-N	Cl.O=C1C=C(NCCCN2CCN(C=3C=CC=CC3OC)CC2)N(C(=O)N1C)C	---	167980	---	Organoheterocyclic compounds
NEG9909	Novclobiocin 105	7.657	574.145	[M-H]-	574.149	True	448707	206915	488966	163986	363153	660.045	510444	397275	251932	354774	C28H30ClNO10	---	---	CC(C)=CCc1cc(C(=O)Nc2c(O)c3ccc(OC4OC(C)(C)C(O)C(O)C4O)c(Cl)c3oc2=O)ccc1O	C12472	76172151	---	---
POS7118	30(O)-benzoyl-16-deoxybuxidienine C	7.788	519.398	[M+H]+	519.394	True	252926	409250	394240	206871	590052	256004	406493	239354	168226	179702	C34H50N2O2	---	---	CNC1CCC2=CC3=CCC4(C)C(C(C)N(C)C)CCC4(C)C3CCC2C1(C)COC(=O)c1ccccc1	---	14589018	---	---
POS4223	Cordycepin	5.886	269.134	[M+H]+	269.136	True	1.86986e+06	81558.9	113630	65531.6	174685	144749	189746	126482	213740	116377	C10H13N5O3	Purine 3'-deoxyribonucleosides	OFEZSBMBBKLLBJ-UHFFFAOYSA-N	NC1=C2N=CN(C3OC(CO)CC3O)C2=NC=N1		248010	HMDB0250451	Nucleosides, nucleotides, and analogues
POS6341	Leu Arg Leu	6.825	429.315	[M+Na]+	429.318	True	168145	348384	202369	366323	448324	368100	105847	265247	318465	502253	C20H40N6O4	---	---	CC(C)CCC(N)C(=O)NC(CCCNC(=N)N)C(=O)NC(CCC(C)C)C(=O)O	---	---	---	---
POS3233	3-Hydroxy-carbofuran	4.605	220.096	[M+H]+	220.096	True	34227	232627	106570	153900	19120.2	1.81635e+06	249483	242383	70030	147332	C12H15NO4	Coumarans	RHSUJRQZTQNSLL-UHFFFAOYSA-N	CN=C(O)OC1=CC=CC2=C1OC(C)(C)C2O		27975	HMDB0032775	Organoheterocyclic compounds
POS7467	NCI60_016197	7.674	569.414	[M+H]+	569.416	True	189022	290592	242118	231508	280269	879633	241592	225542	234773	207237	C31H56N2O7	---	---	CCCCCCCCCCCCCC(=O)OC(C=CC(C)C)C(O)C(O)C(OC)C(=O)NC1CCCCNC1=O	---	372031	---	---
POS7537	Biliverdin	7.727	583.25	[M+2H]2+	583.25	True	197885	683687	111255	223659	186378	363944	528484	250312	283307	130023	C33H34N4O6	Bilirubins	QBUVFDKTZJNUPP-BBROENKCSA-N	CC1=C(C=C)\C(NC1=O)=C\C1=C(C)C(CCC(O)=O)=C(N1)\C=C1/N=C(/C=C2\NC(=O)C(C=C)=C2C)C(C)=C1CCC(O)=O	C00500	5353439	HMDB0001008	Organoheterocyclic compounds
POS5796	N-Dinitrophenyl-L-Tryptophan	7.269	371.099	[M+H]+	371.099	True	152424	265290	267306	386838	415244	94936.6	269152	362659	387966	287781	C17H14N4O6	Dinitroanilines	LAPUOPKWYOOCKL-UHFFFAOYSA-N	O=C(O)C(Cc1c[nH]c2ccccc12)Nc1ccc([N+](=O)[O-])cc1[N+](=O)[O-]	---	352541	---	Benzenoids
NEG4581	Ethyl tetradecanoate	4.558	256.243	[M-H]-	256.24	True	211668	336754	44282.1	320587	1.0514e+06	660.045	234164	12615.5	187269	480513	C16H32O2	Fatty acid esters	MMKRHZKQPFCLLS-UHFFFAOYSA-N	CCCCCCCCCCCCCC(=O)OCC		31283	HMDB0034153	Lipids and lipid-like molecules
NEG10038	Scutellarein 7-glucuronide-6-ferulate	6.177	637.115	[M-H]-	637.12	True	254866	130370	17186.8	9408.36	10932.7	2.10083e+06	253119	660.045	15354.4	24912.2	C31H26O15	---	---	COc1cc(C=CC(=O)Oc2c(OC3OC(C(=O)O)C(O)C(O)C3O)cc3oc(-c4ccc(O)cc4)cc(=O)c3c2O)ccc1O	---	74977833	---	---
POS6257	MLS002154033-01!Roxithromycin80214-83-1	6.568	419.275	[M+H]+	419.276	True	1.03633e+06	13580.1	169253	9018.46	32033.2	33353.9	20740.2	792296	684540	16419.8	C41H76N2O15	Aminosaccharides	RXZBMPWDPOLZGW-YVNHRGETSA-N	CCC1OC(=O)C(C)C(OC2C[C@@](C)(OC)C(O)C(C)O2)C(C)C(O[C@@H]3OC(C)CC(C3O)N(C)C)[C@](C)(O)CC(C)C(=NOCOCCOC)C(C)C(O)[C@]1(C)O	---	---	---	---
POS6344	alpha-Tocomonoenol	8.366	429.37	[M+H]+	429.372	True	3466.09	175969	208097	195569	177702	2045.26	747716	425367	177340	638769	C29H48O2	---	ZYCUYLKDCYFZAS-UHFFFAOYSA-N	CC1=C(C2=C(CCC(O2)(C)CCCC(C)CCCC(C)CCC=C(C)C)C(=C1O)C)C	---	---	---	Lipids and lipid-like molecules
POS6718	Methyl apo-6'-lycopenoate	6.817	473.341	[M+H]+	473.341	True	149498	291760	172877	289533	323624	321361	210379	203029	276952	343932	C33H44O2	---	---	COC(=O)C=CC(C)=CC=CC(C)=CC=CC=C(C)C=CC=C(C)C=CC=C(C)CCC=C(C)C	---	---	---	---
POS7459	3'-Deoxycapsanthin	7.608	568.423	[M+H]+	568.427	True	105933	210790	214293	141721	198977	656741	221623	226697	446880	123733	C40H56O2	Xanthophylls	ZPLDHICCJOHBSS-WCODUNAQSA-N	C\C(\C=C\C=C(/C)\C=C\C(=O)[C@]1(C)CCCC1(C)C)=C/C=C/C=C(\C)/C=C/C=C(\C)/C=C/C1=C(C)C[C@@H](O)CC1(C)C	---	641586	---	Lipids and lipid-like molecules
POS4948	Oleic acid	6.944	305.246	[M+H]+	305.245	True	953367	51320.8	56971.2	72993.2	35834.8	153049	25064.6	716936	370517	60438.8	C18H34O2	Long-chain fatty acids	ZQPPMHVWECSIRJ-KTKRTIGZSA-N	CCCCCCCC\C=C/CCCCCCCC(O)=O	C00712	445639	HMDB0000207	Lipids and lipid-like molecules
NEG8928	Octyl docosanoate	0.859	451.45	[2M-H]-	451.452	True	268621	259677	267338	260056	281339	660.045	266518	268790	278622	250686	C30H60O2	---	---	CCCCCCCCCCCCCCCCCCCCCC(=O)OCCCCCCCC	---	80081	---	---
POS5630	Anandamide (20:l, n-9)	7.121	354.335	[M+H]+	354.336	True	106170	131078	134561	248239	289535	284761	431651	158332	211561	121299	C22H43NO2	---	YDKRGMXLBRWZJR-KTKRTIGZSA-N	CCCCCCCCC=CCCCCCCCCCC(=O)NCCO	---	---	---	Organic nitrogen compounds
POS7523	FT-0670992	7.027	581.434	[M+H]+	581.435	True	178924	264376	189989	162419	292674	379990	285246	130261	66927.3	163204	C41H56O2	---	---	CC(C)=CCCC(C)=CCCC(C)=CCCC(C)=CCCC(C)=CCCC(C)=CCC1=C(C)C(=O)c2ccccc2C1=O	---	92731	---	---
POS6266	Xylerythrinin	8.795	421.11	[M+H]+	421.107	True	61306.3	294044	220380	101874	210266	275181	310881	187613	339415	92304.7	C27H16O5	---	---	O=C1OC2=C(c3ccccc3)C(=O)C3=C(C2=C1c1ccc(O)cc1)c1ccccc1CO3	---	---	---	---
POS7345	(+)-20S-2alpha-hydroxy-20-(dimethylamino)-3beta-phthalimido-5alpha-pregnan-4beta-yl acetate	6.56	551.35	[M+H]+	551.348	True	872862	47394.7	125715	54176.3	48459.3	55176.4	25788.6	478311	336451	19227.3	C33H46N2O5	---	---	CC(=O)OC1C(N2C(=O)c3ccccc3C2=O)C(O)CC2(C)C3CCC4(C)C(CCC4C(C)N(C)C)C3CCC12	---	75051848	---	---
POS6634	Batzelladine D	7.359	463.373	[M+H]+	463.375	True	193761	161285	164637	182644	239308	436790	175763	174550	110674	221678	C25H46N6O2	---	---	CCCCCCCCCC1CC2CCC3C(C(=O)OCCCCNC(=N)N)C(C)N=C(N1)N23	---	73835812	---	---
NEG9988	1-Heptanesulfonamide, N-ethyl-1,1,2,2,3,3,4,4,5,5,6,6,7,7,7-pentadecafluoro-N-(2-(phosphonooxy)ethyl)-	4.53	599.972	[M-H]-	599.973	True	152794	358534	7199.4	248487	274583	660.045	478689	20974.2	185891	315016	C11H11F15NO6PS	PFSA	FANHPMCIAHYLOD-UHFFFAOYSA-N	O=P(O)(O)OCCN(CC)S(=O)(=O)C(F)(F)C(F)(F)C(F)(F)C(F)(F)C(F)(F)C(F)(F)C(F)(F)F	---	106151	---	---
POS6022	Amphidinolide W	7.619	391.283	[M+H]+	391.283	True	159347	256707	149344	182861	228432	210226	257919	123211	240630	219922	C24H38O4	---	VWINOFLMOJPXGV-BMNJTIFCSA-N	CCC=CC(=CC(C)CC(C1C=CCCC(C(=O)CCC(C(=O)O1)C)C)O)C	---	---	---	Phenylpropanoids and polyketides
POS4097	SCHEMBL6302605	4.562	263.147	[M+2H]2+	263.146	True	181471	10231.1	268968	234151	15537.9	1.10407e+06	9054.93	17029.9	149617	36509.8	C8H18N6O4	---	---	N=C(N)NC1C(O)C(O)C(O)C(NC(=N)N)C1O	C00837	201527	---	---
POS6888	Palmatoside G	5.839	493.206	[M+H]+	493.206	True	82774.9	599935	262870	222520	14227.2	55227.6	136051	167201	242360	206931	C25H32O10	---	YROXDMYKXGMKSM-YUOSKFACSA-N	CC12CC(OC(=O)C1CCC3(C2CC=CC3=O)COC4C(C(C(C(O4)CO)O)O)O)C5=COC=C5	C17507	---	---	Organoheterocyclic compounds
POS3078	(3E,5E)-trideca-3,5-dienoic acid	7.197	211.168	[M+H]+	211.169	True	116104	120717	167304	114232	214113	355403	223258	352189	207826	109581	C13H22O2	---	PTYZGNZCLHAQEB-BNFZFUHLSA-N	CCCCCCC\C=C\C=C\CC(O)=O		5312396	HMDB0340750	Lipids and lipid-like molecules
POS6183	Myxinol	7.127	409.326	[2M+H]+	409.331	True	157459	194486	216159	217659	190977	282724	244346	101053	156297	214575	C25H44O4	---	---	CC(CO)CCCC(C)C1C(O)CC2C1CCC1C3CCC(O)CC3CC(O)C12	---	---	---	---
POS5668	Songorine	7.137	358.242	[M+NH4]2+	358.238	True	242270	179006	247743	214732	141940	310764	171907	86624.7	182907	15205.8	C22H31NO3	Kaurane diterpenoids	CBOSLVQFGANWTL-VTXPNNKDSA-N	C=C1[C@@H]2C[C@]3(C(CC2=O)[C@@]24C(O)CC[C@@]5(C)CN(CC)C2[C@@H]3CC54)[C@@H]1O	C08707	---	---	Lipids and lipid-like molecules
POS7815	1-Acetoxy-8,9-dibenzoyloxy-2-(2-methylbutanoyloxy)-6-hydroxydihydro-alpha-agarofuran	6.709	637.298	[M+H]+	637.301	True	104186	93897.8	170512	150259	75136.1	154179	276201	304817	279910	56757.8	C36H44O10	---	---	CCC(C)C(=O)OC1CC(C)C23OC(C)(C)C(C(OC(=O)c4ccccc4)C(OC(=O)c4ccccc4)C2(C)C1OC(C)=O)C3O	---	102157962	---	---
POS4241	Capsiamide	7.307	270.277	[M+H]+	270.279	True	30236.4	16336.8	64250	18172.4	12434.9	1.30672e+06	22316	23408.5	33947.4	8316.55	C17H35NO	---	AMLDBWWQKYLAHJ-UHFFFAOYSA-N	CC(C)CCCCCCCCCCCC\N=C(\C)O	C17515	47346	HMDB0040940	Organic acids and derivatives
POS7674	3alpha-(E)-caffeoyloxyfriedelan-7-one	6.793	605.423	[M+Na]+	605.42	True	117671	178429	64672	99310.1	97229.9	227920	75558.2	141876	284479	165443	C39H56O5	---	---	CC1C(OC(=O)C=Cc2ccc(O)c(O)c2)CCC2C1(C)CC(=O)C1C2(C)CCC2(C)C3CC(C)(C)CCC3(C)CCC12C	---	---	---	---
POS6914	alpha-Tocopherol acetate	7.411	495.4	[M+H]+	495.403	True	287828	79355.2	86413.1	30973	149115	47130.6	72076	209898	79770.2	401884	C31H52O3	Vitamin E compounds	ZAKOWWREFLAJOT-UHFFFAOYSA-N	CC(C)CCCC(C)CCCC(C)CCCC1(C)CCC2=C(C)C(OC(C)=O)=C(C)C(C)=C2O1			HMDB0034227	Lipids and lipid-like molecules
POS7796	Isoquercitrin 4''-rhamnoside	7.268	633.143	[M+H]+	633.143	True	74510.4	140846	139958	226272	224475	34034.9	133058	170509	175481	117576	C27H30O16	Flavonoid O-glycosides	SKOCCRDVSSOREC-UHFFFAOYSA-N	CC1OC(OC2C(CO)OC(OC3=C(OC4=CC(O)=CC(O)=C4C3=O)C3=CC(O)=C(O)C=C3)C(O)C2O)C(O)C(O)C1O		5860263	HMDB0040489	Phenylpropanoids and polyketides
POS6166	5,9-Hexacosadienoic acid, methyl ester	7.679	407.386	[M+H-H2O]+	407.388	True	124318	216289	91488.4	49448	161982	245722	208985	101365	79825.6	144117	C27H50O2	---	---	CCCCCCCCCCCCCCCCC=CCCC=CCCCC(=O)OC	---	556972	---	---
POS5254	(-)-Spectaline	7.509	326.304	[M+H]+	326.304	True	98214.2	111333	154558	68565.4	43008.6	159556	56851.4	272972	248316	178235	C20H39NO2	---	SMOKZFNZPZHGMX-HSALFYBXSA-N	CC1C(CCC(N1)CCCCCCCCCCCCC(=O)C)O	---	---	---	Alkaloids and derivatives
POS4753	H-Glu(ANA)-OH	7.71	295.105	[M+H]+	295.105	True	37972.5	317872	69999.1	118037	75055.5	127057	247144	128834	181297	63631.7	C15H16N2O3	Amino acids and derivatives	QOGFVABMAJFJDJ-LBPRGKRZSA-N	NC(CCC(O)=Nc1cccc2ccccc12)C(=O)O	---	2724379;6950682	---	Organic acids and derivatives
POS5371	2,4,12-Octadecatrienoic acid isobutylamide	7.277	334.307	[M+H]+	334.31	True	84939.9	123620	59136.5	180849	248691	139964	115836	174453	138299	79980.8	C22H39NO	N-acyl amines	PCWWIOUZYOPZHT-VBUSEHTESA-N	CCCCC\C=C/CCCCCC\C=C\C=C\C(=O)NCC(C)C		25221579	HMDB0032033	Lipids and lipid-like molecules
POS8013	PC(16:0/18:2(9Z,12Z))	5.808	758.563	[M+H]+	758.569	True	26610.3	89255.3	152601	69470	119495	207430	255793	269124	51552.1	45007.9	C42H80NO8P	Phosphatidylcholines	JLPULHDHAOZNQI-ZTIMHPMXSA-N	[H][C@@](COC(=O)CCCCCCCCCCCCCCC)(COP([O-])(=O)OCC[N+](C)(C)C)OC(=O)CCCCCCC\C=C/C\C=C/CCCCC		5287971	HMDB0007973	Lipids and lipid-like molecules
POS4909	(3E,15Z)-3,15-Docosadien-1-yne	8.369	303.303	[M+H-H2O]+	303.305	True	78561.9	95879.3	61818.1	132675	76242.4	65263.5	182554	201018	277650	104289	C22H38	---	---	C#CC=CCCCCCCCCCCC=CCCCCCC	---	---	---	---
POS7603	7,8-Dehydroastaxanthianthin	6.554	595.38	[M+Na]+	595.381	True	513820	20780	80342.3	25979.3	17497.2	22600.3	16908.1	247117	256912	3823.54	C40H50O4	Triterpenoids	BZQRJBLJDFPOBX-FOERLQQGSA-N	C\C(\C=C\C=C(/C)\C=C\C1=C(C)C(=O)C(O)CC1(C)C)=C\C=C\C=C(/C)\C=C\C=C(\C)C#CC1=C(C)C(=O)C(O)CC1(C)C		131752072	HMDB0036872	Lipids and lipid-like molecules
POS7781	NCI60_029442	7.27	628.189	[M+H]+	628.188	True	71042.8	139707	105781	154547	151056	40954.8	115020	142431	148162	119455	C27H38IN3O6	---	---	CC1=CC(C)CC(C)OC(=O)C(C)NC(=O)C(Cc2ccc(O)c(I)c2)N(C)C(=O)CNC(=O)C(C)C1	---	387954	---	---
POS7870	3beta-trans-sinapoyloxylup-20(29)-en-28-ol|3??-trans-Sinapoyloxylup-20(29)-en-28-ol	6.789	649.448	[M+H]+	649.446	True	98937.7	145069	44381.2	73951.4	79921.3	183227	57105.3	99407.3	197718	114094	C41H60O6	---	---	C=C(C)C1CCC2(CO)CCC3(C)C(CCC4C5(C)CCC(OC(=O)C=Cc6cc(OC)c(O)c(OC)c6)C(C)(C)C5CCC43C)C12	---	78200695	---	---
POS6582	Citranaxanthin	7.341	457.348	[M+H]+	457.346	True	80963.4	79119	46009.2	59497.8	108808	237962	39768.8	96005.2	116770	199142	C33H44O	---	PRDJTOVRIHGKNU-OZVHZJNCSA-N	CC(=O)\C=C\C(\C)=C\C=C\C(\C)=C\C=C\C=C(/C)\C=C\C=C(\C)/C=C/C1=C(C)CCCC1(C)C		131752078	HMDB0036883	Lipids and lipid-like molecules
POS7444	4'-Hydroxyechinenone	7.571	566.406	[M+H]+	566.41	True	91506.1	92375.7	96165	51918.1	92060.8	214379	116663	103524	130277	50331.8	C40H54O2	Carotenoids	RONAGRFBGGXGHB-DKLMTRRASA-N	C(C(C)=1)(=O)CCC(C(C=CC(C)=CC=CC(=CC=CC=C(C)C=CC=C(C)C=CC(=C2C)C(CCC(O)2)(C)C)C)1)(C)C	---	11757672	---	Lipids and lipid-like molecules
POS7923	fucoxanthin	8.447	675.42	[M+Na]+	675.425	True	48174.8	32019.3	64221.4	144383	119706	201643	62184.7	101511	226687	30997.3	C42H58O7	---	---	CC(=O)OC1CC(C)(C)C(=C=CC(=CC=CC(C)=CC=CC=C(C)C=CC=C(C)C(=O)CC23OC2(C)CC(O)CC3(C)C)CO)C(C)(O)C1	---	---	---	---
POS6218	santinol A3	7.342	413.322	[M+NH4]+	413.326	True	73828.3	51189.1	47164.3	77568.6	113310	160935	51174	59176.1	152983	239247	C24H44O5	---	---	CC=C(C)C(=O)OCC(O)COC(=O)CCCCCCCCCCCCC(C)C	---	78141680	---	---
POS3830	Nupharidine	7.142	250.176	[M+Na]+	250.18	True	37703.2	45360.9	86698.7	131019	65822.5	196808	132033	161379	140841	22046.6	C15H23NO2	---	HISDAJRMKAJROU-PTNZTPPNSA-N	CC1CCC2C(CCC([N+]2(C1)[O-])C3=COC=C3)C	C17463	---	---	Organoheterocyclic compounds
POS3259	2,7-dimethyl-nonane-1,3,4,8-tetrol	7.139	221.174	[M+H]+	221.175	True	34397.9	16480.5	109577	104042	93250	154030	99611	174270	141620	44026.1	C11H24O4	---	---	CC(O)C(C)CCC(O)C(O)C(C)CO	---	---	---	---
POS7452	Thr Tyr Arg Lys	4.591	567.324	[M+2H]2+	567.325	True	27714.7	60612.3	54402.9	53800.5	49374.8	628185	41889.4	22625.3	17803.8	3664.42	C25H42N8O7	---	---	CC(O)C(N)C(=O)NC(Cc1ccc(O)cc1)C(=O)NC(CCCNC(=N)N)C(=O)NC(CCCCN)C(=O)O	---	19941287	---	---
POS6563	N-[((9S,10S,14R)-9-acetyl-10,14-dimethylpentacyclo[11.8.0.0<2,10>.0<4,9>.0<14, 19>]henicos-18-en-17-ylidene)azamethyl]ethoxycarboxamide	7.482	455.331	[M+H]+	455.327	True	64528.9	70165	161726	132423	86604.4	107059	39324.9	82740	123626	39287.9	C28H42N2O3	Pregnane steroids	ZGBFIPQSPKDRKC-RQDVIBFTSA-N	CCOC(O)=NN=C1C=C2CCC3C(CCC4(C)C3CC3CCCCC34C(C)=O)C2(C)CC1	---	9595633	---	Lipids and lipid-like molecules
POS6656	Delphinidin 3-galactoside	7.673	465.388	[M+H]+	465.387	True	40124.2	110176	88886.2	91628.9	161522	136671	83017	52811.7	60371.9	80495.8	[C21H21O12]+	Flavonoid O-glycosides	XENHPQQLDPAYIJ-UHFFFAOYSA-O	---	---	---	---	Phenylpropanoids and polyketides
POS7902	Euphorbia factor L14 - Lathyrane diterpenoid	6.71	659.285	[M+Na]+	659.285	True	32552.1	40611.8	85521.4	144627	42547.4	61093.8	108538	143851	223690	17896.6	C38H42O10	Diterpenoids	JBQJQRQPOXLFNB-IEWKGUOQSA-N	O=C(OC1C(C)CC2(OC(=O)C)C(=O)C(=CC3C(CC(OC(=O)C=4C=CC=CC4O)C(=C)C(OC(=O)C)C12)C3(C)C)C)C=5C=CC=CC5	---	134740294	---	Lipids and lipid-like molecules
POS6516	Peimisine	6.93	450.295	[M+H]+	450.298	True	55519.1	33730.8	64774.6	178316	120947	26969.3	21931.3	131641	160172	90018.1	C27H41NO3	Jerveratrum-type alkaloids	KYELXPJVGNZIGC-GKFGJCLESA-N	O=C1CC2C3C(=C(C)C4(OC5CC(C)CNC5C4C)CC3)CC2C6(C)CCC(O)CC16	---	161294	---	Lipids and lipid-like molecules
POS6382	cathasterone	7.193	433.365	[M+H]+	433.367	True	81928.1	97697.6	131393	58394.4	99578.7	100727	106510	68197.9	51440.3	83537.9	C28H48O3	---	JSVPGVHCEQDJCZ-UHFFFAOYSA-N	CC(C)C(C)CC(O)C(C)C1CCC2C3CC(=O)C4CC(O)CCC4(C)C3CCC12C		73192361	HMDB0304285	Lipids and lipid-like molecules
POS5615	3-Palmitoyl-sn-glycerol	7.137	353.263	[M+H]+	353.265	True	30076.4	43382.7	161961	112236	160314	62089.2	36705.3	100472	93153.8	57651.3	C19H38O4	1-monoacylglycerols	QHZLMUACJMDIAE-UHFFFAOYSA-N	CCCCCCCCCCCCCCCC(=O)OCC(O)CO			HMDB0245964	Lipids and lipid-like molecules
POS4939	1,4-dihydroxy-6,6,9a-trimethyl-4,5,5a,7,8,9-hexahydro-1H-benzo[e][2]benzofuran-3-one	7.711	305.088	[M+Na]+	305.089	True	20908.2	118766	19815.8	88478.1	21051.1	64802.6	117578	69368.2	193725	15538.1	C15H22O4	Naphthofurans	FFDNVMGPKVVVOG-UHFFFAOYSA-N	O=C1OC(O)C2=C1C(O)CC3C2(C)CCCC3(C)C	---	---	---	Organoheterocyclic compounds
POS4810	Palmitoyl N-Isopropylamide	8.213	298.308	[M+H]+	298.31	True	38552.4	63121.8	75043.8	60927.8	68978.9	86178.6	48095.9	62672.7	42573.3	43198.7	C19H39NO	---	TZYVUGCYYQOTQR-UHFFFAOYSA-N	CCCCCCCCCCCCCCCC(=O)NC(C)C	---	---	---	Lipids and lipid-like molecules
POS6323	Oxidosenexone	7.606	427.355	[M+Na]+	427.356	True	29384.1	87038.6	43357.3	37312.7	42640.6	56987.2	71983	131300	46684.6	32574.3	C29H46O2	---	JECACBMOJQISKJ-BWPRGTHOSA-N	CC1C2CCC3=C(C2(CCC1=O)C)CCC4(C3(CCC4C(C)C5CCC(O5)(C)C)C)C	---	---	---	Lipids and lipid-like molecules
POS5471	Glycidyl stearate	7.588	341.303	[M+H]+	341.304	True	14052.5	16307.4	96003.1	49160.7	115547	4112.93	11377.1	42334.1	135573	55827.9	C21H40O3	---	OUQGOXCIUOCDNN-UHFFFAOYSA-N	CCCCCCCCCCCCCCCCCC(=O)OCC1CO1	C19427	---	---	Lipids and lipid-like molecules
POS6282	ingenamine D	7.357	423.342	[M+NH4]+	423.337	True	48666.5	49722.5	40586.9	54989.1	84850.7	74131.9	37134.6	35884.3	28891.1	56486.8	C28H42N2O	---	---	OC1CN2CCCC=CCC=CCCC3=CC4CN5CCCCC=CCCC(C2)(C14)C35	---	73835815	---	---
POS5233	N-Cyclohexanecarbonyltetradecylamine	7.998	324.323	[M+H]+	324.326	True	3139.85	56800.5	27213.1	94503.2	11295.6	87080.4	86646.5	71874.4	31112.5	35071.9	C21H41NO	---	YQBAFCIVAGNYDG-UHFFFAOYSA-N	CCCCCCCCCCCCNC(=O)CCC1CCCCC1	---	---	---	Lipids and lipid-like molecules
POS6411	5beta-cholestan-3alpha,7alpha,12alpha,24(S)-tetrol	7.599	437.358	[M+CH3OH+H]+	437.362	True	46499.9	102687	20235.8	29950.5	87460.8	76474.8	54739.6	28275.5	17748.4	20763.1	C27H48O4	---	DOMPIYLJQFTRGI-HVKOMRDASA-N	CC(C)C(CCC(C)C1CCC2C1(C(CC3C2C(CC4C3(CCC(C4)O)C)O)O)C)O	---	---	---	Lipids and lipid-like molecules
POS7854	Buddlenol D	7.725	645.25	[2M+H]+	645.251	True	26654	111369	8220.2	30508.7	12677.9	58734.8	90040.5	34596.2	55983.6	25675.7	C33H40O13	---	CQPUHIMEOUJAQQ-WLJITLSDSA-N	COC1=CC(=CC(=C1O)OC)C2C3COC(C3CO2)C4=CC(=C(C(=C4)OC)OC(CO)C(C5=CC(=C(C(=C5)OC)O)OC)O)OC	---	---	---	Lignans, neolignans and related compounds
POS6211	Epopromycin A	7.632	413.264	[M+Na]+	413.264	True	26227.1	60225.8	39846.4	44461.9	3165.5	63291.1	32330.5	45322.7	54943.2	72849.9	C21H36N2O6	---	XMRSQXUAYNXWEE-MVWJYJSVSA-N	CC(C)CCCCCC(=O)NC(CO)C(=O)NC(CC(=C)C)C(=O)C1(CO1)CO	---	---	---	Organic acids and derivatives
POS5882	Topiramate	7.713	378.103	[M+Na]+	378.104	True	13517.8	72504.8	29947.5	69019.9	19204.3	39057.6	52743.1	27767.6	100857	17538.3	C12H21NO8S	Dioxolopyrans	KJADKKWYZYXHBB-XBWDGYHZSA-N	[H][C@@]12CO[C@@]3(COS(N)(=O)=O)OC(C)(C)O[C@@]3([H])[C@]1([H])OC(C)(C)O2	C07502	5284627	HMDB0005034	Organoheterocyclic compounds
POS7962	rel-(1S,2R,3R,5S,7R)-7-[(E)-caffeoyloxymethyl]-2,3-di[(E)-caffeoyloxy]-6,8-dioxabicyclo[3.2.1]octane-5-carboxylic acid	7.668	707.165	[M+H]+	707.161	True	17254	48235.3	33068	34081.1	51526	8449.9	57632.5	65887.9	47409	70631.7	C35H30O16	---	---	O=C(C=Cc1ccc(O)c(O)c1)OCC1OC2(C(=O)O)CC(OC(=O)C=Cc3ccc(O)c(O)c3)C(OC(=O)C=Cc3ccc(O)c(O)c3)C1O2	---	---	---	---
POS6615	Phlomistetraol B	7.066	461.366	[M+H]+	461.364	True	10380.3	52731.8	168571	84044.8	18377.4	19655.6	23328.8	11532.1	21255.3	11687.5	C29H48O4	---	SVHAKFJIIYNECQ-UNMGPXMVSA-N	CC1(CCC2(C1)CCC3(C(=CCC4C3(CCC5C4(CC(C(C5(C)CO)O)O)C)C)C2O)C)C	---	---	---	Lipids and lipid-like molecules
POS7551	Pro Lys Ile Val Lys	7.548	584.416	[M+H]+	584.413	True	46055.8	17302.5	106150	12675	11401.3	84230.2	27727.9	58673.2	44662.3	12390	C28H53N7O6	---	---	CCC(C)C(NC(=O)C(CCCCN)NC(=O)C1CCCN1)C(=O)NC(C(=O)NC(CCCCN)C(=O)O)C(C)C	---	---	---	---
POS7879	Aplydilactone	8.127	651.425	[M+H]+	651.425	True	97699.1	65284.1	24000.5	15697.9	6518.41	84723.1	56228.2	15863.7	31690.1	10988.5	C40H58O7	---	---	CCC=CCC=CCC(O)C1OC(CC=CCC=CCC)C(C=CC2CC2C2CCCC(=O)O2)C1C(O)C1CC1C1CCCC(=O)O1	---	72738558	---	---
POS7625	Briaranolide B	7.729	599.247	[M+CH3OH+H]+	599.248	True	23038.1	97303.4	23920.1	27164.6	11628.4	45781.5	77792.2	24175.5	43704	23529.4	C32H42O13	---	XQKIYBRTLSAZTP-ALIORMEASA-N	CCCC(=O)OC1C(C(C2(C(CC=C(C2C(C34C(C=C1C)OC(=O)C3(O4)C)OC(=O)C)C)OC(=O)C)C)OC(=O)C)OC(=O)C	---	---	---	Lipids and lipid-like molecules
POS3907	1-Dodecyl-2-pyrrolidinone	8.361	254.246	[M+H]+	254.248	True	32864.3	24579.8	24719.8	83303	37511.3	44282.8	12548.8	50340.1	42960.1	42891	C16H31NO	N-alkylpyrrolidines	NJPQAIBZIHNJDO-UHFFFAOYSA-N	CCCCCCCCCCCCN1CCCC1=O	---	62459	---	Organoheterocyclic compounds
POS5966	Docosahexaenoyl Glycine	7.664	386.273	[M+2H]2+	386.269	True	26132.7	45653.8	38684.9	77046.4	42713.3	57255.3	12898.6	7164.88	75164.3	5816.63	C24H35NO3	---	BEYWKSIFICEQGH-KUBAVDMBSA-N	CCC=CCC=CCC=CCC=CCC=CCC=CCCC(=O)NCC(=O)O	---	---	---	Organic acids and derivatives
POS8028	NCGC00384615-01!3-[(2S,3R,4S,5R,6R)-4-[(2S,3R,4S,5S,6R)-4,5-dihydroxy-6-(hydroxymethyl)-3-[(2S,3R,4S,5R)-3,4,5-trihydroxyoxan-2-yl]oxyoxan-2-yl]oxy-3,5-dihydroxy-6-(hydroxymethyl)oxan-2-yl]oxy-2-(3,4-dihydroxyphenyl)-5,7-dihydroxychromen-4-one	8.174	781.183	[M+Na]+	781.18	True	3421.6	43880.2	58288.2	79824.6	37771.4	9981.45	37736.5	50306.6	40630	8855.19	C32H38O21	Flavonoid O-glycosides	RWMOXJYSVNRRGE-UKBOIMOLSA-N	OC[C@H]1O[C@@H](O[C@H]2[C@H](O)[C@@H](CO)O[C@@H](OC3=C(OC4=CC(O)=CC(O)=C4C3=O)C5=CC(O)=C(O)C=C5)[C@@H]2O)[C@H](O[C@@H]6OC[C@@H](O)[C@H](O)[C@H]6O)[C@@H](O)[C@@H]1O	---	---	---	Phenylpropanoids and polyketides
POS7813	Kaempferol 3-(4''-acetyl-6''-p-coumarylglucoside)	7.724	637.154	[M+H]+	637.154	True	32157.2	100967	12679.9	26935.2	8309.59	47868.4	54707.6	16030.3	17830.5	29304.8	C32H28O14	---	JAEYMNWXBQIRKF-PZCODMSRSA-N	CC(=O)OC1C(OC(C(C1O)O)OC2=C(OC3=CC(=CC(=C3C2=O)O)O)C4=CC=C(C=C4)O)COC(=O)C=CC5=CC=C(C=C5)O	---	---	---	Phenylpropanoids and polyketides
POS5864	Antibiotic KA 6606 XVII	5.698	376.257	[M+H]+	376.255	True	56833.4	660.045	28390.4	3892.52	25773.8	32937.8	19026.7	14536	11144.8	54316.9	C16H33N5O5	---	---	CNC1C(OC)CC(NC(=N)O)C(OC2OC(C(C)N)CCC2N)C1O	---	13178102	---	---
POS7840	NK 30424AS1	7.374	643.289	[M+H]+	643.289	True	11519.8	6808.01	12633.4	31435.2	27349.2	64202.5	10029	19035.2	38010.5	21305.3	C30H46N2O11S	---	---	COC1C=CCCC(S(=O)CC(N)C(=O)O)CC(=O)OC(C(C)=CC(C)C(=O)CC(O)CC2CC(=O)NC(=O)C2)C(C)C1O	---	85062114	---	Phenylpropanoids and polyketides
POS7891	(3beta)-Cholest-5-En-3-Yl [(4-Methyl-6-Oxo-7,8,9,10-Tetrahydro-6H-Benzo[C]Chromen-3-Yl)Oxy]Acetate	7.423	657.453	[M+H-H2O]+	657.451	True	69221.9	1457.85	14616.7	2975.93	11531.9	24527.1	2399.66	53224.1	19765.5	22983.7	C43H60O5	Cholesteryl esters	CGDPLLODVFIMRR-SWPIHIBISA-N	O=C1OC2=C(C=CC(OCC(=O)OC3CC4=CCC5C(CCC6(C)C(CCC56)C(C)CCCC(C)C)C4(C)CC3)=C2C)C7=C1CCCC7	---	44661462	---	Lipids and lipid-like molecules
POS7947	(2S,4S,5R)-20-De(1-hydroxypropyl)-6-demethyl-6-ethyl-5-hydroxy-20-(1-hydroxypentyl)-2-methyl-lysocellin	7.412	701.478	[M+H]+	701.483	True	70950.7	2969.04	5206.51	2440.61	10476.7	18701.8	4018.17	46073.5	22169.5	5666.94	C38H68O11	---	---	CCCCC(O)C1(CC)CC(C)C(O)(C2(C)CC(C)C(C(CC)C(=O)C(C)C(O)C(C)C3OC(O)(C(C)C(=O)O)C(C)C(O)C3CC)O2)O1	---	---	---	---
POS7525	Cyanidine-3-O-sambubioside	7.954	581.504	[M+H]+	581.503	True	25907.9	15489.8	3200.92	14868.7	11890.8	29949.9	29781.5	8524.11	10558.9	21601.1	[C26H29O15]+	Flavonoid O-glycosides	ZPPQIOUITZSYAO-AOBOYTTNSA-O	---	---	---	---	Phenylpropanoids and polyketides
POS7919	Arg Leu Leu Asn Leu	8.46	670.465	[M+NH4]+	670.461	True	2531.86	2799.2	2682.59	16892	19797.2	24828	9786.65	9411.97	27607.5	4702.81	C31H59N9O7	---	---	CC(C)CCC(NC(=O)C(CC(=N)O)NC(=O)C(CCC(C)C)NC(=O)C(CCC(C)C)NC(=O)C(N)CCCNC(=N)N)C(=O)O	---	---	---	---
POS8003	myxol-2'-O-methyl methylpentoside	7.411	745.504	[M+H-H2O]+	745.504	True	59317.7	660.045	1922.03	4263.97	1868.41	10789.6	3004.42	22304.3	5683.21	2096.82	C47H68O7	---	---	CCC1OC(OCOC(C=CC(C)=CC=CC(C)=CC=CC(C)=CC=CC=C(C)C=CC=C(C)C=CC2=C(C)CC(O)CC2(C)C)C(C)(C)O)C(O)C1O	---	---	---	---

## Sheet: S3. Differential Metabolites
S3. Differential Metabolites
Alignment_ID	Metabolite name	Rt(min)	Expreiment Mz	Adduct type	Reference m/z	m/z matched	BE1	BE2	BE3	BE4	BE5	BQ1	BQ2	BQ3	BQ4	BQ5	FORMULA	ONTOLOGY	INCHIKEY	SMILES	KEGGID	CID	HMDBID	Superclass	FC	Log2FC	p value	PLSDA.VIP
POS7948	SM(d18:2(4E,14Z)/16:0)	5.96	701.553	[M+H]+	701.56	True	716333	4.29711e+06	7.22909e+06	8.25761e+06	1.07089e+07	660.045	660.045	9533.88	660.045	660.045	C39H77N2O6P	Phosphosphingolipids	YLWSJLLZUHSIEA-CKSUKHGVSA-N	[H][C@@](COP([O-])(=O)OCC[N+](C)(C)C)(NC(=O)CCCCCCCCCCCCCCC)[C@H](O)\C=C\CCCCCCCC\C=C/CCC		52931235	HMDB0240638	Lipids and lipid-like molecules	7417.81	12.8568	0.0222808	2.08744
POS5490	NCGC00385995-01!1-methyl-2-tridecylquinolin-4-one	6.232	342.276	[M+H-H2O]+	342.279	True	1.06515e+07	1.2359e+07	1.1627e+07	1.46844e+07	1.03654e+07	5866.92	9650	38287.9	7866.62	58882.9	C23H35NO	Hydroquinolones	DWHCRAGHDDLXEM-UHFFFAOYSA-N	CCCCCCCCCCCCCC1=CC(=O)C2=CC=CC=C2N1C	---	---	---	Organoheterocyclic compounds	1088.53	10.0882	0.000106336	2.517
NEG2704	2-(N-Morpholino)-ethanesulfonic acid	1.009	194.048	[M-H]-	194.048	True	2.73811e+06	2.97833e+06	3.38001e+06	4.83938e+06	3.06728e+06	660.045	987074	1.26276e+06	2.98571e+06	2.66384e+06	C6H13NO4S	---	SXGZJKUKBWWHRA-UHFFFAOYSA-N	[O-]S(=O)(=O)CC[NH+]1CCOCC1		78165	HMDB0246678	Organoheterocyclic compounds	831.368	9.69934	0.00912616	1.70946
POS5296	MG(0:0/16:1(9Z)/0:0)	6.213	329.268	[M+H]+	329.268	True	4.26486e+06	5.61672e+06	4.50321e+06	3.21855e+06	3.3463e+06	14597.7	16774.3	11927.2	82299.3	102514	C19H36O4	---	CXUXMSACCLYMBI-FPLPWBNLSA-N	[H]C(CO)(CO)OC(=O)CCCCCCC\C=C/CCCCCC		53480960	HMDB0011534	Lipids and lipid-like molecules	215.261	7.74994	0.000782502	2.44583
NEG1837	(3-methylsulfanyl-propyl)-thiourea	1.007	163.035	[2M-H]-	163.037	True	4.31806e+07	4.27744e+07	4.64215e+07	6.1206e+07	4.33899e+07	99537.7	1.72061e+07	2.01248e+07	3.99795e+07	4.12459e+07	C5H12N2S2	---	---	CSCCCNC(=N)S	---	23143325	---	---	88.2375	6.46332	0.0224425	1.72695
NEG1904	2-Nitrobenzamide	1.007	165.034	[M-H]-	165.031	True	1.20721e+07	1.20831e+07	1.32751e+07	1.79567e+07	1.2199e+07	49121.6	4.76934e+06	5.63917e+06	1.14739e+07	1.15294e+07	C7H6N2O3	Nitrobenzenes	---	N=C(O)c1ccccc1[N+](=O)[O-]	---	11876	---	Benzenoids	50.6539	5.6626	0.0197874	1.72078
NEG1773	8-hydroxy-4-quinazolone	1.007	161.036	[M-H]-	161.036	True	4.75683e+07	4.65571e+07	5.09368e+07	6.73087e+07	4.77281e+07	411300	1.86494e+07	2.22061e+07	4.46862e+07	4.48407e+07	C8H6N2O2	---	---	Oc1ncnc2c(O)cccc12	---	135616887	---	---	24.6029	4.62075	0.0217789	1.72169
NEG1611	Semicarbazone-2-Ethylbutanal	1.311	155.114	[M-H]-	155.119	True	1.41078e+06	1.02958e+06	1.52964e+06	1.80308e+06	1.67447e+06	13596.3	767145	1.04679e+06	967724	1.10101e+06	C8H16N2O	---	---	CCC(C=NCC(=N)O)CC	---	---	---	---	21.9898	4.45876	0.0218261	1.77744
POS6827	Ardisiaquinone E	6.525	485.289	[M+H]+	485.289	True	3.86805e+06	7.9756e+06	1.11745e+07	1.13823e+07	1.2969e+07	1.3239e+06	2.87942e+06	353170	7.68689e+06	312087	C29H40O6	---	UAVAYCHSCHCWEM-IHWYPQMZSA-N	COC1=CC(=O)C(=C(C1=O)CCCCCCCC=CCCCCCCCC2=CC(=CC(=C2)O)O)O	---	---	---	Benzenoids	16.0737	4.00663	0.0258196	1.95652
POS2597	Ieodomycin D	4.892	185.114	[M+Na]+	185.117	True	1.54271e+07	7.77823e+06	1.18363e+07	8.84319e+06	6.69044e+06	1.83694e+06	2.45194e+06	2.09027e+06	1.62034e+06	2.82775e+06	C10H16O3	---	BUNUAXLBBKVLBE-WMCYJUNYSA-N	CC(CCCC=CC=CC(=O)O)O	---	---	---	Lipids and lipid-like molecules	5.01135	2.3252	0.00986384	2.18063
POS2561	Phosphorylcholine	6.416	184.073	[M+H]+	184.072	True	5.05438e+06	1.21383e+07	7.78454e+06	1.32937e+07	1.39001e+07	2.98794e+06	3.13229e+06	5.17357e+06	4.6432e+06	2.42305e+06	C5H15NO4P	Phosphocholines	YHHSONZFOIEMCP-UHFFFAOYSA-O	C[N+](C)(C)CCOP(O)(O)=O	C00588	1014	HMDB0001565	Organic nitrogen compounds	3.13423	1.64811	0.022524	2.08076
POS70	Pyridine	9.521	80.0495	[M+H]+	80.0495	True	1.718e+07	1.10873e+07	1.11998e+07	9.73053e+06	7.82791e+06	7.19878e+06	4.65271e+06	1.95904e+06	2.54125e+06	7.70223e+06	C5H5N	Pyridines and derivatives	JUJWROOIHBZHMG-UHFFFAOYSA-N	C1=CC=NC=C1	C00747	1049	HMDB0000926	Organoheterocyclic compounds	3.06637	1.61653	0.0193473	1.97023
POS515	1-hexyn-6-ol|5-hexyn-1-ol|5-hexyn-l-ol|5-hexynyl alcohol|5?hexyn?1?ol|hex-5-yn-1-ol|hex-5-ynol	1.468	99.0801	[M+H]+	99.0804	True	1.10231e+07	1.48965e+07	5.03508e+06	1.181e+07	1.01987e+07	3.59237e+06	4.70375e+06	3.73454e+06	5.23035e+06	3.52194e+06	C6H10O	---	---	C#CCCCCO	---	---	---	---	2.54748	1.34907	0.0111166	2.04781
POS1734	THTA	0.775	147.049	[M+NH4]+	147.047	True	5.16776e+06	1.29009e+07	1.10013e+07	1.14699e+07	1.36668e+07	2.52434e+06	4.51494e+06	4.40964e+06	4.50889e+06	7.01357e+06	C6H10O2S	---	---	O=C(O)CC1CCCS1	C11072	443065	---	---	2.37837	1.24997	0.00285549	2.06205
POS3995	Andrachamine	4.877	258.242	[M+CH3OH+H]+	258.242	True	1.98978e+06	2.82664e+06	2.51658e+06	2.3078e+06	2.18475e+06	312466	1.97968e+06	2.19321e+06	1.69055e+06	1.77949e+06	C15H31NO2	---	YASYAQIAFYRYBX-PYHGIMPFSA-N	CCCC(CC1CCCC(N1)CC(CCC)O)O	---	---	---	Organoheterocyclic compounds	2.30722	1.20615	0.0335342	1.50562
POS4958	6-Hydroxy-8-methyl-8-azabicyclo[3.2.1]octan-3-yl 3-hydroxy-2-phenylpropanoate	5.04	306.171	[M+H]+	306.171	True	3.93624e+06	5.62137e+06	4.58156e+06	4.8908e+06	5.0711e+06	1.0437e+06	2.89378e+06	2.28486e+06	2.31404e+06	3.13952e+06	C17H23NO4	Tropane alkaloids	WTQYWNWRJNXDEG-UHFFFAOYSA-N	CN1C2CC(O)C1CC(C2)OC(=O)C(CO)C1=CC=CC=C1			HMDB0244793	Alkaloids and derivatives	2.28959	1.19509	0.000126143	2.21461
POS2275	2-Thiothinone	0.772	170.066	[M+NH4]+	170.063	True	3.48285e+06	2.24794e+06	1.4369e+06	1.40932e+06	1.77791e+06	1.79388e+06	933865	718717	598786	1.09615e+06	C8H11NOS	---	---	CNC(C)C(=O)c1cccs1	---	12198617	---	---	2.0647	1.04593	0.0061818	1.69895
POS6029	Sachaconitine	5.103	392.276	[M+H-H2O]+	392.279	True	2.18866e+06	2.19279e+06	1.08152e+06	2.27345e+06	1.32868e+06	1.13557e+06	1.51356e+06	843305	551806	989621	C23H37NO4	---	NGWMZXLZSGJSRI-JPAZAREGSA-N	CCN1CC2(CCC(C34C2CC(C31)C5(CC(C6CC4C5C6O)OC)O)OC)C	---	---	---	Lipids and lipid-like molecules	2.02425	1.01738	0.0404096	1.76274
POS129	2-Methylfuran	4.245	83.0491	[M+H]+	83.0491	True	3.44969e+06	6.04227e+06	6.23018e+06	6.53298e+06	5.32537e+06	2.26199e+06	3.73034e+06	2.44164e+06	2.34531e+06	3.68354e+06	C5H6O	---	VQKFNUFAXTZWDK-UHFFFAOYSA-N	CC1=CC=CO1		10797	HMDB0013749	Organoheterocyclic compounds	1.98555	0.989536	0.0111764	2.11951
POS505	Phosphate	1.34	98.9841	[M+H]+	98.9842	True	7.8145e+06	1.25187e+07	1.30653e+07	1.68698e+07	1.17654e+07	2.42522e+06	5.16769e+06	8143301	1.00709e+07	1.18676e+07	H3O4P	Non-metal phosphates	NBIIXXVUZAFLBC-UHFFFAOYSA-N	OP(O)(O)=O	C00009	1004	HMDB0001429	Homogeneous non-metal compounds	1.98312	0.987769	0.0210278	1.52148
POS5207	MCC0122	5.086	322.197	[M+Na]+	322.197	True	1.91242e+06	3.26188e+06	5.62356e+06	2.51176e+06	4.07204e+06	1.18754e+06	1.23357e+06	4.21945e+06	1.80023e+06	3.35778e+06	C13H27N3O6	---	---	CNC1C(O)C(OC2C(N)CC(N)C(O)C2O)OCC1(C)O	---	14699894	---	---	1.63908	0.712886	0.0133639	1.05222
POS5120	Decanoylcarnitine	4.915	316.247	[M+H]+	316.248	True	1.52483e+08	1.08235e+08	3.79275e+07	1.20377e+08	1.38307e+08	1.07041e+08	5.64917e+07	2.77776e+07	5.99634e+07	9.83263e+07	C17H33NO4	Acyl carnitines	LZOSYCMHQXPBFU-OAHLLOKOSA-N	CCCCCCCCCC(=O)O[C@H](CC([O-])=O)C[N+](C)(C)C	C03299	11953821	HMDB0000651	Lipids and lipid-like molecules	1.624	0.699549	0.00829692	1.37414
POS5090	9-Decenoylcarnitine	4.838	314.231	[M+CH3OH+H]+	314.233	True	1.50091e+08	1.32112e+08	8.79973e+07	1.38276e+08	1.19163e+08	1.13001e+08	6.06253e+07	6.9051e+07	8.53923e+07	6.98332e+07	C17H31NO4	Fatty Acyls	GOOOCIIXFLVRAG-UHFFFAOYSA-N	C[N+](C)(C)CC(CC([O-])=O)OC(=O)CCCCCCCC=C		53481651	HMDB0013205	Lipids and lipid-like molecules	1.62149	0.697321	0.00620499	2.01846
NEG3151	2-(1-methyl-1H-pyrazol-4-yl)quinoline	1.021	208.086	[M-H]-	208.088	True	6.18522e+06	6.86766e+06	1.16729e+07	1.33448e+07	7.54281e+06	3.27622e+06	5.20426e+06	6.02935e+06	7.17659e+06	7.17235e+06	C13H11N3	---	---	Cn1cc(-c2ccc3ccccc3n2)cn1	---	54593477	---	---	1.61094	0.6879	0.040337	1.49235
POS449	3-Methyl-2-cyclopenten-1-one	4.275	97.0646	[M+H]+	97.0647	True	3.61463e+06	4.83508e+06	3.10849e+06	4.17115e+06	3.64851e+06	2.05825e+06	2.68646e+06	2.61946e+06	2.29753e+06	2.86114e+06	C6H8O	---	CHCCBPDEADMNCI-UHFFFAOYSA-N	CC1=CC(=O)CC1		17691	HMDB0031546	Organic oxygen compounds	1.56667	0.647699	0.0124034	2.08003
POS5413	6-oxoheptadecanedioic acid	6.612	337.199	[M+H]+	337.199	True	382557	741449	1.01666e+06	786297	959188	305114	517112	605113	518486	625423	C17H30O5	Long-chain fatty acids	PXNSPZIJUVZDBI-UHFFFAOYSA-N	O=C(O)CCCCCCCCCCC(=O)CCCCC(=O)O	---	4026733	---	Lipids and lipid-like molecules	1.48359	0.569093	0.00941444	1.54739
POS7201	((4R)-4-((3R,5S,7R,9S,10S,12S,13R,14S,17R)-3,7,12-trihydroxy-10,13-dimethylhexadecahydro-1H-cyclopenta[a]phenanthren-17-yl)pentanoyl)valine	6.608	530.343	[M+H]+	530.345	True	520261	1.14531e+06	1.64429e+06	1.59832e+06	1.89219e+06	419519	910985	1.09598e+06	901273	1.17753e+06	C29H49NO6	Glycinated bile acids and derivatives	WVFDPCYTNIXGHI-YDGIAAFJSA-N	[H][C@@]12[C@H](O)C[C@@H]3C[C@H](O)CC[C@]3(C)[C@H]1C[C@H](O)[C@@]4(C)[C@H]2CC[C@@H]4[C@@H](CCC(NC(C(C)C)C(O)=O)=O)C	---	---	---	---	1.4756	0.561297	0.0209477	1.31605
POS5451	(5E,7E)-Dodeca-5,7-dienoylcarnitine	4.947	340.245	[M+H]+	340.249	True	1.19881e+07	9.71486e+06	6.18921e+06	9.61397e+06	6.05626e+06	1.05935e+07	5.78473e+06	5.07586e+06	5.8553e+06	4.27859e+06	C19H33NO4	Fatty Acyls	ICZRAPCDYIZBSB-UHFFFAOYSA-N	CCCCC=CC=CCCCC(=O)OC(CC([O-])=O)C[N+](C)(C)C			HMDB0241241	Lipids and lipid-like molecules	1.41756	0.50341	0.0163973	1.39359
POS3294	N-Carbamoyl-glucosamine	1.082	223.093	[M+H]+	223.092	True	3.39952e+07	3.52441e+07	3.69052e+07	4.2734e+07	4.17123e+07	1.59046e+07	3.15792e+07	3.20846e+07	3.02556e+07	3.57516e+07	C7H14N2O6	---	---	N=C(O)NC(C=O)C(O)C(O)C(O)CO	---	23461877	---	---	1.39658	0.481896	0.0302589	1.57978
POS2384	N-Acetyl-L-aspartic acid	0.774	175.044	[2M+H]+	175.048	True	2.56188e+06	7.42844e+06	6.42752e+06	6.40185e+06	7.56988e+06	2.22399e+06	4.84219e+06	4.18675e+06	4.15684e+06	6.24788e+06	C6H9NO5	Amino acids and derivatives	OTCCIMWXFLJLIA-BYPYZUCNSA-N	CC(=O)N[C@@H](CC(O)=O)C(O)=O	C01042	65065	HMDB0000812	Organic acids and derivatives	1.39458	0.479833	0.0130615	1.25278
POS5334	Sclareol	4.622	331.256	[M+CH3OH+H]+	331.261	True	721397	1.19356e+06	783596	940090	1.27103e+06	343137	919871	781255	680791	1.10436e+06	C20H36O2	Diterpenoids	XVULBTBTFGYVRC-UHFFFAOYSA-N	CC(O)(CCC1C(C)(O)CCC2C(C)(C)CCCC12C)C=C	C09183	521332	HMDB0036827	Lipids and lipid-like molecules	1.38694	0.471902	0.0266743	1.04919
POS5944	(5Z,8Z)-3-Hydroxytetradecadienoylcarnitine	4.936	384.272	[M+NH4]+	384.274	True	2.50562e+06	2.91074e+06	3.02336e+06	3.27765e+06	1.4996e+06	2.60437e+06	1.72332e+06	2.50967e+06	2.31233e+06	982661	C21H37NO5	---	LVNITLZCNUEXQK-UTJQPWESSA-N	[H]\C(CCCCC)=C(/[H])CC([H])=C([H])CC(O)CC(=O)OC(CC([O-])=O)C[N+](C)(C)C		71464482	HMDB0240755	Lipids and lipid-like molecules	1.35986	0.443462	0.0494424	1.26966
POS1596	[(2R)-Oxiran-2-yl]methyl 2-methylprop-2-enoate	4.355	142.065	[M+H-H2O]+	142.063	True	7.04559e+06	8.53614e+06	8.26939e+06	8.82601e+06	8.55195e+06	1.05288e+07	1.05891e+07	1.08229e+07	1.26704e+07	1.09893e+07	C7H10O3	---	VOZRXNHHFUQHIL-UHFFFAOYSA-N	CC(=C)C(=O)OCC1CO1		7837	HMDB0243756	Organic acids and derivatives	0.742832	-0.428893	0.00104492	2.30376
POS3198	Fosfomycin monophosphate	0.777	218.982	[M+H]+	218.982	True	928155	2.79101e+06	2.07005e+06	2.05673e+06	2.43374e+06	1.83181e+06	3.23873e+06	2.60013e+06	2.23914e+06	3.95469e+06	C3H8O7P2	---	---	CC1OC1P(=O)(O)OP(=O)(O)O	---	10680314	---	Organic acids and derivatives	0.739704	-0.43498	0.0364558	1.27657
POS1362	Glycyl-glycine	0.768	132.998	[M+H]+	133	True	1.05555e+07	2.03273e+07	1.54732e+07	1.58586e+07	1.87574e+07	1.52761e+07	2.50485e+07	2.25398e+07	1.95459e+07	2.85659e+07	C4H8N2O3	---	YMAWOPBAYDPSLA-UHFFFAOYSA-N	NCC(=O)NCC(O)=O	C02037	11163	HMDB0011733	Organic acids and derivatives	0.731394	-0.451279	0.00551283	1.66271
POS5800	Thioridazine	8.797	371.161	[M+H-H2O]+	371.161	True	855755	1346205	1.57851e+06	2.29341e+06	852353	1.48161e+06	2.46771e+06	2.31645e+06	2.74999e+06	858938	C21H26N2S2	---	KLBQZWRITKRQQV-UHFFFAOYSA-N	CSC1=CC2=C(SC3=CC=CC=C3N2CCC2CCCCN2C)C=C1		5452	HMDB0014817	Organoheterocyclic compounds	0.726169	-0.461622	0.0317716	1.16235
POS755	Dimethyl phosphonate	0.768	110.008	[M+Na]+	110.012	True	5.82441e+07	5.24542e+07	3.73944e+07	3.6715e+07	4.70126e+07	8.09892e+07	6.74885e+07	5.58685e+07	4.66442e+07	7.05477e+07	C2H6O3P+	---	---	CO[P+](=O)OC	C19406	6327114	---	---	0.723849	-0.46624	0.00206497	1.62608
POS7045	4,8,12,17,21-pentamethyl-23-(2,6,6-trimethylcyclohexen-1-yl)tricosa-2,4,6,8,10,12,14,16,18,20,22-undecaenal	6.772	509.378	[M+CH3OH+H]+	509.378	True	658958	558301	805026	750231	944266	944065	827221	1.44964e+06	868766	1.16745e+06	C37H48O	---	---	CC(C=CC=C(C)C=CC=C(C)C=CC=O)=CC=CC=C(C)C=CC=C(C)C=CC1=C(C)CCCC1(C)C	---	73656895	---	---	0.720126	-0.473679	0.0257905	1.64082
POS393	Aniline	6.272	94.065	[M+H]+	94.0651	True	3.01502e+06	2.54968e+06	3.39283e+06	5.5564e+06	5.83296e+06	3.75915e+06	6.17041e+06	5.07971e+06	6.60463e+06	6.68173e+06	C6H7N	Aniline and substituted anilines	PAYRUJLWNCNPSJ-UHFFFAOYSA-N	NC1=CC=CC=C1	C00292	6115	HMDB0003012	Benzenoids	0.719487	-0.474959	0.0407371	1.54182
POS927	1-Isothiocyanatobutane	5.214	116.053	[M+H]+	116.053	True	7.24243e+07	9.04446e+07	1.22542e+08	1.68986e+08	235389620	1.72669e+08	1.16507e+08	2.19264e+08	1.9205e+08	2.66824e+08	C5H9NS	---	LIMQQADUEULBSO-UHFFFAOYSA-N	CCCCN=C=S		11613	HMDB0031328	Organosulfur compounds	0.703343	-0.507699	0.0344234	1.16355
POS977	Acetylglycine	5.214	118.048	[M+H]+	118.05	True	3.01661e+06	3.31909e+06	5.29971e+06	6.54424e+06	9.38367e+06	7.16077e+06	4.39156e+06	8.75786e+06	7.76606e+06	1.06896e+07	C4H7NO3	Amino acids and derivatives	OKJIRPAQVSHGFK-UHFFFAOYSA-N	CC(=O)NCC(O)=O		10972	HMDB0000532	Organic acids and derivatives	0.700539	-0.513462	0.0257967	1.15433
POS1860	2(3H)-Benzothiazolone	5.006	152.016	[M+H]+	152.016	True	2.3038e+06	3.72805e+06	3.23956e+06	3.56493e+06	2.96982e+06	4.6051e+06	4.63457e+06	4.27099e+06	3.87974e+06	5.71405e+06	C7H5NOS	Benzothiazoles	YEDUAINPPJYDJZ-UHFFFAOYSA-N	OC1=NC2=CC=CC=C2S1		13625	HMDB0249030	Organoheterocyclic compounds	0.700355	-0.513842	0.0328671	1.99569
POS1299	2-Hydroxyglutaric acid lactone	5.21	131.035	[M+H]+	131.034	True	2.55771e+06	3.34519e+06	4.72571e+06	6.37723e+06	9.48339e+06	6.5007e+06	4.35215e+06	8.64322e+06	7.33086e+06	1.07007e+07	C5H6O4	Lactones	QVADRSWDTZDDGR-UHFFFAOYSA-N	OC(=O)C1CCC(=O)O1		251524	HMDB0059743	Organoheterocyclic compounds	0.692997	-0.529079	0.0350789	1.11509
POS2931	Tetrahydroharmol	5.214	203.121	[2M+H]+	203.118	True	5.02587e+07	5.57747e+07	7.24577e+07	9.58955e+07	1.31178e+08	1.2726e+08	7.55939e+07	1.27673e+08	1.09948e+08	1.50966e+08	C12H14N2O	Harmala alkaloids	AZTMWIPCEFFOJD-UHFFFAOYSA-N	CC1NCCC2=C1NC1=C2C=CC(O)=C1		368982	HMDB0029835	Alkaloids and derivatives	0.688278	-0.538938	0.0395322	1.39092
POS1336	2-Oxosuccinamate	5.214	132.027	[M+H]+	132.029	True	2.21655e+06	2.89794e+06	3.94578e+06	5.46854e+06	7.81546e+06	5.59305e+06	3.67115e+06	7.57979e+06	6.49498e+06	8.97588e+06	C4H5NO4	---	ONGPAWNLFDCRJE-UHFFFAOYSA-N	OC(=N)CC(=O)C(O)=O	C02362	439716	HMDB0060350	Organic acids and derivatives	0.683787	-0.548381	0.032615	1.1966
POS955	alpha-Ketoisovaleric acid	5.214	117.057	[M+NH4]+	117.055	True	3.25062e+06	4.11876e+06	5.27393e+06	8.02185e+06	10021184	7.79564e+06	5.32112e+06	9.63829e+06	9.12258e+06	1.25161e+07	C5H8O3	---	QHKABHOOEWYVLI-UHFFFAOYSA-N	CC(C)C(=O)C(O)=O	C00141	49	HMDB0000019	Organic acids and derivatives	0.683641	-0.548688	0.0209226	1.26078
POS6898	Vinylamycin	6.317	494.321	[M+H]+	494.323	True	1.61777e+07	1.04418e+07	1.26514e+07	1.17266e+07	1.50489e+07	3.07461e+07	2.49918e+07	1.82822e+07	1.0992e+07	2.1792e+07	C26H43N3O6	---	ONGSLGFACDWAIV-OIXFFAKGSA-N	CCCCCCC(C)C1C(C(=O)NC(=C)C=CC(=O)NC(C(=O)NC(C(=O)O1)C(C)C)C)CCO	---	---	---	Organic acids and derivatives	0.678677	-0.559203	0.0487735	1.57294
POS194	Thiazole	5.214	86.0059	[M+H]+	86.0059	True	1.35809e+07	1.54946e+07	2.09102e+07	2.76127e+07	3.8354e+07	3.4119e+07	1.96229e+07	3.97126e+07	3.38055e+07	4.52885e+07	C3H3NS	Thiazoles	FZWLAAWBMGSTSO-UHFFFAOYSA-N	S1C=CN=C1	C02740	9256	HMDB0029713	Organoheterocyclic compounds	0.675579	-0.565804	0.030504	1.36078
POS7563	ZINC67910416	5.742	585.267	[M+H]+	585.267	True	1.42387e+06	3.32844e+06	903282	1.73212e+06	647693	1.8565e+06	3.4798e+06	1.75622e+06	3.10178e+06	1.35616e+06	C30H42O10	Diterpenoids	JQCBBCVOQHOGTI-HROOPKDASA-N	O=C(OC1C2C(=O)C3(C)C(OC(=O)C)C4C(OC(=O)CCC)C(C)CC4(OC(=O)C)C(=O)C3(C)C2CC1(C)C)C	---	45359624	---	Lipids and lipid-like molecules	0.654765	-0.610951	0.0267439	1.00699
POS5658	Methiothepin	8.797	357.146	[M+NH4]+	357.145	True	1.51569e+06	1.60063e+06	2.55053e+06	481628	1.29995e+06	2.49917e+06	3.0554e+06	2.54628e+06	830613	2.62459e+06	C20H24N2S2	Dibenzothiepins	RLJFTICUTYVZDG-UHFFFAOYSA-N	CSC1=CC2=C(SC3=CC=CC=C3CC2N2CCN(C)CC2)C=C1		4106	HMDB0254534	Organoheterocyclic compounds	0.641433	-0.64063	0.0433418	1.23621
POS2651	6-Chloro-N-(1-methylethyl)-1,3,5-triazine-2,4-diamine	4.751	188.07	[M+H-H2O]+	188.07	True	8.97868e+06	1.1982e+07	1.21147e+07	1.15279e+07	1.20226e+07	2.18606e+07	1.50604e+07	1.74476e+07	2.10006e+07	1.60279e+07	C6H10ClN5	1,3,5-triazine-2,4-diamines	DFWFIQKMSFGDCQ-UHFFFAOYSA-N	CC(C)NC1=NC(N)=NC(Cl)=N1	C06559	22563	HMDB0033249	Organoheterocyclic compounds	0.639938	-0.643995	0.0194975	2.11578
POS3248	2-(4-morpholinyl)-Benzothiazole	5.297	221.073	[M+H]+	221.074	True	9.24467e+06	1.6507e+07	1.52935e+07	1.39591e+07	1.19109e+07	2.4991e+07	2.12318e+07	2.15583e+07	2.05822e+07	2.35549e+07	C11H12N2OS	Benzothiazoles	VVUVJGRVEYHIHC-UHFFFAOYSA-N	C1CN(CCO1)C1=NC2=CC=CC=C2S1	---	77901	---	Organoheterocyclic compounds	0.608133	-0.717542	0.0117445	2.23699
POS2391	alpha-Ionene	7.194	175.147	[M+H-H2O]+	175.148	True	213857	170694	322475	175741	314325	505348	435010	607276	409510	255452	C13H18	---	LTMQZVLXCLQPCT-UHFFFAOYSA-N	CC1=CC=C2C(CCCC2(C)C)=C1		68057	HMDB0059826	Benzenoids	0.601243	-0.73398	0.0374664	1.8204
POS3706	N-Undecanoylglycine	5.118	244.19	[M+H]+	244.191	True	2.04864e+06	2.35716e+06	1.83741e+06	1.85648e+06	1.7332e+06	5.94987e+06	3.90605e+06	4.20173e+06	2.50537e+06	2.38344e+06	C13H25NO3	Carboxylic acids and derivatives	HEUQYIQQCNOXOG-UHFFFAOYSA-N	CCCCCCCCCCC(=O)NCC(O)=O		454092	HMDB0013286	Organic acids and derivatives	0.570653	-0.809314	0.0404086	1.7192
POS3361	Adalinine	5.118	226.179	[M+H]+	226.18	True	1.77151e+07	2.49427e+07	2.344e+07	2.28355e+07	2.25825e+07	5.22198e+07	4.11845e+07	5.44848e+07	3.15321e+07	3.05103e+07	C13H23NO2	---	CNUUHKVLRVPYKE-UHFFFAOYSA-N	CCCCCC1(CCCC(=O)N1)CC(=O)C	---	---	---	Alkaloids and derivatives	0.56789	-0.816318	0.0240866	1.97877
POS3093	Elaeokanine C	4.973	212.164	[M+H-H2O]+	212.164	True	2.42473e+06	2.58081e+06	2.00896e+06	2.05007e+06	2.43187e+06	4.85122e+06	3.81109e+06	5.45657e+06	2.94779e+06	4.07866e+06	C12H21NO2	---	JWTAWEGUCCQPAM-USWWRNFRSA-N	CCCC(=O)C1C2CCCN2CCC1O	C10592	---	---	Organoheterocyclic compounds	0.567376	-0.817624	0.0134924	2.08625
POS3022	Polycanthisine	5.117	208.168	[M+H-H2O]+	208.169	True	1.29026e+06	1.99278e+06	1.86252e+06	1.88757e+06	1.7379e+06	3.96947e+06	3.543e+06	4.64377e+06	2.5476e+06	2.46104e+06	C13H21NO	---	---	CC(C)=C(O)C1(C)CC=C2CCCN2C1	---	101416282	---	---	0.547134	-0.870035	0.0213836	1.9984
POS202	Piperidine	9.541	86.0962	[M+H]+	86.0964	True	1.68286e+06	3.30092e+06	1.15888e+07	5.54723e+06	8.3719e+06	9.81374e+06	8.43036e+06	1.79571e+07	7.42022e+06	1.1614e+07	C5H11N	Piperidines	NQRYJNQNLNOLGT-UHFFFAOYSA-N	C1CCNCC1	C01746	8082	HMDB0034301	Organoheterocyclic compounds	0.535364	-0.901407	0.0111005	1.42436
POS2237	2(3H)-Benzothiazolethione	5.179	167.993	[M+H]+	167.994	True	1.02051e+07	3.09103e+07	4.59363e+07	2.59525e+07	2.12435e+07	4.43112e+07	5.14603e+07	5.17345e+07	5.57422e+07	6.81643e+07	C7H5NS2	Benzothiazoles	YXIWHUQXZSMYRE-UHFFFAOYSA-N	S=C1NC2=C(S1)C=CC=C2	C14437	21831736	HMDB0030524	Organoheterocyclic compounds	0.499225	-1.00224	0.0162612	2.08734
POS2842	1-octylpyrrolidin-2-one	7.184	198.184	[M+H]+	198.185	True	178586	111899	337124	114120	169657	736407	318243	696570	431567	155190	C12H23NO	---	---	CCCCCCCCN1CCCC1=O	---	3033871	---	---	0.487151	-1.03756	0.0386358	1.59216
POS3736	Diethyl azelate	7.21	245.173	[M+H]+	245.175	True	77694.8	49686.6	158526	78991	110331	304829	217097	350214	215382	104243	C13H24O4	Fatty acid esters	CQMYCPZZIPXILQ-UHFFFAOYSA-N	CCOC(=O)CCCCCCCC(=O)OCC	---	12204	---	Lipids and lipid-like molecules	0.472311	-1.08219	0.0234774	1.82511
POS2712	1H-Indene-3-carboxylic acid, 3a,4,5,6,7,7a-hexahydro-3a,7,7-trimethyl-	7.165	191.142	[M+H-H2O]+	191.142	True	282100	301752	459238	239110	183506	1.05131e+06	449640	1.01466e+06	607960	342759	C13H20O2	Carboxylic acids	ACQRUPZAAPLQQP-UHFFFAOYSA-N	O=C(O)C1=CCC2C1(C)CCCC2(C)C	---	51136570	---	Organic acids and derivatives	0.464141	-1.10736	0.0282018	1.6698
POS2518	2-(Methylthio)benzothiazole	5.84	182.008	[M+H]+	182.009	True	1.44294e+06	3.1554e+06	3.26287e+06	2.09127e+06	1.27528e+06	9.186e+06	9.5008e+06	1.00784e+07	1.10162e+07	6.7731e+06	C8H7NS2	Benzothiazoles	UTBVIMLZIRIFFR-UHFFFAOYSA-N	CSC1=NC2=CC=CC=C2S1	C10910	11989	HMDB0303335	Organoheterocyclic compounds	0.238214	-2.06967	0.000278131	2.42137
POS7981	PC(18:1(9Z)/14:0)	5.838	732.547	[M+H]+	732.554	True	9617.8	10316	35444.9	29367.1	7666.72	81123.9	172827	183371	128057	324871	C40H78NO8P	Phosphatidylcholines	KIVAJCJTVPWSRJ-OQHNRNOKSA-N	CCCCCCCCCCCCCC(=O)O[C@]([H])(COC(=O)CCCCCCC\C=C/CCCCCCCC)COP([O-])(=O)OCC[N+](C)(C)C		24778931	HMDB0008097	Lipids and lipid-like molecules	0.124894	-3.00123	0.0201643	2.17109

## Sheet: S4. Spearman Correlation
S4. Spearman Correlation Analysis
Metabolite name	spearman_corr_SM(d18:2(4E,14Z)/16:0)	spearman_corr_NCGC00385995-01!1...(C23H35NO)	spearman_corr_MG(0:0/16:1(9Z)/0:0)	spearman_corr_(3-methylsulfany...(C5H12N2S2)	spearman_corr_8-hydroxy-4-quinazolone	spearman_corr_Semicarbazone-2-Ethylbutanal	spearman_corr_Ardisiaquinone E	spearman_corr_Ieodomycin D	spearman_corr_Phosphorylcholine	spearman_corr_Pyridine	spearman_corr_1-hexyn-6-ol|5-hexy...(C6H10O)	spearman_corr_THTA	spearman_corr_6-Hydroxy-8-meth...(C17H23NO4)	spearman_corr_Sachaconitine	spearman_corr_2-Methylfuran	spearman_corr_9-Decenoylcarnitine	spearman_corr_3-Methyl-2-cyclopenten-1-one	spearman_corr_[(2R)-Oxiran-2-yl]...(C7H10O3)	spearman_corr_2(3H)-Benzothiazolone	spearman_corr_3-(Methylseleno)alanine	spearman_corr_6-Chloro-N-(1-me...(C6H10ClN5)	spearman_corr_2-(4-morpholiny...(C11H12N2OS)	spearman_corr_alpha-Ionene	spearman_corr_Adalinine	spearman_corr_Elaeokanine C	spearman_corr_Polycanthisine	spearman_corr_2(3H)-Benzothiazolethione	spearman_corr_Diethyl azelate	spearman_corr_2-(Methylthio)benzothiazole	spearman_corr_PC(18:1(9Z)/14:0)	pval_SM(d18:2(4E,14Z)/16:0)	pval_NCGC00385995-01!1...(C23H35NO)	pval_MG(0:0/16:1(9Z)/0:0)	pval_(3-methylsulfany...(C5H12N2S2)	pval_8-hydroxy-4-quinazolone	pval_Semicarbazone-2-Ethylbutanal	pval_Ardisiaquinone E	pval_Ieodomycin D	pval_Phosphorylcholine	pval_Pyridine	pval_1-hexyn-6-ol|5-hexy...(C6H10O)	pval_THTA	pval_6-Hydroxy-8-meth...(C17H23NO4)	pval_Sachaconitine	pval_2-Methylfuran	pval_9-Decenoylcarnitine	pval_3-Methyl-2-cyclopenten-1-one	pval_[(2R)-Oxiran-2-yl]...(C7H10O3)	pval_2(3H)-Benzothiazolone
SM(d18:2(4E,14Z)/16:0)	1	0.800390911335325	0.644064561465144	0.85666839728859	0.85666839728859	0.831656181309361	0.831656181309361	0.694088993423602	0.944211153215891	0.606546237496301	0.67532983143918	0.794137857340517	0.800390911335325	0.506497373579385	0.74411342538206	0.619052345485915	0.794137857340517	-0.681583	-0.800391	-0.800391	-0.719101	-0.781632	-0.519003	-0.719101	-0.731607	-0.706595	-0.700342	-0.481485	-0.787885	-0.762873	NA	0.00541620745869431	0.044449587875937	0.0015474724555038	0.0015474724555038	0.00285249315683389	0.00285249315683389	0.0259636451069436	3.96088341747536e-05	0.0630029221816988	0.0321161431552803	0.00607802144001646	0.00541620745869431	0.135194971931181	0.0135891859612702	0.0563401057141302	0.00607802144001646	0.0299657931802122	0.00541620745869431
NCGC00385995-01!1-methyl-2-tridecylquinolin-4-one	0.800390911335325	1	0.793939393939394	0.878787878787879	0.878787878787879	0.76969696969697	0.6	0.866666666666667	0.709090909090909	0.76969696969697	0.709090909090909	0.806060606060606	0.866666666666667	0.648484848484848	0.866666666666667	0.624242424242424	0.927272727272727	-0.660606	-0.6	-0.684848	-0.866667	-0.684848	-0.818182	-0.721212	-0.757576	-0.69697	-0.527273	-0.781818	-0.721212	-0.551515	0.00541620745869431	NA	0.00609992331369691	0.000813862111732178	0.000813862111732178	0.00922195272221593	0.0666880000000001	0.00117353818015542	0.0216659233675323	0.00922195272221593	0.0216659233675323	0.00486206110196452	0.00117353818015542	0.0425401276844894	0.00117353818015542	0.0537177672171674	0.000112034506393854	0.0375883775714092	0.0666880000000001
MG(0:0/16:1(9Z)/0:0)	0.644064561465144	0.793939393939394	1	0.757575757575758	0.757575757575758	0.527272727272727	0.636363636363636	0.806060606060606	0.539393939393939	0.890909090909091	0.696969696969697	0.806060606060606	0.878787878787879	0.503030303030303	0.672727272727273	0.648484848484848	0.818181818181818	-0.757576	-0.672727	-0.624242	-0.757576	-0.709091	-0.818182	-0.806061	-0.806061	-0.842424	-0.527273	-0.842424	-0.721212	-0.69697	0.044449587875937	0.00609992331369691	NA	0.0111434467996943	0.0111434467996943	0.117308065550202	0.0479117261299753	0.00486206110196452	0.107593187782415	0.000542144224833896	0.0250966758822517	0.00486206110196452	0.000813862111732178	0.138333698394492	0.0330412225454377	0.0425401276844894	0.0038149200825508	0.0111434467996943	0.0330412225454377
(3-methylsulfanyl-propyl)-thiourea	0.85666839728859	0.878787878787879	0.757575757575758	1	1	0.927272727272727	0.757575757575758	0.806060606060606	0.733333333333333	0.733333333333333	0.636363636363636	0.806060606060606	0.806060606060606	0.43030303030303	0.793939393939394	0.624242424242424	0.793939393939394	-0.587879	-0.745455	-0.672727	-0.769697	-0.806061	-0.709091	-0.854545	-0.890909	-0.842424	-0.515152	-0.672727	-0.745455	-0.612121	0.0015474724555038	0.000813862111732178	0.0111434467996943	NA	0	0.000112034506393854	0.0111434467996943	0.00486206110196452	0.0158005962505716	0.0158005962505716	0.0479117261299753	0.00486206110196452	0.00486206110196452	0.214492332532808	0.00609992331369691	0.0537177672171674	0.00609992331369691	0.073877706888658	0.0133301463154401
8-hydroxy-4-quinazolone	0.85666839728859	0.878787878787879	0.757575757575758	1	1	0.927272727272727	0.757575757575758	0.806060606060606	0.733333333333333	0.733333333333333	0.636363636363636	0.806060606060606	0.806060606060606	0.43030303030303	0.793939393939394	0.624242424242424	0.793939393939394	-0.587879	-0.745455	-0.672727	-0.769697	-0.806061	-0.709091	-0.854545	-0.890909	-0.842424	-0.515152	-0.672727	-0.745455	-0.612121	0.0015474724555038	0.000813862111732178	0.0111434467996943	0	NA	0.000112034506393854	0.0111434467996943	0.00486206110196452	0.0158005962505716	0.0158005962505716	0.0479117261299753	0.00486206110196452	0.00486206110196452	0.214492332532808	0.00609992331369691	0.0537177672171674	0.00609992331369691	0.073877706888658	0.0133301463154401
Semicarbazone-2-Ethylbutanal	0.831656181309361	0.76969696969697	0.527272727272727	0.927272727272727	0.927272727272727	1	0.6	0.721212121212121	0.684848484848485	0.563636363636364	0.43030303030303	0.709090909090909	0.660606060606061	0.309090909090909	0.684848484848485	0.490909090909091	0.684848484848485	-0.454545	-0.660606	-0.660606	-0.684848	-0.721212	-0.539394	-0.769697	-0.709091	-0.745455	-0.454545	-0.50303	-0.721212	-0.478788	0.00285249315683389	0.00922195272221593	0.117308065550202	0.000112034506393854	0.000112034506393854	NA	0.0666880000000001	0.0185731550894601	0.0288827975067327	0.0897240283170913	0.214492332532808	0.0216659233675323	0.0375883775714092	0.384841230261283	0.0288827975067327	0.149655673420837	0.0288827975067327	0.186904810349332	0.0375883775714092
Ardisiaquinone E	0.831656181309361	0.6	0.636363636363636	0.757575757575758	0.757575757575758	0.6	1	0.478787878787879	0.854545454545454	0.503030303030303	0.76969696969697	0.733333333333333	0.745454545454545	0.466666666666667	0.672727272727273	0.575757575757576	0.648484848484848	-0.539394	-0.757576	-0.563636	-0.575758	-0.781818	-0.478788	-0.684848	-0.818182	-0.672727	-0.624242	-0.430303	-0.612121	-0.793939	0.00285249315683389	0.0666880000000001	0.0479117261299753	0.0111434467996943	0.0111434467996943	0.0666880000000001	NA	0.161522928017456	0.00163680331598659	0.138333698394492	0.00922195272221593	0.0158005962505716	0.0133301463154401	0.173938597165066	0.0330412225454377	0.0815528147726023	0.0425401276844894	0.107593187782415	0.0111434467996943
Ieodomycin D	0.694088993423602	0.866666666666667	0.806060606060606	0.806060606060606	0.806060606060606	0.721212121212121	0.478787878787879	1	0.503030303030303	0.927272727272727	0.563636363636364	0.660606060606061	0.733333333333333	0.636363636363636	0.709090909090909	0.648484848484848	0.793939393939394	-0.854545	-0.69697	-0.781818	-0.90303	-0.757576	-0.709091	-0.830303	-0.806061	-0.842424	-0.648485	-0.733333	-0.806061	-0.612121	0.0259636451069436	0.00117353818015542	0.00486206110196452	0.00486206110196452	0.00486206110196452	0.0185731550894601	0.161522928017456	NA	0.138333698394492	0.000112034506393854	0.0897240283170913	0.0375883775714092	0.0158005962505716	0.0479117261299753	0.0216659233675323	0.0425401276844894	0.00609992331369691	0.00163680331598659	0.0250966758822517
Phosphorylcholine	0.944211153215891	0.709090909090909	0.539393939393939	0.733333333333333	0.733333333333333	0.684848484848485	0.854545454545454	0.503030303030303	1	0.406060606060606	0.757575757575758	0.721212121212121	0.745454545454545	0.454545454545455	0.672727272727273	0.527272727272727	0.733333333333333	-0.539394	-0.745455	-0.660606	-0.624242	-0.733333	-0.430303	-0.563636	-0.624242	-0.539394	-0.624242	-0.381818	-0.612121	-0.721212	3.96088341747536e-05	0.0216659233675323	0.107593187782415	0.0158005962505716	0.0158005962505716	0.0288827975067327	0.00163680331598659	0.138333698394492	NA	0.244282294086626	0.0111434467996943	0.0185731550894601	0.0133301463154401	0.186904810349332	0.0330412225454377	0.117308065550202	0.0158005962505716	0.107593187782415	0.0133301463154401
Pyridine	0.606546237496301	0.76969696969697	0.890909090909091	0.733333333333333	0.733333333333333	0.563636363636364	0.503030303030303	0.927272727272727	0.406060606060606	1	0.575757575757576	0.636363636363636	0.721212121212121	0.624242424242424	0.587878787878788	0.76969696969697	0.733333333333333	-0.890909	-0.69697	-0.781818	-0.806061	-0.69697	-0.757576	-0.842424	-0.806061	-0.866667	-0.684848	-0.793939	-0.818182	-0.709091	0.0630029221816988	0.00922195272221593	0.000542144224833896	0.0158005962505716	0.0158005962505716	0.0897240283170913	0.138333698394492	0.000112034506393854	0.244282294086626	NA	0.0815528147726023	0.0479117261299753	0.0185731550894601	0.0537177672171674	0.073877706888658	0.00922195272221593	0.0158005962505716	0.000542144224833896	0.0250966758822517
1-hexyn-6-ol|5-hexyn-1-ol|5-hexyn-l-ol|5-hexynyl alcohol|5?hexyn?1?ol|hex-5-yn-1-ol|hex-5-ynol	0.67532983143918	0.709090909090909	0.696969696969697	0.636363636363636	0.636363636363636	0.43030303030303	0.76969696969697	0.563636363636364	0.757575757575758	0.575757575757576	1	0.636363636363636	0.757575757575758	0.684848484848485	0.551515151515152	0.745454545454545	0.781818181818182	-0.587879	-0.733333	-0.624242	-0.781818	-0.806061	-0.721212	-0.672727	-0.69697	-0.624242	-0.69697	-0.709091	-0.587879	-0.793939	0.0321161431552803	0.0216659233675323	0.0250966758822517	0.0479117261299753	0.0479117261299753	0.214492332532808	0.00922195272221593	0.0897240283170913	0.0111434467996943	0.0815528147726023	NA	0.0479117261299753	0.0111434467996943	0.0288827975067327	0.0984011766696349	0.0133301463154401	0.00754700778106798	0.073877706888658	0.0158005962505716
THTA	0.794137857340517	0.806060606060606	0.806060606060606	0.806060606060606	0.806060606060606	0.709090909090909	0.733333333333333	0.660606060606061	0.721212121212121	0.636363636363636	0.636363636363636	1	0.975757575757576	0.539393939393939	0.842424242424242	0.490909090909091	0.915151515151515	-0.515152	-0.527273	-0.587879	-0.733333	-0.660606	-0.781818	-0.757576	-0.684848	-0.745455	-0.478788	-0.745455	-0.781818	-0.624242	0.00607802144001646	0.00486206110196452	0.00486206110196452	0.00486206110196452	0.00486206110196452	0.0216659233675323	0.0158005962505716	0.0375883775714092	0.0185731550894601	0.0479117261299753	0.0479117261299753	NA	1.46754618723932e-06	0.107593187782415	0.00222003122591685	0.149655673420837	0.000204472406148959	0.127552869703234	0.117308065550202
6-Hydroxy-8-methyl-8-azabicyclo[3.2.1]octan-3-yl 3-hydroxy-2-phenylpropanoate	0.800390911335325	0.866666666666667	0.878787878787879	0.806060606060606	0.806060606060606	0.660606060606061	0.745454545454545	0.733333333333333	0.745454545454545	0.721212121212121	0.757575757575758	0.975757575757576	1	0.636363636363636	0.842424242424242	0.587878787878788	0.963636363636364	-0.624242	-0.6	-0.648485	-0.818182	-0.721212	-0.842424	-0.781818	-0.733333	-0.769697	-0.563636	-0.818182	-0.793939	-0.69697	0.00541620745869431	0.00117353818015542	0.000813862111732178	0.00486206110196452	0.00486206110196452	0.0375883775714092	0.0133301463154401	0.0158005962505716	0.0133301463154401	0.0185731550894601	0.0111434467996943	1.46754618723932e-06	NA	0.0479117261299753	0.00222003122591685	0.073877706888658	7.32097480948823e-06	0.0537177672171674	0.0666880000000001
Sachaconitine	0.506497373579385	0.648484848484848	0.503030303030303	0.43030303030303	0.43030303030303	0.309090909090909	0.466666666666667	0.636363636363636	0.454545454545455	0.624242424242424	0.684848484848485	0.539393939393939	0.636363636363636	1	0.6	0.672727272727273	0.745454545454545	-0.648485	-0.393939	-0.672727	-0.793939	-0.527273	-0.672727	-0.551515	-0.50303	-0.478788	-0.769697	-0.648485	-0.69697	-0.636364	0.135194971931181	0.0425401276844894	0.138333698394492	0.214492332532808	0.214492332532808	0.384841230261283	0.173938597165066	0.0479117261299753	0.186904810349332	0.0537177672171674	0.0288827975067327	0.107593187782415	0.0479117261299753	NA	0.0666880000000001	0.0330412225454377	0.0133301463154401	0.0425401276844894	0.259997766834888
2-Methylfuran	0.74411342538206	0.866666666666667	0.672727272727273	0.793939393939394	0.793939393939394	0.684848484848485	0.672727272727273	0.709090909090909	0.672727272727273	0.587878787878788	0.551515151515152	0.842424242424242	0.842424242424242	0.6	1	0.321212121212121	0.83030303030303	-0.50303	-0.393939	-0.442424	-0.709091	-0.551515	-0.636364	-0.575758	-0.733333	-0.563636	-0.357576	-0.563636	-0.587879	-0.406061	0.0135891859612702	0.00117353818015542	0.0330412225454377	0.00609992331369691	0.00609992331369691	0.0288827975067327	0.0330412225454377	0.0216659233675323	0.0330412225454377	0.073877706888658	0.0984011766696349	0.00222003122591685	0.00222003122591685	0.0666880000000001	NA	0.36546831043867	0.00294022702327945	0.138333698394492	0.259997766834888
9-Decenoylcarnitine	0.619052345485915	0.624242424242424	0.648484848484848	0.624242424242424	0.624242424242424	0.490909090909091	0.575757575757576	0.648484848484848	0.527272727272727	0.76969696969697	0.745454545454545	0.490909090909091	0.587878787878788	0.672727272727273	0.321212121212121	1	0.648484848484848	-0.721212	-0.757576	-0.866667	-0.709091	-0.69697	-0.721212	-0.769697	-0.636364	-0.721212	-0.854545	-0.733333	-0.793939	-0.854545	0.0563401057141302	0.0537177672171674	0.0425401276844894	0.0537177672171674	0.0537177672171674	0.149655673420837	0.0815528147726023	0.0425401276844894	0.117308065550202	0.00922195272221593	0.0133301463154401	0.149655673420837	0.073877706888658	0.0330412225454377	0.36546831043867	NA	0.0425401276844894	0.0185731550894601	0.0111434467996943
3-Methyl-2-cyclopenten-1-one	0.794137857340517	0.927272727272727	0.818181818181818	0.793939393939394	0.793939393939394	0.684848484848485	0.648484848484848	0.793939393939394	0.733333333333333	0.733333333333333	0.781818181818182	0.915151515151515	0.963636363636364	0.745454545454545	0.83030303030303	0.648484848484848	1	-0.648485	-0.587879	-0.721212	-0.90303	-0.721212	-0.878788	-0.769697	-0.684848	-0.733333	-0.624242	-0.854545	-0.818182	-0.672727	0.00607802144001646	0.000112034506393854	0.0038149200825508	0.00609992331369691	0.00609992331369691	0.0288827975067327	0.0425401276844894	0.00609992331369691	0.0158005962505716	0.0158005962505716	0.00754700778106798	0.000204472406148959	7.32097480948823e-06	0.0133301463154401	0.00294022702327945	0.0425401276844894	NA	0.0425401276844894	0.073877706888658
[(2R)-Oxiran-2-yl]methyl 2-methylprop-2-enoate	-0.681583	-0.660606	-0.757576	-0.587879	-0.587879	-0.454545	-0.539394	-0.854545	-0.539394	-0.890909	-0.587879	-0.515152	-0.624242	-0.648485	-0.50303	-0.721212	-0.648485	1	0.781818181818182	0.854545454545454	0.757575757575758	0.709090909090909	0.503030303030303	0.709090909090909	0.709090909090909	0.745454545454545	0.83030303030303	0.551515151515152	0.781818181818182	0.806060606060606	0.0299657931802122	0.0375883775714092	0.0111434467996943	0.073877706888658	0.073877706888658	0.186904810349332	0.107593187782415	0.00163680331598659	0.107593187782415	0.000542144224833896	0.073877706888658	0.127552869703234	0.0537177672171674	0.0425401276844894	0.138333698394492	0.0185731550894601	0.0425401276844894	NA	0.00754700778106798
2(3H)-Benzothiazolone	-0.800391	-0.6	-0.672727	-0.745455	-0.745455	-0.660606	-0.757576	-0.69697	-0.745455	-0.69697	-0.733333	-0.527273	-0.6	-0.393939	-0.393939	-0.757576	-0.587879	0.781818181818182	1	0.818181818181818	0.709090909090909	0.927272727272727	0.454545454545455	0.818181818181818	0.793939393939394	0.83030303030303	0.793939393939394	0.490909090909091	0.721212121212121	0.878787878787879	0.00541620745869431	0.0666880000000001	0.0330412225454377	0.0133301463154401	0.0133301463154401	0.0375883775714092	0.0111434467996943	0.0250966758822517	0.0133301463154401	0.0250966758822517	0.0158005962505716	0.117308065550202	0.0666880000000001	0.259997766834888	0.259997766834888	0.0111434467996943	0.073877706888658	0.00754700778106798	NA
[truncated: 11 more rows]
[truncated: 41 more columns]

## Sheet: S5. Enriched Pathway
S5. Significantly Enriched Pathways
	Pathway Name	Hits	Total compound in pathway	P value	Pathway Impact	Differential abundance (DA) score
A	Alanine, aspartate and glutamate metabolism	2	28	0.0042853	0.08654	0
B	Glycerophospholipid metabolism	2	36	0.0070462	0.10401	0
C	Linoleic acid metabolism	1	5	0.018726	0	-1
D	Valine, leucine and isoleucine biosynthesis	1	8	0.029821	0	1
E	alpha-Linolenic acid metabolism	1	13	0.04808	0	-1

## Sheet: S6. Toxicity Score
S6. Toxicity Probability of Differential Metabolites
[truncated: 65 more rows]
